# Supplementary material for: Interpretable prediction of stroke prognosis: SHAP for SVM and nomogram for logistic regression
Source: Front Neurol. 2025 Mar 4;16:1522868. doi: 10.3389/fneur.2025.1522868 (PMC11913711; doi:10.3389/fneur.2025.1522868)
Supplement: Supplementary file 4 [file Data_Sheet_1.zip]

Archive with 85 entries (81 files):
- Source Data/
- Source Data/.DS_Store
- __MACOSX/Source Data/._.DS_Store
- Source Data/Python/
- Source Data/Dataset/
- Source Data/R/
- Source Data/Python/.DS_Store
- __MACOSX/Source Data/Python/._.DS_Store
- Source Data/Python/1.ipynb
- __MACOSX/Source Data/Python/._1.ipynb
- Source Data/Python/3.ipynb
- __MACOSX/Source Data/Python/._3.ipynb
- Source Data/Python/2.ipynb
- __MACOSX/Source Data/Python/._2.ipynb
- Source Data/Dataset/μ╡ïΦ»òΘ¢å16.csv
- __MACOSX/Source Data/Dataset/._μ╡ïΦ»òΘ¢å16.csv
- Source Data/Dataset/GaussianNBτÜäΘóäμ╡ïμaéτÄç.csv
- __MACOSX/Source Data/Dataset/._GaussianNBτÜäΘóäμ╡ïμaéτÄç.csv
- Source Data/Dataset/.DS_Store
- __MACOSX/Source Data/Dataset/._.DS_Store
- Source Data/Dataset/1.csv
- __MACOSX/Source Data/Dataset/._1.csv
- Source Data/Dataset/Φ«¡τ╗âτ╗ôμ₧£  XGBoostσ¢₧σ╜Æ  19_May_10_50_12 train_result_train_vaild_test.mat
- __MACOSX/Source Data/Dataset/._Φ«¡τ╗âτ╗ôμ₧£  XGBoostσ¢₧σ╜Æ  19_May_10_50_12 train_result_train_vaild_test.mat
- Source Data/Dataset/σ╜ÆΣ╕ÇσîûσÉÄμò░μì«.csv
- __MACOSX/Source Data/Dataset/._σ╜ÆΣ╕ÇσîûσÉÄμò░μì«.csv
- Source Data/Dataset/2.csv
- __MACOSX/Source Data/Dataset/._2.csv
- Source Data/Dataset/Φ«¡τ╗âΘ¢åμáçτ¡╛.csv
- __MACOSX/Source Data/Dataset/._Φ«¡τ╗âΘ¢åμáçτ¡╛.csv
- Source Data/Dataset/τ¢╕σà│τ│╗μò░.csv
- __MACOSX/Source Data/Dataset/._τ¢╕σà│τ│╗μò░.csv
- Source Data/Dataset/AdaBoostClassifierτÜäΘóäμ╡ïμaéτÄç.csv
- __MACOSX/Source Data/Dataset/._AdaBoostClassifierτÜäΘóäμ╡ïμaéτÄç.csv
- Source Data/Dataset/μ╡ïΦ»òΘ¢åμáçτ¡╛.csv
- __MACOSX/Source Data/Dataset/._μ╡ïΦ»òΘ¢åμáçτ¡╛.csv
- Source Data/Dataset/Φ«¡τ╗âΘ¢åσƒ║τ║┐μò░μì«Φí¿.csv
- __MACOSX/Source Data/Dataset/._Φ«¡τ╗âΘ¢åσƒ║τ║┐μò░μì«Φí¿.csv
- Source Data/Dataset/test.csv
- __MACOSX/Source Data/Dataset/._test.csv
- Source Data/Dataset/RandomForestClassifierτÜäΘóäμ╡ïμaéτÄç.csv
- Source Data/Dataset/data1.csv
- __MACOSX/Source Data/Dataset/._data1.csv
- Source Data/Dataset/Φ«¡τ╗âΘ¢å16.csv
- __MACOSX/Source Data/Dataset/._Φ«¡τ╗âΘ¢å16.csv
- Source Data/Dataset/SVCτÜäΘóäμ╡ïμaéτÄç.csv
- __MACOSX/Source Data/Dataset/._SVCτÜäΘóäμ╡ïμaéτÄç.csv
- Source Data/Dataset/μ╡ïΦ»òΘ¢åσƒ║τ║┐μò░μì«Φí¿.csv
- __MACOSX/Source Data/Dataset/._μ╡ïΦ»òΘ¢åσƒ║τ║┐μò░μì«Φí¿.csv
- Source Data/Dataset/UμúÇΘ¬îσÉÄμò░μì«.csv
- __MACOSX/Source Data/Dataset/._UμúÇΘ¬îσÉÄμò░μì«.csv
- Source Data/Dataset/μ╡ïΦ»òΘ¢åτö¿Σ║Äσêùτ║┐σ¢╛τÜä.csv
- __MACOSX/Source Data/Dataset/._μ╡ïΦ»òΘ¢åτö¿Σ║Äσêùτ║┐σ¢╛τÜä.csv
- Source Data/Dataset/XGBClassifierτÜäΘóäμ╡ïμaéτÄç.csv
- __MACOSX/Source Data/Dataset/._XGBClassifierτÜäΘóäμ╡ïμaéτÄç.csv
- Source Data/Dataset/LogisticRegressionτÜäΘóäμ╡ïμaéτÄç.csv
- __MACOSX/Source Data/Dataset/._LogisticRegressionτÜäΘóäμ╡ïμaéτÄç.csv
- Source Data/Dataset/μ╡ïΦ»òΘ¢åτö¿Σ║ÄσñÜσ¢áτ┤áσêåμ₧ÉτÜä.csv
- __MACOSX/Source Data/Dataset/._μ╡ïΦ»òΘ¢åτö¿Σ║ÄσñÜσ¢áτ┤áσêåμ₧ÉτÜä.csv
- Source Data/Dataset/μ¿íσ₧ïμ£Çτ╗êτ╗ôμ₧£.csv
- __MACOSX/Source Data/Dataset/._μ¿íσ₧ïμ£Çτ╗êτ╗ôμ₧£.csv
- Source Data/Dataset/Φ«¡τ╗âΘ¢åτö¿Σ║ÄσñÜσ¢áτ┤áσêåμ₧ÉτÜä.csv
- __MACOSX/Source Data/Dataset/._Φ«¡τ╗âΘ¢åτö¿Σ║ÄσñÜσ¢áτ┤áσêåμ₧ÉτÜä.csv
- Source Data/Dataset/Φ«¡τ╗âΘ¢åτö¿Σ║Äσêùτ║┐σ¢╛τÜäτÜä.csv
- __MACOSX/Source Data/Dataset/._Φ«¡τ╗âΘ¢åτö¿Σ║Äσêùτ║┐σ¢╛τÜäτÜä.csv
- Source Data/Dataset/train.csv
- __MACOSX/Source Data/Dataset/._train.csv
- Source Data/Dataset/LASSOτ¡¢ΘÇëσÉÄ.csv
- __MACOSX/Source Data/Dataset/._LASSOτ¡¢ΘÇëσÉÄ.csv
- Source Data/R/.Rhistory
- Source Data/R/σêùτ║┐σ¢╛.R
- __MACOSX/Source Data/R/._σêùτ║┐σ¢╛.R
- Source Data/R/.DS_Store
- __MACOSX/Source Data/R/._.DS_Store
- Source Data/R/LASSO.R
- __MACOSX/Source Data/R/._LASSO.R
- Source Data/R/Σ╕┤σ║èσå│τ¡ûμ¢▓τ║┐.R
- __MACOSX/Source Data/R/._Σ╕┤σ║èσå│τ¡ûμ¢▓τ║┐.R
- Source Data/R/σñÜσ¢áτ┤á.R
- __MACOSX/Source Data/R/._σñÜσ¢áτ┤á.R
- Source Data/R/ROC.R
- __MACOSX/Source Data/R/._ROC.R
- Source Data/R/pred modle new.R
- Source Data/R/σìòσ¢áτ┤á.R
- __MACOSX/Source Data/R/._σìòσ¢áτ┤á.R
