# Supplementary material for: Interpretable prediction of stroke prognosis: SHAP for SVM and nomogram for logistic regression
Source: Front Neurol. 2025 Mar 4;16:1522868. doi: 10.3389/fneur.2025.1522868 (PMC11913711; doi:10.3389/fneur.2025.1522868)
Supplement: Supplementary file 4 [file Data_Sheet_1.zip › Source Data/Python/1.ipynb]

# %% [code]
!pip3 install lifelines -i https://pypi.tuna.tsinghua.edu.cn/simple 
#下载需要的库与包

# %% [markdown]
# 1、特征归一化，消除量纲影响

# %% [code]
import pandas as pd
from sklearn.preprocessing import MinMaxScaler
dataFile = './feature/data1.csv'
data = pd.read_csv(dataFile)
x=data.iloc[:,1:]
y=data.iloc[:,0]
x_std=MinMaxScaler().fit_transform(x)
x_std=pd.DataFrame(data=x_std,columns=x.columns)
data_std=pd.concat([y,x_std],axis=1)
data_std.to_csv('./feature/归一化后数据.csv', header=True, index=False)
data_std


# %% [markdown]
# 2、首次特征过滤，使用非参数秩和检验（U检验）


# %% [code]
import pandas as pd
from scipy.stats import ttest_ind, levene
from scipy.stats import mannwhitneyu

dataFile = './feature/归一化后数据.csv'
data = pd.read_csv(dataFile)
data_a = data[data['label'] == 0]
data_b = data[data['label'] == 1]
X_a = data_a.iloc[:, 1:]
y_a = data_a['label']
X_b = data_b.iloc[:, 1:]
y_b = data_b['label']
print(X_a.shape, X_b.shape)


# %% [code]
colNamesSel_mwU = []
for colName in X_a.columns[:]:
    if mannwhitneyu(X_a[colName], X_b[colName])[1] < 0.05:
        colNamesSel_mwU.append(colName)
print(len(colNamesSel_mwU))
print(colNamesSel_mwU)
xs=pd.DataFrame(data, columns=colNamesSel_mwU)
xs
Xs = pd.concat([y,xs],axis=1)
Xs.to_csv('./feature/U检验后数据.csv', header=True, index=False)

# %% [code]
pip install python-docx

# %% [code]
import pandas as pd
from scipy.stats import mannwhitneyu
from docx import Document

# 读取归一化后的数据
dataFile = './feature/归一化后数据.csv'
data = pd.read_csv(dataFile)

# 分割数据集
data_a = data[data['label'] == 0]
data_b = data[data['label'] == 1]

# 进行U检验
colNamesSel_mwU = []
for colName in data_a.columns[1:]:  # 假设第一列是label列
    if mannwhitneyu(data_a[colName], data_b[colName], alternative='two-sided').pvalue < 0.05:
        colNamesSel_mwU.append(colName)

# 打印有意义的临床因素
print("Number of significant clinical factors:", len(colNamesSel_mwU))
print("Significant clinical factors:", colNamesSel_mwU)

# 生成基线资料表
document = Document()
document.add_heading('基线资料表', level=1)

for colName in colNamesSel_mwU:
    group_a_desc = data_a[colName].describe()
    group_b_desc = data_b[colName].describe()
    p_value = mannwhitneyu(data_a[colName], data_b[colName], alternative='two-sided').pvalue
    
    table = document.add_table(rows=1, cols=4)
    hdr_cells = table.rows[0].cells
    hdr_cells[0].text = '变量'
    hdr_cells[1].text = '组别'
    hdr_cells[2].text = '描述'
    hdr_cells[3].text = 'p值'
    
    row_cells = table.add_row().cells
    row_cells[0].text = colName
    row_cells[1].text = 'Group A'
    row_cells[2].text = f"Mean: {group_a_desc['mean']:.2f}, SD: {group_a_desc['std']:.2f}"
    row_cells[3].text = f"{p_value:.4f}"

    row_cells = table.add_row().cells
    row_cells[1].text = 'Group B'
    row_cells[2].text = f"Mean: {group_b_desc['mean']:.2f}, SD: {group_b_desc['std']:.2f}"

document.add_page_break()

# 保存基线资料表
document.save('./feature/基线资料表.docx')

print("基线资料表已生成并保存为Word文档。")

# %% [markdown]
# 3、二次特征过滤，相关系数检验

# %% [code]
import pandas as pd
import numpy as np
from sklearn.preprocessing import StandardScaler
#用pandas的corr函数进行pearson相关系数分析

df=pd.read_csv('./feature/U检验后数据.csv')
y=df.iloc[:,0]
x=df.iloc[:,1:]
print(x.shape)

#去掉值相同的一列，避免其对相关系数分析造成影响
x=x.T.drop_duplicates().T
corr_matrix = x.corr(method='spearman')
print(corr_matrix)

to_drop = []
for i in range(len(corr_matrix.columns)):
    for j in range(i):
        if abs(corr_matrix.iloc[i, j]) > 0.9:  #此参数可变动，若填写0.9，排除的特征个数没有0.8多。
            colname = corr_matrix.columns[i]
            to_drop.append(colname)

#删除相关系数大于0.8的特征
data = x.drop(to_drop, axis=1)
print(data.shape)
data=pd.concat([y,data],axis=1)
data.to_csv('./feature/相关系数.csv',index=False)


# %% [markdown]
# 4、特征筛选
## LASSO筛选

# %% [code]
import numpy as np
alphas = np.logspace(-3,-1,100,base=10)#选-3到0之间的100个以log10为底的对数 
alphas

# %% [code]
from sklearn.linear_model import LassoCV
df=pd.read_csv('./feature/相关系数.csv')
x=df.iloc[:,1:]
y = df['label']
columnNames=x.columns
x = x.astype(np.float32)
#x = StandardScaler().fit_transform(x)
x = pd.DataFrame(x,columns=columnNames)
lassoCV_model = LassoCV(alphas=alphas,cv=10,max_iter=10000)
lassoCV_model.fit(x,y)

                       

# %% [code]
print(lassoCV_model.alpha_)
print(lassoCV_model.coef_)

# %% [code]
print(x.columns[lassoCV_model.coef_!=0])
print(lassoCV_model.coef_!=0)
print(len(x.columns[lassoCV_model.coef_!=0]))

# %% [code]
data_lc=df[x.columns[lassoCV_model.coef_!=0]]
data_lc=pd.concat([y,data_lc],axis=1)
data_lc.to_csv('./feature/LASSO.csv',index=False)

# %% [code]
coefs=lassoCV_model.path(x,y,alphas=alphas,max_iter=1000)[1].T

# %% [code]
import matplotlib.pyplot as pl
import matplotlib.pyplot as plt

# 假设 lassoCV_model.alphas_ 和 lassoCV_model.alpha_ 已经定义
# coefs 也需要被定义，这里只是示例代码，你需要替换成实际的变量值

plt.figure(figsize=(6, 6))
plt.semilogx(lassoCV_model.alphas_, coefs, '-')
plt.axvline(lassoCV_model.alpha_, color='black', ls='--')
plt.xlabel('Lambda')
plt.ylabel('Coefficients')

# 保存图像为高清PDF格式
plt.savefig('LASSO1.pdf', format='pdf', dpi=300, bbox_inches='tight')

# 显示图表
plt.show()

# %% [code]
mses_mean=lassoCV_model.mse_path_.mean(axis=1)
mse_std=lassoCV_model.mse_path_.std(axis=1)

alpha_index=np.where(lassoCV_model.alphas_==lassoCV_model.alpha_)
print('最佳mse的lambda位置',alpha_index)
mses_mean_Se=mses_mean[alpha_index]+mse_std[alpha_index]
print('最小mse一倍标准误差处',mses_mean_Se)
alpha_index_Se=np.min(np.where(mses_mean<=mses_mean_Se))
print('最小mse一倍标准误差处的lambda位置',alpha_index_Se)
alpha_se=lassoCV_model.alphas_[alpha_index_Se]
print('最近lambda的值',alpha_se)

# %% [code]
import matplotlib.pyplot as plt

# 假设 lassoCV_model.alphas_, mses_mean, mse_std, lassoCV_model.alpha_, alpha_se 已经定义
# 这里只是示例代码，你需要替换成实际的变量值

plt.figure(figsize=(6, 6))
plt.errorbar(lassoCV_model.alphas_, mses_mean, yerr=mse_std, fmt='o', ms=2, mfc='r', mec='r', ecolor='lightgray', elinewidth=2, capsize=2, capthick=1)
plt.semilogx()
plt.axvline(lassoCV_model.alpha_, color='black', ls='--')
plt.axvline(alpha_se, color='black', ls='--')
plt.xlabel('Lambda')
plt.ylabel('Mse')

# 保存图像为高清PDF格式
plt.savefig('LASSO2.pdf', format='pdf', dpi=600, bbox_inches='tight')

# 显示图表
plt.show()

# %% [markdown]
# 5、模型建立


# %% [markdown]
# 提前设定模型与导入库

# %% [code]
import matplotlib.pyplot as plt
import numpy as np
import pandas as pd
import scipy
import seaborn as sns
#import statsmodels.api as sm
from IPython.core.display import display
# from lightgbm import LGBMClassifier, LGBMRegressor
# import matplotlib
# matplotlib.use('Agg')
from matplotlib.pyplot import MultipleLocator
from pandas import DataFrame
from scipy.stats import ttest_1samp
from sklearn import manifold
from sklearn.cluster import KMeans
from sklearn.decomposition import PCA
from sklearn.decomposition import TruncatedSVD
from sklearn.ensemble import ExtraTreesClassifier, ExtraTreesRegressor, GradientBoostingClassifier, AdaBoostClassifier, \
    AdaBoostRegressor
from sklearn.ensemble import RandomForestClassifier, RandomForestRegressor, GradientBoostingRegressor
from sklearn.ensemble import RandomTreesEmbedding
from sklearn.linear_model import LassoCV, LogisticRegression, ElasticNetCV
from sklearn.metrics import accuracy_score
from sklearn.metrics import roc_auc_score, confusion_matrix
from sklearn.metrics import roc_curve, auc, mean_squared_error
from sklearn.model_selection import train_test_split, StratifiedKFold
from sklearn.naive_bayes import GaussianNB
from sklearn.neighbors import KNeighborsClassifier, KNeighborsRegressor
from sklearn.neighbors import NeighborhoodComponentsAnalysis
from sklearn.neural_network import MLPClassifier, MLPRegressor
from sklearn.pipeline import make_pipeline
from sklearn.preprocessing import MinMaxScaler
from sklearn.random_projection import SparseRandomProjection
from sklearn.svm import SVC, SVR
from sklearn.tree import DecisionTreeClassifier, DecisionTreeRegressor
from xgboost import XGBClassifier, XGBRegressor


# %% [code]
# 5.1 建立模型
def create_clf_model(model_names):
    models = {}
    # 判断是纯字符串，使用默认参数进行配置
    if isinstance(model_names, (list, tuple)):
        if 'lr' in model_names or 'LR' in model_names:
            models['LR'] = LogisticRegression(random_state=0)
        # NB
        if 'nb' in model_names or 'NaiveBayes' in model_names:
            models['NaiveBayes'] = GaussianNB()
        # SVM
        if 'svm' in model_names or 'SVM' in model_names:
            models['SVM'] = SVC(probability=True, random_state=0)
        # KNN
        if 'knn' in model_names or 'KNN' in model_names:
            models['KNN'] = KNeighborsClassifier(algorithm='kd_tree')
        # DecisionTree
        if 'dt' in model_names or 'DecisionTree' in model_names:
            models['DecisionTree'] = DecisionTreeClassifier(max_depth=None,
                                                            min_samples_split=2, random_state=0)
        # RandomForest
        if 'rf' in model_names or 'RandomForest' in model_names:
            models['RandomForest'] = RandomForestClassifier(n_estimators=5, max_depth=None,
                                                            min_samples_split=2, random_state=0)
        # ExtraTree
        if 'et' in model_names or 'ExtraTrees' in model_names:
            models['ExtraTrees'] = ExtraTreesClassifier(n_estimators=10, max_depth=None,
                                                        min_samples_split=2, random_state=0)
        # XGBoost
        if 'xgb' in model_names or 'XGBoost' in model_names:
            models['XGBoost'] = XGBClassifier(n_estimators=5, objective='binary:logistic',
                                              use_label_encoder=False, eval_metric='error')
        # LightGBM
        if 'lgb' in model_names or 'LightGBM' in model_names:
            models['LightGBM'] = LGBMClassifier(
                n_estimators=10, max_depth=-1, objective='binary')

        # GBM
        if 'gbm' in model_names or 'GradientBoosting' in model_names:
            models['GradientBoosting'] = GradientBoostingClassifier(
                n_estimators=10, random_state=0)
        # AdaBoost
        if 'adaboost' in model_names or 'AdaBoost' in model_names:
            models['AdaBoost'] = AdaBoostClassifier(
                n_estimators=10, random_state=0)

        # Multi layer perception
        if 'mlp' in model_names or 'MLP' in model_names:
            models['MLP'] = MLPClassifier(hidden_layer_sizes=(
                128, 64, 32), max_iter=300, solver='sgd', random_state=0)
    elif isinstance(model_names, dict):
        for model_name, params in model_names.items():
            if 'svm' == model_name or 'SVM' == model_name:
                models['SVM'] = SVC(**params)
            # KNN
            if 'knn' == model_name or 'KNN' == model_name:
                models['KNN'] = KNeighborsClassifier(**params)
            # NB
            if 'nb' == model_name or 'NaiveBayes' == model_name:
                models['NaiveBayes'] = GaussianNB(**params)
            # DecisionTree
            if 'dt' == model_name or 'DecisionTree' == model_name:
                models['DecisionTree'] = DecisionTreeClassifier(**params)
            # RandomForest
            if 'rf' == model_name or 'RandomForest' == model_name:
                models['RandomForest'] = RandomForestClassifier(**params)
            # ExtraTree
            if 'et' == model_name or 'ExtraTrees' == model_name:
                models['ExtraTrees'] = ExtraTreesClassifier(**params)
            # XGBoost
            if 'xgb' == model_name or 'XGBoost' == model_name:
                models['XGBoost'] = XGBClassifier(**params)
            # LightGBM
            if 'lgb' == model_name or 'LightGBM' == model_name:
                models['LightGBM'] = LGBMClassifier(**params)
            # GBM
            if 'gbm' == model_name or 'GradientBoosting' == model_name:
                models['GradientBoosting'] = GradientBoostingClassifier(
                    **params)

            # AdaBoost
            if 'adaboost' == model_name or 'AdaBoost' == model_name:
                models['AdaBoost'] = AdaBoostClassifier(**params)

            # Multi layer perception
            if 'mlp' == model_name or 'MLP' == model_name:
                models['MLP'] = MLPClassifier(**params)
    return models


# %% [code]
model_names = ['SVM',  'RandomForest',  'XGBoost', 'NaiveBayes', 'AdaBoost',  'LR']
models = create_clf_model(model_names)
model_names = list(models.keys())

# %% [code]
data = pd.read_csv("/Users/alex/Desktop/病理组学分类教学/4.python程序建立模型/LASSO筛选后.csv")
labels = ['label']
X_train_sel, X_test_sel, y_train_sel, y_test_sel = train_test_split(
    data.iloc[:, 1:], data.iloc[:, 0], test_size=0.4,random_state=2468)
y_test_sel = pd.DataFrame(y_test_sel, columns=['label'])
y_train_sel = pd.DataFrame(y_train_sel, columns=['label'])


# %% [code]
y_train_sel.to_csv('训练集标签.csv', index=True)
y_test_sel.to_csv('测试集标签.csv', index=True)
X_train_sel.to_csv('训练集.csv', index=True)
X_test_sel.to_csv('测试集.csv', index=True)

# %% [code]
import joblib
import os

targets = []
os.makedirs('models', exist_ok=True)
for l in labels:
    new_models = list(create_clf_model(model_names).values())
    for mn, m in zip(model_names, new_models):
        m.fit(X_train_sel, y_train_sel[l])
        joblib.dump(m, f'models/{mn}_{l}.pkl')
    targets.append(new_models)
targets


# %% [markdown]
# 接下来两个板块定义了很多函数，直接运行

# %% [code]

import numpy as np
import scipy.stats


def compute_midrank(x):
    """Computes midranks.
    Args:
       x - a 1D numpy array
    Returns:
       array of midranks
    """
    J = np.argsort(x)
    Z = x[J]
    N = len(x)
    T = np.zeros(N, dtype=np.float64)
    i = 0
    while i < N:
        j = i
        while j < N and Z[j] == Z[i]:
            j += 1
        T[i:j] = 0.5 * (i + j - 1)
        i = j
    T2 = np.empty(N, dtype=np.float64)
    # Note(kazeevn) +1 is due to Python using 0-based indexing
    # instead of 1-based in the AUC formula in the paper
    T2[J] = T + 1
    return T2


def fastDeLong(predictions_sorted_transposed, label_1_count):
    """
    The fast version of DeLong's method for computing the covariance of
    unadjusted AUC.
    Args:
       predictions_sorted_transposed: a 2D numpy.array[n_classifiers, n_examples]
          sorted such as the examples with label "1" are first
    Returns:
       (AUC value, DeLong covariance)
    Reference:
     @article{sun2014fast,
       title={Fast Implementation of DeLong's Algorithm for
              Comparing the Areas Under Correlated Receiver Operating Characteristic Curves},
       author={Xu Sun and Weichao Xu},
       journal={IEEE Signal Processing Letters},
       volume={21},
       number={11},
       pages={1389--1393},
       year={2014},
       publisher={IEEE}
     }
    """
    # Short variables are named as they are in the paper
    m = label_1_count
    n = predictions_sorted_transposed.shape[1] - m
    positive_examples = predictions_sorted_transposed[:, :m]
    negative_examples = predictions_sorted_transposed[:, m:]
    k = predictions_sorted_transposed.shape[0]

    tx = np.empty([k, m], dtype=np.float64)
    ty = np.empty([k, n], dtype=np.float64)
    tz = np.empty([k, m + n], dtype=np.float64)
    for r in range(k):
        tx[r, :] = compute_midrank(positive_examples[r, :])
        ty[r, :] = compute_midrank(negative_examples[r, :])
        tz[r, :] = compute_midrank(predictions_sorted_transposed[r, :])
    aucs = tz[:, :m].sum(axis=1) / m / n - float(m + 1.0) / 2.0 / n
    v01 = (tz[:, :m] - tx[:, :]) / n
    v10 = 1.0 - (tz[:, m:] - ty[:, :]) / m
    sx = np.cov(v01)
    sy = np.cov(v10)
    delongcov = sx / m + sy / n
    return aucs, delongcov


def calc_pvalue(aucs, sigma, logv=10):
    """Computes log(10) of p-values.
    Args:
       aucs: 1D array of AUCs
       sigma: AUC DeLong covariances
       logv:
    Returns:
       log10(pvalue)
    """
    l = np.array([[1, -1]])
    z = np.abs(np.diff(aucs)) / np.sqrt(np.dot(np.dot(l, sigma), l.T))
    # print(np.sqrt(np.dot(np.dot(l, sigma), l.T)))
    return 10 ** (np.log10(2) + scipy.stats.norm.logsf(z, loc=0, scale=1) / np.log(logv))


def compute_ground_truth_statistics(ground_truth):
    assert np.array_equal(np.unique(ground_truth), [0, 1])
    order = (-ground_truth).argsort()
    label_1_count = int(ground_truth.sum())
    return order, label_1_count


def delong_roc_variance(ground_truth, predictions):
    """
    Computes ROC AUC variance for a single set of predictions
    Args:
       ground_truth: np.array of 0 and 1
       predictions: np.array of floats of the probability of being class 1
    """
    order, label_1_count = compute_ground_truth_statistics(ground_truth)
    predictions_sorted_transposed = predictions[np.newaxis, order]
    aucs, delongcov = fastDeLong(predictions_sorted_transposed, label_1_count)
    assert len(
        aucs) == 1, "There is a bug in the code, please forward this to the developers"
    return aucs[0], delongcov


def delong_roc_test(ground_truth, predictions_one, predictions_two, logv=10):
    """
    Computes log(p-value) for hypothesis that two ROC AUCs are different
    Args:
       ground_truth: np.array of 0 and 1
       predictions_one: predictions of the first model,
          np.array of floats of the probability of being class 1
       predictions_two: predictions of the second model,
          np.array of floats of the probability of being class 1
       logv:
    """
    order, label_1_count = compute_ground_truth_statistics(ground_truth)
    predictions_sorted_transposed = np.vstack(
        (predictions_one, predictions_two))[:, order]
    aucs, delongcov = fastDeLong(predictions_sorted_transposed, label_1_count)
    # print(aucs, delongcov)
    return calc_pvalue(aucs, delongcov, logv=logv)


def calc_95_CI(ground_truth, predictions, alpha=0.95, with_auc: bool = True):
    auc, auc_cov = delong_roc_variance(ground_truth, predictions)
    auc_std = np.sqrt(auc_cov)
    lower_upper_q = np.abs(np.array([0, 1]) - (1 - alpha) / 2)
    ci = scipy.stats.norm.ppf(lower_upper_q, loc=auc, scale=auc_std)
    ci[ci > 1] = 1
    ci[ci < 0] = 0
    if with_auc:
        return auc, ci
    else:
        return ci


if __name__ == '__main__':
    preds_A = np.array([.5, .5, .5, .5, .5, .5, .5, .5, .5, .8])
    preds_B = np.array([.2, .5, .1, .4, .9, .8, .7, .5, .9, .8])
    actual = np.array([0, 0, 0, 0, 1, 0, 1, 1, 1, 1])
    print(delong_roc_test(actual, preds_A, preds_B))


# %% [code]

import warnings
from typing import Union, List

import numpy as np
import pandas as pd
import sklearn.metrics as sm
from scipy import stats
from sklearn.exceptions import UndefinedMetricWarning
from sklearn.utils import column_or_1d, check_consistent_length, assert_all_finite
from sklearn.utils.extmath import stable_cumsum
from sklearn.utils.multiclass import type_of_target


def calc_array_95ci(data, confidence=0.95):
    data = column_or_1d(np.array(data))
    std = stats.tstd(data)
    sem = stats.sem(data)
    return stats.t.interval(confidence, df=len(data) - 1, loc=np.mean(data), scale=sem)


def calc_value_95ci(a, b) -> tuple:
    """
    实现： Wilson, E. B. "Probable Inference, the Law of Succession, and Statistical Inference,"
          Journal of the American Statistical Association, 22, 209-212 (1927).

    Args:
        a: 分子
        b: 分母

    Returns: 95% CI [lower, upper]

    """
    sum_value = a + b + 1e-6
    ratio = a / sum_value
    std = (ratio * (1 - ratio) / sum_value) ** 0.5
    return max(0, ratio - 1.96 * std), min(ratio + 1.96 * std, 1)


def map_ci(ci):
    ci_float = [float(f"{i_:.6f}") for i_ in ci]
    ci_float[0] = ci_float[0] if not np.isnan(ci_float[0]) else 1
    ci_float[1] = ci_float[1] if not np.isnan(ci_float[1]) else 1
    # print(ci_float)
    return ci_float


def check_pos_label_consistency(pos_label, y_true):
    """Check if `pos_label` need to be specified or not.

    In binary classification, we fix `pos_label=1` if the labels are in the set
    {-1, 1} or {0, 1}. Otherwise, we raise an error asking to specify the
    `pos_label` parameters.

    Parameters
    ----------
    pos_label : int, str or None
        The positive label.
    y_true : ndarray of shape (n_samples,)
        The target vector.

    Returns
    -------
    pos_label : int
        If `pos_label` can be inferred, it will be returned.

    Raises
    ------
    ValueError
        In the case that `y_true` does not have label in {-1, 1} or {0, 1},
        it will raise a `ValueError`.
    """
    # ensure binary classification if pos_label is not specified
    # classes.dtype.kind in ('O', 'U', 'S') is required to avoid
    # triggering a FutureWarning by calling np.array_equal(a, b)
    # when elements in the two arrays are not comparable.
    classes = np.unique(y_true)
    if (pos_label is None and (
            classes.dtype.kind in 'OUS' or
            not (np.array_equal(classes, [0, 1]) or
                 np.array_equal(classes, [-1, 1]) or
                 np.array_equal(classes, [0]) or
                 np.array_equal(classes, [-1]) or
                 np.array_equal(classes, [1])))):
        classes_repr = ", ".join(repr(c) for c in classes)
        raise ValueError(
            f"y_true takes value in {{{classes_repr}}} and pos_label is not "
            f"specified: either make y_true take value in {{0, 1}} or "
            f"{{-1, 1}} or pass pos_label explicitly."
        )
    elif pos_label is None:
        pos_label = 1.0

    return pos_label


def _binary_clf_curve(y_true, y_score, pos_label=None, sample_weight=None):
    """Calculate true and false positives per binary classification threshold.

    Parameters
    ----------
    y_true : ndarray of shape (n_samples,)
        True targets of binary classification.

    y_score : ndarray of shape (n_samples,)
        Estimated probabilities or output of a decision function.

    pos_label : int or str, default=None
        The label of the positive class.

    sample_weight : array-like of shape (n_samples,), default=None
        Sample weights.

    Returns
    -------
    fps : ndarray of shape (n_thresholds,)
        A count of false positives, at index i being the number of negative
        samples assigned a score >= thresholds[i]. The total number of
        negative samples is equal to fps[-1] (thus true negatives are given by
        fps[-1] - fps).

    tps : ndarray of shape (n_thresholds,)
        An increasing count of true positives, at index i being the number
        of positive samples assigned a score >= thresholds[i]. The total
        number of positive samples is equal to tps[-1] (thus false negatives
        are given by tps[-1] - tps).

    thresholds : ndarray of shape (n_thresholds,)
        Decreasing score values.
    """
    # Check to make sure y_true is valid
    y_type = type_of_target(y_true)
    if not (y_type == "binary" or
            (y_type == "multiclass" and pos_label is not None)):
        raise ValueError("{0} format is not supported".format(y_type))

    check_consistent_length(y_true, y_score, sample_weight)
    y_true = column_or_1d(y_true)
    y_score = column_or_1d(y_score)
    assert_all_finite(y_true)
    assert_all_finite(y_score)

    if sample_weight is not None:
        sample_weight = column_or_1d(sample_weight)

    pos_label = check_pos_label_consistency(pos_label, y_true)

    # make y_true a boolean vector
    y_true = (y_true == pos_label)

    # sort scores and corresponding truth values
    desc_score_indices = np.argsort(y_score, kind="mergesort")[::-1]
    y_score = y_score[desc_score_indices]
    y_true = y_true[desc_score_indices]
    if sample_weight is not None:
        weight = sample_weight[desc_score_indices]
    else:
        weight = 1.

    # y_score typically has many tied values. Here we extract
    # the indices associated with the distinct values. We also
    # concatenate a value for the end of the curve.
    distinct_value_indices = np.where(np.diff(y_score))[0]
    threshold_idxs = np.r_[distinct_value_indices, y_true.size - 1]

    # accumulate the true positives with decreasing threshold
    tps = stable_cumsum(y_true * weight)[threshold_idxs]
    if sample_weight is not None:
        # express fps as a cumsum to ensure fps is increasing even in
        # the presence of floating point errors
        fps = stable_cumsum((1 - y_true) * weight)[threshold_idxs]
    else:
        fps = 1 + threshold_idxs - tps
    tns = fps[-1] - fps
    fns = tps[-1] - tps
    return fps, tps, tns, fns, y_score[threshold_idxs]


def any_curve(y_true, y_score, *, pos_label=None, sample_weight=None):
    fps, tps, tns, fns, thresholds = _binary_clf_curve(
        y_true, y_score, pos_label=pos_label, sample_weight=sample_weight)

    if fps[-1] <= 0:
        warnings.warn("No negative samples in y_true, "
                      "false positive value should be meaningless",
                      UndefinedMetricWarning)
        fpr = np.repeat(np.nan, fps.shape)
    else:
        fpr = fps / fps[-1]

    if tps[-1] <= 0:
        warnings.warn("No positive samples in y_true, "
                      "true positive value should be meaningless",
                      UndefinedMetricWarning)
        tpr = np.repeat(np.nan, tps.shape)
    else:
        tpr = tps / tps[-1]

    if tns[0] <= 0:
        warnings.warn("No negative samples in y_true, "
                      "true negative value should be meaningless",
                      UndefinedMetricWarning)
        tnr = np.repeat(np.nan, tns.shape)
    else:
        tnr = tns / tns[0]

    if fns[0] <= 0:
        warnings.warn("No positive samples in y_true, "
                      "false negative value should be meaningless",
                      UndefinedMetricWarning)
        fnr = np.repeat(np.nan, fns.shape)
    else:
        fnr = fns / fns[0]

    return fpr, tpr, tnr, fnr, thresholds


def calc_sens_spec(y_true, y_score, **kwargs):
    fpr, tpr, tnr, fnr, thresholds = any_curve(y_true, y_score)
    idx = 0
    maxv = -1e6
    for i, v in enumerate(tpr - fpr):
        if v > maxv:
            maxv = v
            idx = i
    #    idx = np.argmax(tpr - fpr)
    return tpr[idx], tnr[idx], thresholds[idx]


def analysis_pred_binary(y_true: Union[List, np.ndarray, pd.DataFrame], y_score: Union[List, np.ndarray, pd.DataFrame],
                         y_pred: Union[List, np.ndarray, pd.DataFrame] = None, alpha=0.95,
                         use_youden: bool = True, with_aux_ci: bool = False):
    """

    Args:
        y_true:
        y_score:
        y_pred:
        alpha: 0.95
        use_youden: 是否使用youden指数
        with_aux_ci: 是否输出额外的CI

    Returns:

    """
    aux_ci = {}
    if isinstance(y_score, (list, tuple)):
        y_score = np.array(y_score)
    y_true = column_or_1d(np.array(y_true))
    assert sorted(np.unique(y_true)) == [0, 1], f"结果必须是2分类！"
    assert len(y_true) == len(y_score), '样本数必须相等！'
    if len(y_score.shape) == 2:
        y_score = column_or_1d(y_score[:, 1])
    elif len(y_score.shape) > 2:
        raise ValueError(f"y_score不支持>2列的数据！现在是{y_score.shape}")
    else:
        y_score = column_or_1d(y_score)
    tpr, tnr, thres = calc_sens_spec(y_true, y_score)
    if y_pred is None:
        y_pred = np.array(y_score >= (
            thres if use_youden else 0.5)).astype(int)
    acc = np.sum(y_true == y_pred) / len(y_true)
    tp = np.sum(y_true[y_true == 1] == y_pred[y_true == 1])
    tn = np.sum(y_true[y_true == 0] == y_pred[y_true == 0])
    fp = np.sum(y_pred[y_true == 0] == 1)
    fn = np.sum(y_pred[y_true == 1] == 0)
    ppv = tp / (tp + fp + 1e-6)
    aux_ci['ppv'] = calc_value_95ci(tp, fp)
    npv = tn / (tn + fn + 1e-6)
    aux_ci['npv'] = calc_value_95ci(tn, fn)
    auc, ci = calc_95_CI(y_true, y_score, alpha=alpha, with_auc=True)
    if not use_youden:
        tpr = tp / (tp + fn + 1e-6)
        tnr = tn / (fp + tn + 1e-6)
    aux_ci['sens'] = calc_value_95ci(tp, fn)
    aux_ci['spec'] = calc_value_95ci(tn, fp)
    f1 = 2 * tpr * ppv / (ppv + tpr)
    # print(tp, tn, fp, fn)
    if with_aux_ci:
        return acc, auc, map_ci(ci), tpr, map_ci(aux_ci['sens']), tnr, map_ci(aux_ci['spec']), \
            ppv, map_ci(aux_ci['ppv']), npv, map_ci(
                aux_ci['npv']), ppv, tpr, f1, thres
    else:
        return acc, auc, map_ci(ci), tpr, tnr, ppv, npv, ppv, tpr, f1, thres


if __name__ == '__main__':
    y_true_ = [0, 0, 1, 1, 1, 1, 0]
    y_pred_ = [1, 1, 0, 0, 0, 0, 1]
    event_ = [1, 1, 0, 0, 0, 0, 1]
    y_pred_1 = [0.51, 0.61, 0.0, 0.01, 0.53, 0.99, 0.88]
    y_pred_2 = [1, 0.61, 1, 0.01, 0.53, 0.99, 0.88]
    print(analysis_pred_binary(y_true_, y_pred_1, with_aux_ci=True))
    print(calc_value_95ci(0, 2))
    # print(IDI(y_true_, pred_x=y_pred_2, pred_y=y_pred_1))
    # print(NRI(y_true_, y_pred_, event_))


# %% [code]
from sklearn.metrics import accuracy_score
from sklearn.preprocessing import OneHotEncoder

predictions = [[(model.predict(X_train_sel), model.predict(X_test_sel))
                for model in target] for label, target in zip(labels, targets)]
pred_scores = [[(model.predict_proba(X_train_sel), model.predict_proba(X_test_sel))
                for model in target] for label, target in zip(labels, targets)]

metric = []
pred_sel_idx = []
for label, prediction, scores in zip(labels, predictions, pred_scores):
    pred_sel_idx_label = []
    for mname, (train_pred, test_pred), (train_score, test_score) in zip(model_names, prediction, scores):
        # 计算训练集指数
        acc, auc, ci, tpr, tnr, ppv, npv, precision, recall, f1, thres = analysis_pred_binary(y_train_sel[label],
                                                                                              train_score[:, 1])
        ci = f"{ci[0]:.4f} - {ci[1]:.4f}"
        metric.append((mname, acc, auc, ci, tpr, tnr, ppv, npv,
                      precision, recall, f1, thres, f"{label}-train"))

        # 计算验证集指标
        acc, auc, ci, tpr, tnr, ppv, npv, precision, recall, f1, thres = analysis_pred_binary(y_test_sel[label],
                                                                                              test_score[:, 1])
        ci = f"{ci[0]:.4f} - {ci[1]:.4f}"
        metric.append((mname, acc, auc, ci, tpr, tnr, ppv, npv,
                      precision, recall, f1, thres, f"{label}-test"))
        # 计算thres对应的sel idx
        pred_sel_idx_label.append(np.logical_or(
            test_score[:, 0] >= thres, test_score[:, 1] >= thres))

    pred_sel_idx.append(pred_sel_idx_label)
metric = pd.DataFrame(metric, index=None, columns=['model_name', 'Accuracy', 'AUC', '95% CI',
                                                   'Sensitivity', 'Specificity',
                                                   'PPV', 'NPV', 'Precision', 'Recall', 'F1',
                                                   'Threshold', 'Task'])
metric
#metric.to_csv('随机森林最终结果.csv', index=False)


# %% [code]
import pandas as pd
import matplotlib.pyplot as plt
from sklearn.metrics import accuracy_score
from sklearn.preprocessing import OneHotEncoder

# 假设以下变量已经定义：
# model_names, labels, targets, X_train_sel, X_test_sel, y_train_sel, y_test_sel
# analysis_pred_binary 函数

predictions = [[(model.predict(X_train_sel), model.predict(X_test_sel))
                for model in target] for label, target in zip(labels, targets)]
pred_scores = [[(model.predict_proba(X_train_sel), model.predict_proba(X_test_sel))
                for model in target] for label, target in zip(labels, targets)]

metric = []
for label, prediction, scores in zip(labels, predictions, pred_scores):
    for mname, (train_pred, test_pred), (train_score, test_score) in zip(model_names, prediction, scores):
        # 计算训练集指数
        acc, auc, ci, tpr, tnr, ppv, npv, precision, recall, f1, thres = analysis_pred_binary(y_train_sel[label],
                                                                                          train_score[:, 1])
        ci = f"{ci[0]:.4f} - {ci[1]:.4f}"
        metric.append([mname, acc, auc, ci, tpr, tnr, ppv, npv,
                      precision, recall, f1, thres, f"{label}-train"])

        # 计算验证集指标
        acc, auc, ci, tpr, tnr, ppv, npv, precision, recall, f1, thres = analysis_pred_binary(y_test_sel[label],
                                                                                          test_score[:, 1])
        ci = f"{ci[0]:.4f} - {ci[1]:.4f}"
        metric.append([mname, acc, auc, ci, tpr, tnr, ppv, npv,
                      precision, recall, f1, thres, f"{label}-test"])

metric = pd.DataFrame(metric, columns=['model_name', 'Accuracy', 'AUC', '95% CI',
                                       'Sensitivity', 'Specificity',
                                       'PPV', 'NPV', 'Precision', 'Recall', 'F1',
                                       'Threshold', 'Task'])

# 保存为CSV文件
metric.to_csv('随机森林最终结果.csv', index=False)

# 绘制表格并保存为PDF
fig, ax = plt.subplots(figsize=(6, 6))
ax.axis('tight')
ax.axis('off')

the_table = ax.table(cellText=metric.values, colLabels=metric.columns, loc='center', cellLoc='center')
the_table.auto_set_font_size(False)
the_table.set_fontsize(10)
the_table.scale(1.2, 1.2)

plt.savefig('LASSO1.pdf', format='pdf', dpi=300, bbox_inches='tight')
plt.show()

# %% [markdown]
# 最重要的一步，导出预测值，有了预测值可以进行ROC、DCA、校准曲线的绘制

# %% [code]
[[(model.predict(X_train_sel), model.predict(X_test_sel))
  for model in target] for label, target in zip(labels, targets)]
for label, target in zip(labels, targets):
    for model in target:
        print(model)
        modelname = pd.DataFrame()
        x_train_p = pd.DataFrame(model.predict_proba(
            X_train_sel), columns=['训练集预测为0的概率', '训练集为1的概率'])
        x_test_p = pd.DataFrame(model.predict_proba(
            X_test_sel), columns=['验证集预测为0的概率', '验证集为1的概率'])
        x_all = pd.concat([x_train_p, x_test_p], axis=1)
        x_all.to_csv(
            './diff_model_p/{}的预测概率.csv'.format(model.__class__.__name__))


# %% [code]
# 设置工作路径
import os
os.chdir("/Users/alex/Desktop/病理组学分类教学/4.python程序建立模型")

# %% [code]
pip install shap

# %% [code]
import pandas as pd
from sklearn.model_selection import train_test_split
from sklearn.svm import SVC
from sklearn.metrics import roc_auc_score, f1_score
import shap

# %% [code]
# 加载数据集
train_data = pd.read_csv('训练集16.csv')
test_data = pd.read_csv('测试集16.csv')

# %% [code]
# 假设'label'是目标变量，其他列是特征
X_train = train_data.drop('label', axis=1)
y_train = train_data['label']
X_test = test_data.drop('label', axis=1)
y_test = test_data['label']

# %% [code]
# 训练支持向量机模型
svm_model = SVC(kernel='linear', probability=True)
svm_model.fit(X_train, y_train)

# %% [code]
# 评估模型性能
svm_auc = roc_auc_score(y_test, svm_model.predict_proba(X_test)[:, 1])
svm_f1 = f1_score(y_test, svm_model.predict(X_test))

# %% [code]
print(f"支持向量机模型 AUC: {svm_auc}, F1: {svm_f1}")

# %% [code]
import pandas as pd
from sklearn.svm import SVC
from sklearn.metrics import roc_auc_score, f1_score
from sklearn.inspection import partial_dependence
import matplotlib.pyplot as plt
import shap

# 加载数据集
train_data = pd.read_csv('训练集16.csv')
test_data = pd.read_csv('测试集16.csv')

# 假设'label'是目标变量，其他列是特征
X_train = train_data.drop('label', axis=1)
y_train = train_data['label']
X_test = test_data.drop('label', axis=1)
y_test = test_data['label']

# 训练支持向量机模型
svm_model = SVC(kernel='linear', probability=True)
svm_model.fit(X_train, y_train)

# 评估模型性能
svm_auc = roc_auc_score(y_test, svm_model.predict_proba(X_test)[:, 1])
svm_f1 = f1_score(y_test, svm_model.predict(X_test))

print(f"AUC: {svm_auc}")
print(f"F1 Score: {svm_f1}")

# 使用 KernelExplainer 解释模型
explainer = shap.KernelExplainer(svm_model.predict_proba, X_train)

# 计算 SHAP 值
shap_values = explainer.shap_values(X_test, nsamples=100)

# 绘制 SHAP 值的摘要图
shap.summary_plot(shap_values, X_test)

# 使用部分依赖图来可视化特征之间的交互效应
features = [0, 1]  # 选择两个特征进行可视化
partial_dependence_results = partial_dependence(svm_model, X_train, features, grid_resolution=50)

# 绘制部分依赖图
plt.figure(figsize=(10, 6))
average = partial_dependence_results['average'][0]  # 平均值
confidence_intervals = partial_dependence_results['confidence_intervals'][0]  # 置信区间

plt.plot(average[:, 0], average[:, 1], color='skyblue', lw=2, label='Average')
plt.fill_between(average[:, 0], average[:, 1] - confidence_intervals[:, 1], average[:, 1] + confidence_intervals[:, 1], color='skyblue', alpha=0.3)
plt.xlabel(X_train.columns[features[0]])
plt.ylabel('Partial dependence')
plt.title(f'Partial Dependence Plot for {X_train.columns[features[0]]} and {X_train.columns[features[1]]}')
plt.legend()
plt.show()

# %% [code]
import sklearn
print(sklearn.__version__)

# %% [code]

# 条形图
shap_values_class_1 = shap_values[:,:,1]  # 选择第二个类的 SHAP 值，因为索引从 0 开始，假设这是正类的 SHAP 值

# 创建绘图对象
plt.figure()  # 初始化绘图

# 绘制 SHAP 值的汇总条形图
shap.summary_plot(shap_values_class_1, X_test, plot_type="bar", show=False)  # 使用条形图展示 SHAP 值的汇总信息，show=False 表示不立即显示图形

# 设置图表标题
plt.title(f'SHAP Summary Plot for SVM')  # 设置图表标题为“MLP 测试集的 SHAP 汇总图”

# 调整布局以适应标题
plt.tight_layout(rect=[0, 0, 1, 0.95])  # 调整布局，确保标题不被遮挡

# 保存图表为 PDF 文件
plt.savefig("/Users/alex/Desktop/病理组学分类教学/4.python程序建立模型.pdf")  # 将 SHAP 汇总条形图保存为 PDF 文件

# 显示图表
plt.show()  # 显示绘制的 SHAP 汇总条形图

# %% [code]
# 散点图
plt.figure()  # 初始化绘图

# 绘制 SHAP 值的散点图
shap.summary_plot(shap_values_class_1, X_test, plot_type="dot", show=False)  # 使用散点图展示 SHAP 值的汇总信息，show=False 表示不立即显示图形

# 设置图表标题
plt.title(f'SHAP Scatter Plot for SVM (Test)')  # 设置图表标题为“MLP 测试集的 SHAP 散点图”

# 调整布局以适应标题
plt.tight_layout(rect=[0, 0, 1, 0.95])  # 调整布局，确保标题不被遮挡

# 保存图表为 PDF 文件
plt.savefig("/Users/alex/Desktop/病理组学分类教学/蜂巢图.pdf")  # 将 SHAP 散点图保存为 PDF 文件

# 显示图表
plt.show()  # 显示绘制的 SHAP 散点图

# %% [code]
# 力图
sample_index = 45  # 设置要绘制 SHAP 力图的样本索引

# 初始化 SHAP 可视化工具
shap.initjs()  # 初始化 JavaScript 可视化工具，以便在浏览器中显示 SHAP 图

# 创建 SHAP 力图
force_plot = shap.force_plot(explainer.expected_value[0], shap_values_class_1[sample_index,:], X_test.iloc[sample_index,:], feature_names=X_test.columns)  
# 生成 SHAP 力图，显示样本的 SHAP 值及其对模型预测的影响
# explainer.expected_value[0] 是模型预测的期望值
# shap_values_class_1[sample_index,:] 是指定样本的 SHAP 值
# X_test.iloc[sample_index,:] 是指定样本的特征值
# feature_names=X_test.columns 提供特征名称用于图表中

# 保存 force plot 为 HTML 文件
shap.save_html("/Users/alex/Desktop/病理组学分类教学/4.python程序建立模型_shap_force_plot{}.html".format(sample_index), force_plot)  
# 将 SHAP 力图保存为 HTML 文件，文件名中包含样本索引

# %% [code]


# %% [code]


# %% [code]


# %% [code]


# %% [code]


# %% [code]
# 力图
sample_index = 45  # 设置要绘制 SHAP 力图的样本索引

# 初始化 SHAP 可视化工具
shap.initjs()  # 初始化 JavaScript 可视化工具，以便在浏览器中显示 SHAP 图

# 创建 SHAP 力图
force_plot = shap.force_plot(explainer.expected_value[0], shap_values_class_1[sample_index,:], X_test.iloc[sample_index,:], feature_names=X_test.columns)  
# 生成 SHAP 力图，显示样本的 SHAP 值及其对模型预测的影响
# explainer.expected_value[0] 是模型预测的期望值
# shap_values_class_1[sample_index,:] 是指定样本的 SHAP 值
# X_test.iloc[sample_index,:] 是指定样本的特征值
# feature_names=X_test.columns 提供特征名称用于图表中

# 设置输出文件的完整路径，确保使用正确的文件扩展名
output_file = "/Users/alex/Desktop/病理组学分类教学/4.python程序建立模型_shap_force_plot{}.html".format(sample_index)
# 保存 force plot 为 HTML 文件
shap.save_html(output_file, force_plot)

# %% [code]
i = 2# 特征索引，指定要绘制依赖图的特征

# 创建绘图对象
plt.figure()  # 初始化绘图

# 绘制 SHAP 依赖图
shap.dependence_plot(i, shap_values[:, :, 0], X_test, show=False)  # 绘制指定特征的依赖图，shap_values[:, :, 0] 是第一个类别的 SHAP 值

# 保存依赖图为 PDF 文件
plt.savefig("/Users/alex/Desktop/病理组学分类教学/4.python程序建立模型.pdf".format(i))  # 将依赖图保存为 PDF 文件，文件名中包含特征索引

# 显示图表
plt.show()  # 显示绘制的 SHAP 依赖图

# %% [code]
import shap
import matplotlib.pyplot as plt

# 假设 X_test 是你的测试数据集，shap_values 是你的 SHAP 值
# 假设 shap_values 是一个三维数组，其中维度分别是特征数量、样本数量和类别

# 获取特征数量
num_features = X_test.shape[1]

# 创建一个图形窗口
plt.figure(figsize=(20, 20))  # 可以根据需要调整大小

# 遍历所有特征对
for i in range(num_features):
    for j in range(i+1, num_features):  # 避免重复绘制相同的特征对
        # 创建子图
        ax = plt.subplot(num_features, num_features, i * num_features + j + 1)
        
        # 绘制 SHAP 依赖图
        shap.dependence_plot(i, shap_values[:, :, 0], X_test, feature_names=X_test.columns.tolist(), show=False)
        
        # 设置标题
        ax.set_title(f"Feature {i} vs Feature {j}")
        
        # 如果不需要显示每个子图的 x 轴和 y 轴标签，可以取消注释以下代码
        # ax.set_xlabel("")
        # ax.set_ylabel("")

# 调整子图间距
plt.tight_layout()

# 保存图形
plt.savefig("/Users/alex/Desktop/病理组学分类教学/feature_interactions.pdf")

# 显示图形
plt.show()

# %% [code]


# %% [code]
import shap
import matplotlib.pyplot as plt

# 假设 X_test 是你的测试数据集，shap_values 是你的 SHAP 值
# 假设 shap_values 是一个三维数组，其中维度分别是特征数量、样本数量和类别

# 获取特征数量，这里假设 X_test 的第一列是标签，所以从第二列开始计算特征数量
num_features = X_test.shape[1] - 1

# 遍历所有特征
for i in range(1, num_features + 1):  # 从1开始，因为第一列是标签
    # 创建绘图对象
    plt.figure(figsize=(10, 6))  # 初始化绘图，可以调整大小

    # 绘制 SHAP 依赖图
    shap.dependence_plot(i-1, shap_values[:, :, 0], X_test, show=False)  # 绘制指定特征的依赖图，shap_values[:, :, 0] 是第一个类别的 SHAP 值

    # 保存依赖图为 PDF 文件
    plt.savefig(f"/Users/alex/Desktop/病理组学分类教学/dependence_plot_feature_{i}.pdf")  # 将依赖图保存为 PDF 文件，文件名中包含特征索引

    # 显示图表
    plt.show()  # 显示绘制的 SHAP 依赖图

# %% [code]
import shap
import matplotlib.pyplot as plt

# 假设 X_test 是你的测试数据集，shap_values_class_1 是你的 SHAP 值
# 假设 shap_values_class_1 是一个二维数组，其中维度分别是样本数量和特征数量

# 获取特征数量
num_features = X_test.shape[1]

# 遍历所有特征
for i in range(num_features):  # 遍历所有特征
    # 创建绘图对象
    plt.figure(figsize=(10, 6))  # 初始化绘图，可以调整大小

    # 绘制 SHAP 依赖图
    shap.dependence_plot(i, shap_values_class_1, X_test, show=False)  # 绘制指定特征的依赖图

    # 设置图表标题
    plt.title(f'SHAP Scatter Plot for Feature {i}')  # 设置图表标题为“特征i的SHAP散点图”

    # 调整布局以适应标题
    plt.tight_layout(rect=[0, 0, 1, 0.95])  # 调整布局，确保标题不被遮挡

    # 保存图表为 PDF 文件
    plt.savefig(f"/Users/alex/Desktop/病理组学分类教学/dependence_plot_feature_{i}.pdf")  # 将依赖图保存为 PDF 文件，文件名中包含特征索引

    # 显示图表
    plt.show()  # 显示绘制的 SHAP 依赖图

# %% [code]
import shap
import matplotlib.pyplot as plt

# 假设 X_test 是你的测试数据集，shap_values_class_1 是你的 SHAP 值
# 假设 shap_values_class_1 是一个二维数组，其中维度分别是样本数量和特征数量

# 获取特征数量，这里假设 X_test 的第一列不是特征，所以从第二列开始计算特征数量
num_features = X_test.shape[1] - 1  # 减去第一列的标签

# 遍历所有特征
for i in range(num_features):  # 遍历所有特征
    # 创建绘图对象
    plt.figure(figsize=(10, 6))  # 初始化绘图，可以调整大小

    # 绘制 SHAP 依赖图
    shap.dependence_plot(i, shap_values_class_1, X_test, show=False)  # 绘制指定特征的依赖图

    # 设置图表标题
    plt.title(f'SHAP Scatter Plot for Feature {i+1}')  # 设置图表标题为“特征i+1的SHAP散点图”

    # 调整布局以适应标题
    plt.tight_layout(rect=[0, 0, 1, 0.95])  # 调整布局，确保标题不被遮挡

    # 保存图表为 PDF 文件
    plt.savefig(f"/Users/alex/Desktop/病理组学分类教学/dependence_plot_feature_{i+1}.pdf")  # 将依赖图保存为 PDF 文件，文件名中包含特征索引

    # 显示图表
    plt.show()  # 显示绘制的 SHAP 依赖图

# %% [code]
import seaborn as sns
import matplotlib.pyplot as plt
import numpy as np
import pandas as pd

# 假设 X_test 是您的测试数据集，不包含标签列
# 计算相关性矩阵
corr = X_test.corr()

# 使用 seaborn 绘制热力图
plt.figure(figsize=(10, 8))  # 设置图形大小
sns.heatmap(corr, annot=True, fmt=".2f", cmap="coolwarm", square=True, cbar_kws={"shrink": .5})
plt.title('Heatmap of Feature Correlations')  # 设置标题
plt.show()

# %% [code]
import shap
import matplotlib.pyplot as plt
import pandas as pd

# 假设 X_test 是你的测试数据集，shap_values_class_1 是你的 SHAP 值
# 假设 shap_values_class_1 是一个二维数组，其中维度分别是样本数量和特征数量

# 获取特征数量
num_features = X_test.shape[1]  # 不减去标签列

# 计算 SHAP 值的平均值
shap_values_mean = shap_values_class_1.mean(axis=0)

# 将 SHAP 值转换为 DataFrame
shap_values_df = pd.DataFrame(shap_values_mean, columns=[f'Feature {i+1}' for i in range(num_features)])

# 绘制热力图
plt.figure(figsize=(10, 8))  # 设置图形大小
shap.plots.heatmap(shap_values_df)  # 使用 SHAP 库的热力图函数

# 设置标题
plt.title('SHAP Heatmap of Feature Importance')  # 设置图表标题

# 保存热力图为 PDF 文件
plt.savefig("/Users/alex/Desktop/病理组学分类教学/shap_heatmap.pdf")  # 将热力图保存为 PDF 文件

# 显示热力图
plt.show()  # 显示绘制的热力图

# %% [code]
import shap
import matplotlib.pyplot as plt
import pandas as pd

# 假设 X_test 是你的测试数据集，shap_values_class_1 是你的 SHAP 值
# 假设 shap_values_class_1 是一个二维数组，其中维度分别是样本数量和特征数量

# 获取特征数量
num_features = X_test.shape[1]  # 不减去标签列

# 计算 SHAP 值的平均值
shap_values_mean = shap_values_class_1.mean(axis=0)

# 将 SHAP 值转换为 DataFrame
# 由于 shap_values_mean 是一个二维数组，我们需要将其转换为一维数组
shap_values_mean_flat = shap_values_mean.flatten()
shap_values_df = pd.DataFrame({
    'SHAP Value': shap_values_mean_flat
})

# 绘制热力图
plt.figure(figsize=(10, 8))  # 设置图形大小
# 由于 shap.plots.heatmap 需要一个二维数组，我们不能直接使用它来绘制一维数据的热力图
# 但是我们可以使用 matplotlib 来绘制一个简单的条形图，展示每个特征的平均SHAP值
shap_values_df.plot(kind='bar', figsize=(10, 8))
plt.title('SHAP Heatmap of Feature Importance')  # 设置图表标题

# 保存图表为 PDF 文件
plt.savefig("/Users/alex/Desktop/病理组学分类教学/shap_heatmap.pdf")  # 将图表保存为 PDF 文件

# 显示图表
plt.show()  # 显示绘制的图表

# %% [code]
import shap
import matplotlib.pyplot as plt
import pandas as pd

# 假设 X_test 是你的测试数据集，shap_values_class_1 是你的 SHAP 值
# 假设 shap_values_class_1 是一个二维数组，其中维度分别是样本数量和特征数量

# 获取特征数量
num_features = X_test.shape[1]  # 不减去标签列

# 计算 SHAP 值的平均值
shap_values_mean = shap_values_class_1.mean(axis=0)

# 将 SHAP 值转换为 DataFrame
# 由于 shap_values_mean 是一个二维数组，我们需要将其转换为一维数组
shap_values_mean_flat = shap_values_mean.flatten()
shap_values_df = pd.DataFrame({
    'SHAP Value': shap_values_mean_flat
})

# 绘制热力图
plt.figure(figsize=(10, 8))  # 设置图形大小
# 由于 shap.plots.heatmap 需要一个二维数组，我们不能直接使用它来绘制一维数据的热力图
# 但是我们可以使用 matplotlib 来绘制一个简单的条形图，展示每个特征的平均SHAP值
shap_values_df.plot(kind='bar', figsize=(10, 8))
plt.title('SHAP Heatmap of Feature Importance')  # 设置图表标题

# 保存图表为 PDF 文件
plt.savefig("/Users/alex/Desktop/病理组学分类教学/shap_heatmap.pdf")  # 将图表保存为 PDF 文件

# 显示图表
plt.show()  # 显示绘制的图表


# %% [code]
import shap
import matplotlib.pyplot as plt
import seaborn as sns
import pandas as pd
import numpy as np

# 假设 X_test 是你的测试数据集，shap_values_class_1 是你的 SHAP 值
# 假设 shap_values_class_1 是一个二维数组，其中维度分别是样本数量和特征数量

# 获取特征数量
num_features = X_test.shape[1]  # 不减去标签列

# 计算 SHAP 值的平均值
shap_values_mean = shap_values_class_1.mean(axis=0)

# 创建一个相关性矩阵或者类似的二维数组来表示特征之间的关系
# 这里我们使用 np.cov 来创建一个协方差矩阵作为示例
shap_values_cov = np.cov(shap_values_class_1.T)

# 将协方差矩阵转换为 DataFrame
shap_values_cov_df = pd.DataFrame(shap_values_cov, index=[f'Feature {i+1}' for i in range(num_features)], columns=[f'Feature {i+1}' for i in range(num_features)])

# 绘制热力图
plt.figure(figsize=(10, 8))
sns.heatmap(shap_values_cov_df, annot=True, fmt=".2f", cmap="vlag", square=True, cbar_kws={"shrink": .5})
plt.title('SHAP Heatmap of Feature Importance')  # 设置图表标题

# 保存图表为 PDF 文件
plt.savefig("/Users/alex/Desktop/病理组学分类教学/shap_heatmap_vlag.pdf")  # 将图表保存为 PDF 文件

# 显示图表
plt.show()  # 显示绘制的图表


# %% [code]
import seaborn as sns
import matplotlib.pyplot as plt
import numpy as np
import pandas as pd

# 假设 X_test 是您的测试数据集，不包含标签列
# 这里我们用随机数据生成一个示例相关性矩阵
# 在实际使用中，您应该用您的数据集的 .corr() 方法来获取相关性矩阵
np.random.seed(0)
X_test = pd.DataFrame(np.random.randn(100, 10))
corr = X_test.corr()

# 使用 seaborn 绘制热力图
plt.figure(figsize=(10, 8))  # 设置图形大小
sns.heatmap(corr, annot=True, fmt=".2f", cmap="coolwarm", square=True, cbar_kws={"shrink": .5})
plt.title('Heatmap of Feature Correlations')  # 设置标题
plt.show()

# %% [code]


# %% [code]


# %% [code]


# %% [code]
# 计算预测概率
pred_probs = svm_model.predict_proba(X_test)  # 获取测试集样本的预测概率

# 获取预测为正样本的索引 (假设正类为类 1)
positive_indices = [i for i in range(len(pred_probs)) if pred_probs[i][1] >= 0.5]  
# 遍历预测概率，选择预测概率大于等于 0.5 的样本索引作为正样本

# 获取预测为负样本的索引 (假设负类为类 0)
negative_indices = [i for i in range(len(pred_probs)) if pred_probs[i][1] < 0.5]  
# 遍历预测概率，选择预测概率小于 0.5 的样本索引作为负样本

# 创建正样本的 shap.Explanation 对象
positive_explanations = shap.Explanation(values=shap_values_class_1[positive_indices],  
                                         base_values=explainer.expected_value[1],  
                                         data=X_test.iloc[positive_indices])  
# 创建包含正样本的 SHAP 解释对象，指定 SHAP 值、基准值和特征数据

# 绘制正样本的 SHAP 力度图
force_plot_pos = shap.force_plot(positive_explanations.base_values, positive_explanations.values, positive_explanations.data)  
# 绘制正样本的 SHAP 力度图

# 保存 force plot 为 HTML 文件
shap.save_html("/Users/alex/Desktop/病理组学分类教学/shap_force_plot_positive_indices.html", force_plot_pos)  
# 将正样本的 SHAP 力度图保存为 HTML 文件

# 创建负样本的 shap.Explanation 对象
negative_explanations = shap.Explanation(values=shap_values_class_1[negative_indices],  
                                         base_values=explainer.expected_value[1],  
                                         data=X_test.iloc[negative_indices])  
# 创建包含负样本的 SHAP 解释对象，指定 SHAP 值、基准值和特征数据

# 绘制负样本的 SHAP 力度图
force_plot_neg = shap.force_plot(negative_explanations.base_values, negative_explanations.values, negative_explanations.data)  
# 绘制负样本的 SHAP 力度图

# 保存 force plot 为 HTML 文件
shap.save_html("/Users/alex/Desktop/病理组学分类教学/shap_force_plot_positive_indices.html", force_plot_neg)  
# 将负样本的 SHAP 力度图保存为 HTML 文件

# %% [code]


# %% [code]


# %% [code]


# %% [code]
