# Supplementary material for: Interpretable prediction of stroke prognosis: SHAP for SVM and nomogram for logistic regression
Source: Front Neurol. 2025 Mar 4;16:1522868. doi: 10.3389/fneur.2025.1522868 (PMC11913711; doi:10.3389/fneur.2025.1522868)
Supplement: Supplementary file 4 [file Data_Sheet_1.zip › Source Data/Python/3.ipynb]

# %% [code]
import os

# 设置工作路径为指定的路径
os.chdir('/Users/alex/Desktop/SHAP analysis 2024_5_19')

# 打印当前工作目录以确认路径已改变
print("/Users/alex/Desktop/SHAP analysis 2024_5_19:", os.getcwd())

# %% [markdown]
## 导入数据

# %% [code]

import pandas as pd
import shap
from sklearn.svm import SVC
import matplotlib.pyplot as plt

# 加载数据集
train_data = pd.read_csv('训练集16.csv')
test_data = pd.read_csv('测试集16.csv')

# 假设'label'是目标变量，其他列是特征
X_train = train_data.drop('label', axis=1)
y_train = train_data['label']
X_test = test_data.drop('label', axis=1)
y_test = test_data['label']

# %% [code]
# 训练支持向量机模型
svm_model = SVC(kernel='linear', probability=True)
svm_model.fit(X_train, y_train)

# %% [code]
# 评估模型性能
svm_auc = roc_auc_score(y_test, svm_model.predict_proba(X_test)[:, 1])
svm_f1 = f1_score(y_test, svm_model.predict(X_test))

# %% [markdown]
## 模型训练

# %% [code]

#  非常详细的lightbgm
#  https://jmarkhou.com/lgbqr/

quantile = 0.5  # 中位数

model_lgb = lgb.train({'objective': 'quantile', 'alpha': quantile,'force_col_wise': True,}, 
                          lgb.Dataset(data_train_x_nor, data_train_y_nor), num_boost_round=200)

y_pred_test_nor=model_lgb.predict(data_test_x_nor)
y_pred_train_nor=model_lgb.predict(data_train_x_nor)    
y_pred_vaild_nor=model_lgb.predict(data_vaild_x_nor)

y_pred_test=y_pred_test_nor*y_std+y_mean
y_pred_test1=y_pred_test.reshape(len(y_pred_test),1)
data_test_y=data_test_y.reshape(len(data_test_y),1)
y_pred_train=y_pred_train_nor*y_std+y_mean
y_pred_train1=y_pred_train.reshape(len(y_pred_train),1)

y_pred_vaild=y_pred_vaild_nor*y_std+y_mean
y_pred_vaild1=y_pred_vaild.reshape(len(y_pred_vaild),1)

MAE,MAPE,MSE,RMSE,R2=evaluate_regress(y_pred_test1,data_test_y )

data_Oriny_pre={}
data_Oriny_pre['y_train_predict']=y_pred_train1
data_Oriny_pre['y_vaild_predict']=y_pred_vaild1
data_Oriny_pre['y_test_predict']=y_pred_test1

# savemat('训练结果 lightgbm_predict.mat', data_Oriny_pre)


# %% [code]
feature_label=['crim','zn','chas','nox','rm','dis','rad','ptratio','b','lstat']


data_train_x_nor1= pd.DataFrame(data_train_x_nor,columns=feature_label)
data_train_x_nor1

# %% [code]
# 创建SHAP解释器
explainer = shap.TreeExplainer(model_lgb)

# 计算SHAP值
shap_values = explainer.shap_values(data_train_x_nor)

#特征标签
feature_label=['crim','zn','chas','nox','rm','dis','rad','ptratio','b','lstat']

plt.rcParams['font.family'] = 'serif'
plt.rcParams['font.serif'] = 'Times New Roman'
plt.rcParams['font.size'] = 13  # 设置字体大小为14
# 现在创建 SHAP 可视化 

#配色   viridis  Spectral   coolwarm  RdYlGn  RdYlBu  RdBu  RdGy  PuOr  BrBG PRGn  PiYG 
shap.summary_plot(shap_values, data_train_x_nor,feature_names=feature_label)

#粉红色点：表示该特征值在这个观察中对模型预测产生了正面影响（增加预测值）
#蓝色点：表示该特征值在这个观察中对模型预测产生了负面影响（降低预测值）
#水平轴（SHAP 值）显示了影响的大小。点越远离中心线（零点），该特征对模型输出的影响越大
#图中垂直排列的特征按影响力从上到下排序。上方的特征对模型输出的总体影响更大，而下方的特征影响较小。
# 最上方的特征（例如 "lstat"）显示了大量的正面和负面影响，表明它在不同的观察值中对模型预测的结果有很大的不同影响。
# 中部的特征（如 "rm" 和 "dis"）也显示出两种颜色的点，但点的分布更集中，影响相对较小。
# 底部的特征（如 "chas" 和 "zn"）对模型的影响最小，且大部分影响较为接近零，表示这些特征对模型预测的贡献较小

# %% [code]
print(shap_values.shape)
print(data_train_x_nor.shape)

# %% [code]
shap.summary_plot(shap_values, data_train_x_nor,feature_names=feature_label,plot_type='bar')
#主要表示绝对重要值的大小，把SHAP value 的样本取了绝对平均值
# 房价预测模型中，lstat（较低状态人口的百分比）和 rm（住宅平均房间数）可能是影响房价的关键因素

# %% [code]

# 直接导出数据画图会自由很多
mean_shap_values = np.abs(shap_values).mean(axis=0)  
features = feature_label

# 绘制柱状图
plt.bar(features, mean_shap_values, color='green')  # 可以指定任意颜色
plt.xticks(rotation=90)
plt.title('Feature Importance')
plt.show()


# %% [code]
# 创建SHAP解释器
explainer = shap.TreeExplainer(model_lgb)

# 计算SHAP值
shap_values = explainer.shap_values(data_train_x_nor1)


#特征标签
feature_label=['crim','zn','chas','nox','rm','dis','rad','ptratio','b','lstat']

plt.rcParams['font.family'] = 'serif'
plt.rcParams['font.serif'] = 'Times New Roman'
plt.rcParams['font.size'] = 13  # 设置字体大小为14
# 现在创建 SHAP 可视化 

#配色   viridis  Spectral   coolwarm  RdYlGn  RdYlBu  RdBu  RdGy  PuOr  BrBG PRGn  PiYG 
shap.summary_plot(shap_values, data_train_x_nor,feature_names=feature_label,cmap='RdYlBu')


# 显示图形

# %% [code]
# 导出高质量的图片
# 创建SHAP解释器
explainer = shap.TreeExplainer(model_lgb)

# 计算SHAP值
shap_values = explainer.shap_values(data_train_x_nor)

# 可视化SHAP值

plt.rcParams['font.family'] = 'serif'
plt.rcParams['font.serif'] = 'Times New Roman'
plt.rcParams['font.size'] = 12  # 设置字体大小为12
# 现在创建 SHAP 可视化
#配色   viridis  
shap.summary_plot(shap_values, data_train_x_nor,feature_names=feature_label,cmap='Spectral',show=False)

plt.gcf().set_size_inches(7, 6)

# 保存图形为高质量的图片文件
plt.savefig('picture1.png', dpi=300, bbox_inches='tight')

# 显示图形

# %% [code]
# 设置字体为新罗马并调整字体大小
plt.rcParams['font.family'] = 'serif'
plt.rcParams['font.serif'] = 'Times New Roman'
plt.rcParams['font.size'] = 12  # 设置字体大小为14

# 创建 SHAP dependence plot，并修改配色方案为 'RdBu'

# shap.dependence_plot('Feature 1', shap_values, data_train_x_nor, interaction_index='Feature 2')
shap.dependence_plot('lstat', shap_values, data_train_x_nor1, interaction_index='b')

# 负相关关系：lstat 对模型预测有显著的负面影响。高 lstat 值显著降低了预测值。也就是说，随着 lstat 的增加，目标变量 b 的预测值逐渐降低。
# 影响的程度：lstat 的值在 0 到 2 的范围内，SHAP 值有较大的变化。这表明，在这个范围内，lstat 对模型预测的影响最大。

# 特征重要性：这个图显示了 lstat 是一个对模型预测非常重要的特征。理解 lstat 对预测的具体影响有助于进一步优化模型，或者在数据预处理中针对性地处理 lstat 的数据。
# 模型优化：通过这种依赖性图，可以更好地理解模型对特定特征值范围的敏感性，从而可以在这些范围内进行更精细的数据采集和模型调整

# %% [code]
# 设置字体为新罗马并调整字体大小
plt.rcParams['font.family'] = 'serif'
plt.rcParams['font.serif'] = 'Times New Roman'
plt.rcParams['font.size'] = 12  # 设置字体大小为14

# 创建 SHAP dependence plot，并修改配色方案为 'RdBu'

shap.dependence_plot('nox', shap_values, data_train_x_nor1, interaction_index='dis', cmap='RdBu')
# "DIS" 特征的影响分布：图中显示，较小的 "DIS" 值通常与 SHAP 值的负影响相关，即当 "DIS" 较小，即距离中心地区更近时，可能对模型预测产生降低影响。而 "DIS" 较大时，对模型预测的影响较小或无显著影响。
# 颜色的变化：红色点集中在 "DIS" 的中低值区域，可能表示在距离中心地区较近的地方，高税率对预测结果的负面影响更为显

# %% [code]
# force_plot = shap.force_plot(explainer.expected_value, shap_values[0], X_test.iloc[0, :])
force_plot1 = shap.force_plot(explainer.expected_value, shap_values[0,:], data_train_x_nor1.iloc[0,:],feature_label,matplotlib=True, show=False)
# 显示图形
# plt.sho
# 调整图形大小
# plt.gcf().set_size_inches(10, 8)

# 保存图形为高质量的图片w()文件
plt.savefig('force_plot2.png', dpi=300, bbox_inches='tight', pad_inches=0.1)

# 这张图是 SHAP 的 force_plot，用于显示一个单一预测的详细特征贡献,每个特征对最终预测值的贡献以箭头的形式显示，箭头长度和颜色表示该特征的影响程度和方向

# %% [code]
shap_values[0,:]

# %% [code]
# force_plot = shap.force_plot(explainer.expected_value, shap_values[0], X_test.iloc[0, :])
force_plot1 = shap.force_plot(explainer.expected_value, np.mean(shap_values, axis=0), np.mean(data_train_x_nor, axis=0),feature_label,matplotlib=True, show=False)
# 显示图形
# plt.show()
# 调整图形大小
# plt.gcf().set_size_inches(10, 8)

# 保存图形为高质量的图片文件
plt.savefig('force_plot1.png', dpi=300, bbox_inches='tight', pad_inches=0.1)


# %% [code]
#相互作用图
shap_interaction_values = explainer.shap_interaction_values(data_train_x_nor1)
shap.summary_plot(shap_interaction_values, data_train_x_nor1)

# %% [code]
shap_interaction_values = explainer.shap_interaction_values(data_train_x_nor1)

plt.rcParams['font.family'] = 'serif'
plt.rcParams['font.serif'] = 'Times New Roman'
plt.rcParams['font.size'] = 12  # 设置字体大小为12
# 现在创建 SHAP 可视化
#配色   viridis  
# shap.summary_plot(shap_values, data_train_x_nor,feature_names=feature_label,cmap='Spectral',show=False)


# 修改全局配色方案
plt.set_cmap('viridis')  # 选择你喜欢的配色方案

# 绘制相互作用图
shap.summary_plot(shap_interaction_values, data_train_x_nor1, plot_type='dot', cmap='coolwarm',show=False)

plt.gcf().set_size_inches(7, 6)

# 保存图形为高质量的图片文件
plt.savefig('picture3.png', dpi=300, bbox_inches='tight')

# %% [code]

shap_values2 = explainer(data_train_x_nor1)
# 将 shap_values 转换为 DataFrame

# 绘制热力图

shap.plots.heatmap(shap_values2)

# 上侧是模型的输出，右侧是目标全局重要性

# %% [code]
# 设置字体和颜色
plt.rcParams.update({
    'font.family': 'serif',
    'font.serif': 'Times New Roman',
    'font.size': 12,  # 改变字体大小
    'text.color': 'black',  # 修改文字颜色
    'axes.labelcolor': 'green',  # 修改轴标签颜色
    'xtick.color': 'red',  # 修改x轴刻度颜色
    'ytick.color': 'blue'  # 修改y轴刻度颜色
})

# 确保 shap_values2 是 DataFrame 格式，并已正确计算
shap.plots.heatmap(shap_values2)

# 显示图表
plt.show()

# plt.savefig('shap_heatmap.png', dpi=300, bbox_inches='tight')  # 高分辨率保存

# %% [code]
# 设置字体和颜色
plt.rcParams.update({
    'font.family': 'serif',
    'font.serif': 'Times New Roman',
    'font.size': 12,  # 改变字体大小
    'text.color': 'black',  # 修改文字颜色
    'axes.labelcolor': 'green',  # 修改轴标签颜色
    'xtick.color': 'red',  # 修改x轴刻度颜色
    'ytick.color': 'blue'  # 修改y轴刻度颜色
})

# 确保 shap_values2 是 DataFrame 格式，并已正确计算
shap.plots.heatmap(shap_values2, cmap='PiYG')

# 显示图表
plt.show()

# plt.savefig('shap_heatmap.png', dpi=300, bbox_inches='tight')  # 高分辨率保存

# %% [code]
# 保存为高清图片
# 设置字体和颜色
plt.rcParams.update({
    'font.family': 'serif',
    'font.serif': 'Times New Roman',
    'font.size': 12,  # 改变字体大小
    'text.color': 'black',  # 修改文字颜色
    'axes.labelcolor': 'green',  # 修改轴标签颜色
    'xtick.color': 'red',  # 修改x轴刻度颜色
    'ytick.color': 'blue'  # 修改y轴刻度颜色
})

# 确保 shap_values2 是 DataFrame 格式，并已正确计算
shap.plots.heatmap(shap_values2, cmap='PiYG',show=False)
plt.show()
# plt.gcf().set_size_inches(7, 6)
# plt.savefig('shap_heatmap1.png')
plt.savefig('shap_heatmap2.png', dpi=300, bbox_inches='tight')  # 高分辨率保存
