# Supplementary material for: Interpretable prediction of stroke prognosis: SHAP for SVM and nomogram for logistic regression
Source: Front Neurol. 2025 Mar 4;16:1522868. doi: 10.3389/fneur.2025.1522868 (PMC11913711; doi:10.3389/fneur.2025.1522868)
Supplement: Supplementary file 4 [file Data_Sheet_1.zip › Source Data/Python/2.ipynb]

# %% [code]
df = pd.read_csv('/Users/alex/Desktop/病理组学分类教学/相关性热图绘制/相关系数.csv')

# %% [code]
import pandas as pd
import seaborn as sns
import matplotlib.pyplot as plt

# 加载CSV文件
df = pd.read_csv('/Users/alex/Desktop/病理组学分类教学/相关性热图绘制/相关系数.csv')

# 计算相关系数矩阵
corr = df.corr()

# 将相关性矩阵转换为长格式
corr_long = corr.stack().reset_index(name="correlation")
corr_long.columns = ['level_0', 'level_1', 'correlation']

# 设置Seaborn的样式
sns.set_theme(style="whitegrid")

# 设置图表的尺寸
plt.figure(figsize=(12, 10))

# 创建散点图
g = sns.scatterplot(
    data=corr_long, 
    x="level_0", 
    y="level_1", 
    hue="correlation",  # 使用颜色表示相关性
    palette="coolwarm", 
    hue_norm=plt.Normalize(vmin=-1, vmax=1),
    edgecolor=".8",
    alpha=0.6,
    size="correlation",  # 将点的大小与相关性关联
    sizes=(20, 200)
)

# 设置图表属性
g.set(xlabel="", ylabel="", aspect="equal")

# 添加边框
g.spines['top'].set_visible(True)
g.spines['right'].set_visible(True)
g.spines['left'].set_visible(True)
g.spines['bottom'].set_visible(True)

# 设置边框颜色和线宽
g.spines['top'].set_color("black")
g.spines['right'].set_color("black")
g.spines['left'].set_color("black")
g.spines['bottom'].set_color("black")
g.spines['top'].set_linewidth(1)
g.spines['right'].set_linewidth(1)
g.spines['left'].set_linewidth(1)
g.spines['bottom'].set_linewidth(1)

# 调整标签的字体大小并旋转
plt.xticks(fontsize=10, rotation=90)
plt.yticks(fontsize=10)

# 显示图表
plt.show()

# %% [code]
import pandas as pd
import seaborn as sns
import matplotlib.pyplot as plt

# 加载CSV文件
df = pd.read_csv('/Users/alex/Desktop/病理组学分类教学/相关性热图绘制/相关系数.csv')

# 计算相关系数矩阵
corr = df.corr()

# 将相关性矩阵转换为长格式
corr_long = corr.stack().reset_index(name="correlation")
corr_long.columns = ['level_0', 'level_1', 'correlation']

# 设置Seaborn的样式
sns.set_theme(style="whitegrid")

# 设置图表的尺寸
plt.figure(figsize=(12, 10))

# 创建散点图
g = sns.scatterplot(
    data=corr_long, 
    x="level_0", 
    y="level_1", 
    hue="correlation",  # 使用颜色表示相关性
    palette="coolwarm", 
    hue_norm=plt.Normalize(vmin=-1, vmax=1),
    edgecolor=".8",
    alpha=0.6,
    size="correlation",  # 将点的大小与相关性关联
    sizes=(20, 200)
)

# 设置图表属性
g.set(xlabel="", ylabel="", aspect="equal")

# 添加边框
g.spines['top'].set_visible(True)
g.spines['right'].set_visible(True)
g.spines['left'].set_visible(True)
g.spines['bottom'].set_visible(True)

# 设置边框颜色和线宽
g.spines['top'].set_color("black")
g.spines['right'].set_color("black")
g.spines['left'].set_color("black")
g.spines['bottom'].set_color("black")
g.spines['top'].set_linewidth(1)
g.spines['right'].set_linewidth(1)
g.spines['left'].set_linewidth(1)
g.spines['bottom'].set_linewidth(1)

# 调整标签的字体大小并旋转
plt.xticks(fontsize=10, rotation=90)
plt.yticks(fontsize=10)

# 显示图表
plt.show()

# %% [code]
import pandas as pd
import seaborn as sns
import matplotlib.pyplot as plt

# 加载CSV文件
df = pd.read_csv('/Users/alex/Desktop/病理组学分类教学/相关性热图绘制/相关系数.csv')

# 计算相关系数矩阵
corr = df.corr()

# 设置主题
sns.set_theme(style="whitegrid")

# 绘制热图
plt.figure(figsize=(14, 12))  # 增大图的尺寸
sns.heatmap(corr, annot=True, fmt=".2g", cmap="vlag", linewidths=.5, annot_kws={"size": 10})
plt.title("Correlation Coefficient Heatmap")
plt.show()

# %% [code]
import pandas as pd
import seaborn as sns
import matplotlib.pyplot as plt
import numpy as np

# 加载CSV文件
df = pd.read_csv('/Users/alex/Desktop/病理组学分类教学/相关性热图绘制/相关系数.csv')

# 计算相关系数矩阵
corr = df.corr()

# 设置主题
sns.set_theme(style="white")

# 生成下三角的蒙版
mask = np.tril(np.ones_like(corr, dtype=bool), k=-1)

# 绘图
sns.heatmap(corr, mask=mask, cmap='vlag', vmax=.3, center=0,
            square=True, linewidths=.5, cbar_kws={"shrink": 1})
plt.show()

# %% [code]
import pandas as pd
import seaborn as sns
import matplotlib.pyplot as plt
import numpy as np

# 加载CSV文件
df = pd.read_csv('/Users/alex/Desktop/病理组学分类教学/相关性热图绘制/相关系数.csv')

# 计算相关系数矩阵
corr = df.corr()

# 设置主题
sns.set_theme(style="white")

# 生成下三角的蒙版
mask = np.tril(np.ones_like(corr, dtype=bool))

# 绘图
sns.heatmap(corr, mask=mask, cmap='vlag', vmax=.3, center=0,
            square=True, linewidths=.5, cbar_kws={"shrink": 1})
plt.show()

# %% [code]
import pandas as pd
import seaborn as sns
import matplotlib.pyplot as plt

# 加载CSV文件
df = pd.read_csv('/Users/alex/Desktop/病理组学分类教学/相关性热图绘制/相关系数.csv')

# 计算相关系数矩阵
corr = df.corr()

# 设置主题
sns.set_theme(style="white")

# 生成上三角的蒙版
mask = np.triu(np.ones_like(corr, dtype=bool))

# 绘图
sns.heatmap(corr, mask=mask, cmap='vlag', vmax=.3, center=0,
            square=True, linewidths=.5, cbar_kws={"shrink": 1})
plt.show()

# %% [code]


# %% [code]


# %% [code]
