# Supplementary material for: Interpretable prediction of stroke prognosis: SHAP for SVM and nomogram for logistic regression
Source: Front Neurol. 2025 Mar 4;16:1522868. doi: 10.3389/fneur.2025.1522868 (PMC11913711; doi:10.3389/fneur.2025.1522868)
Supplement: Supplementary file 4 [file Data_Sheet_1.zip › Source Data/Dataset/GaussianNBτÜäΘóäμ╡ïμaéτÄç.csv]

	训练集预测为0的概率	训练集为1的概率	验证集预测为0的概率	验证集为1的概率
0	1.6643988829406807e-05	0.9999833560111706	0.06023823036286569	0.9397617696371344
1	5.799835989810235e-06	0.9999942001640102	0.2864480940910842	0.7135519059089159
2	0.8450738635576343	0.15492613644236589	0.9718807454982241	0.028119254501775888
3	0.0030866402311682363	0.9969133597688317	0.000453783811059725	0.9995462161889404
4	0.07252226943569211	0.9274777305643077	0.9790203337079206	0.020979666292079365
5	0.23489453686347933	0.7651054631365206	0.006002071606614471	0.9939979283933857
6	2.5167431770721408e-05	0.9999748325682292	0.000137622207654284	0.9998623777923455
7	0.9996468890699128	0.00035311093008693007	0.00067880779458624	0.9993211922054139
8	0.9905174999969258	0.009482500003074065	0.13472023217311746	0.8652797678268824
9	0.9226044967533875	0.0773955032466124	0.9644675544740726	0.03553244552592765
10	0.9905663014926852	0.009433698507314766	3.2567223519829474e-06	0.999996743277648
11	3.9326424146584224e-05	0.9999606735758535	0.0019541974598183557	0.9980458025401817
12	1.1780406093991554e-12	0.9999999999988223	3.0569859326036966e-09	0.9999999969430142
13	0.014067767865485617	0.985932232134514	0.9998638395820078	0.0001361604179921474
14	0.07608389177897283	0.9239161082210271	0.8577713985752998	0.14222860142470045
15	0.9059865749089563	0.09401342509104342	0.2639532546086635	0.7360467453913365
16	0.003398867615172493	0.9966011323848276	0.13392262899459348	0.8660773710054063
17	0.0022962511503112995	0.9977037488496887	0.01682028031621879	0.9831797196837812
18	0.006793540147918339	0.9932064598520813	0.06021738354117682	0.9397826164588235
19	0.7352583617874138	0.264741638212586	0.7568530984676451	0.2431469015323553
20	1.562029504489963e-05	0.9999843797049551	0.002120321907811888	0.9978796780921882
21	0.4139953917118506	0.5860046082881494	0.7325879667777672	0.26741203322223295
22	0.8895673742000002	0.11043262580000003	0.9538342225363439	0.04616577746365609
23	0.2690593267044875	0.7309406732955125	8.037273806170969e-05	0.9999196272619382
24	0.9972803054788609	0.0027196945211389483	0.000299761252389078	0.9997002387476112
25	0.6168914963557881	0.3831085036442121	0.9459222052809334	0.054077794719066395
26	0.0008133380511919908	0.9991866619488081	0.09124004939319304	0.9087599506068071
27	0.7078847922339981	0.292115207766002	0.6288080051050715	0.3711919948949282
28	0.03185271383158538	0.9681472861684146	7.678644952902653e-05	0.9999232135504708
29	0.003199223251325452	0.9968007767486744	7.327507922191375e-11	0.9999999999267253
30	0.4483381716588291	0.5516618283411711	0.0378667096156137	0.9621332903843863
31	0.013001531332693573	0.9869984686673063	6.951891538604331e-05	0.9999304810846139
32	0.21665963421910364	0.7833403657808965	5.927323329356347e-08	0.9999999407267666
33	0.9931733424152418	0.006826657584758043	7.20584929611979e-05	0.9999279415070387
34	0.00015339822400750765	0.9998466017759926	0.017037796071936718	0.9829622039280633
35	0.0012773644228374777	0.9987226355771628	0.0006168636565919571	0.999383136343408
36	0.0001744579363449696	0.9998255420636549	0.230279684018826	0.769720315981174
37	0.8778849131923712	0.12211508680762886	0.21470530187278875	0.7852946981272116
38	0.1319756102824322	0.8680243897175679	0.021433877694816476	0.9785661223051836
39	0.04037344873721571	0.9596265512627842	0.0617426590228516	0.9382573409771483
40	0.030335703861871822	0.9696642961381278	0.0003696275393496971	0.9996303724606505
41	0.9986317096540216	0.0013682903459784818	0.7925219222432998	0.2074780777567004
42	0.0038365210691981345	0.996163478930802	0.013942006912109381	0.9860579930878905
43	0.004913885446350527	0.9950861145536496	0.0003457136607836275	0.9996542863392165
44	2.3719611688879676e-06	0.999997628038831	0.004569796921412203	0.9954302030785876
45	7.055401122418114e-06	0.9999929445988771	0.0016825335323266061	0.9983174664676732
46	0.9648495021854714	0.03515049781452852	0.9997134103316966	0.000286589668303294
47	3.9821786647213315e-05	0.9999601782133527	0.6290564139163756	0.37094358608362454
48	0.005069234214427555	0.9949307657855722	0.9727612574865642	0.027238742513435475
49	1.168306472973818e-05	0.99998831693527	0.10819152359376193	0.8918084764062381
50	0.5273379277795478	0.47266207222045215	0.00012174809040798046	0.999878251909592
51	0.0007370509579405917	0.9992629490420597	1.5393350264723202e-06	0.9999984606649737
52	0.998027274209136	0.001972725790864099	7.371326721149642e-09	0.9999999926286731
53	0.0053177767173235345	0.9946822232826765	0.01226729724810109	0.9877327027518991
54	0.00010008778993824254	0.9998999122100618	0.1924013790898371	0.807598620910163
55	0.027217591975787603	0.9727824080242126	0.008499503916548301	0.9915004960834515
56	0.9914719046642667	0.008528095335733553	3.604163844552019e-05	0.9999639583615542
57	0.9990079156842088	0.0009920843157908213	0.9919969361036508	0.008003063896349144
58	0.6024728640641697	0.39752713593583033	0.9997768805603897	0.00022311943961008326
59	0.7179337493897137	0.2820662506102864	0.0013058609043692796	0.9986941390956311
60	0.7737590193596008	0.22624098064039955	0.00013831632999493907	0.9998616836700052
61	0.0026510711723306646	0.9973489288276695	8.466587217442538e-05	0.999915334127826
62	0.9989491162571811	0.0010508837428187714	0.007897533017707714	0.9921024669822921
63	0.9804317316047458	0.019568268395254527	4.717276526952852e-05	0.9999528272347308
64	0.18658205573980033	0.8134179442601998	0.051486253965297914	0.9485137460347022
65	0.20446782996320245	0.7955321700367975	0.0018384139479192597	0.9981615860520807
66	0.3223110654441187	0.6776889345558812	0.9996367371438747	0.00036326285612523184
67	0.9993672883518491	0.0006327116481509898	0.2276838883393083	0.772316111660692
68	0.014646092495476316	0.9853539075045235	2.638421459403189e-05	0.9999736157854059
69	0.25213136873972397	0.7478686312602761	4.674514037180829e-05	0.999953254859628
70	0.00026887088378468914	0.9997311291162153	0.03084700284842274	0.9691529971515772
71	0.00010003334395869843	0.9998999666560415	0.19533488650037395	0.8046651134996261
72	0.0061995999602779675	0.9938004000397221	0.9972049371043454	0.002795062895654633
73	0.000398556586444771	0.999601443413555	0.22289331479933142	0.7771066852006685
74	0.009722256885519235	0.9902777431144804	0.8818683906164564	0.11813160938354392
75	2.4905262799495672e-05	0.9999750947372004	0.986919894322869	0.013080105677130777
76	0.00016285532842964136	0.9998371446715703	0.5306347355519554	0.4693652644480443
77	0.9997064368662526	0.0002935631337473667	0.003391202073430428	0.9966087979265696
78	0.27218140367790156	0.7278185963220986	0.97932283005622	0.020677169943779695
79	2.505346354520949e-23	1.0	0.4799514148895775	0.5200485851104223
80	0.02321921537929685	0.9767807846207032	0.0742302821656336	0.9257697178343663
81	0.996792163017604	0.0032078369823961474	0.3053702875208672	0.6946297124791326
82	0.0020433665725295537	0.9979566334274707	0.04191268985709028	0.9580873101429096
83	0.13614198834531752	0.8638580116546829	0.9994486136023385	0.0005513863976611052
84	0.9998026219504579	0.00019737804954217844	0.0022903969935986275	0.997709603006401
85	4.1392308351718995e-05	0.9999586076916483	0.11093646201333404	0.889063537986666
86	0.00022150708532034754	0.9997784929146797	2.6702353726984514e-06	0.9999973297646271
87	0.9999822462409714	1.7753759028829546e-05	0.01859308888154145	0.9814069111184585
88	0.001972389545493951	0.9980276104545059	0.0001689942903239061	0.9998310057096764
89	0.8790058354218456	0.12099416457815433	0.009570620201386066	0.9904293797986138
90	0.17801519589439024	0.8219848041056098	0.45237018754694236	0.5476298124530574
91	0.00015569598340072274	0.9998443040165991	0.02003867027385273	0.9799613297261474
92	0.005997838240545824	0.994002161759454	0.9998375001331685	0.00016249986683129734
93	0.8494851858794936	0.1505148141205065	0.002003437478473565	0.9979965625215262
94	0.004644567941659929	0.9953554320583404	0.0003950923636955946	0.9996049076363045
95	6.6159161767187155e-09	0.9999999933840842	0.34808653444211535	0.6519134655578845
96	2.8072813720245494e-05	0.9999719271862797	0.9250117282662935	0.07498827173370644
97	0.10134899843715793	0.8986510015628423	4.3733176802772883e-08	0.9999999562668234
98	0.9924389887184127	0.007561011281587052	0.8514925479708905	0.14850745202910928
99	0.9949870291801749	0.0050129708198252045	0.7700727695464927	0.22992723045350735
100	0.9992548063958651	0.0007451936041350603	0.9097757104785666	0.0902242895214337
101	5.1284231828778695e-06	0.999994871576817	1.6826301595496076e-05	0.9999831736984041
102	0.001895286857689893	0.9981047131423099	0.8739283579371702	0.12607164206282992
103	0.9984415198454678	0.001558480154531901	0.7811450305888333	0.21885496941116706
104	0.44984256051214805	0.5501574394878525	0.9035541907054925	0.09644580929450791
105	0.03310551600984139	0.9668944839901588	0.9999172010371574	8.279896284255573e-05
106	2.7556072781166964e-06	0.9999972443927218	0.002215038368928833	0.997784961631071
107	0.9994711522356028	0.0005288477643972888	0.9999434349010037	5.656509899619815e-05
108	0.5306705970909439	0.46932940290905617	0.9973409733425597	0.002659026657440683
109	0.7857209954492527	0.2142790045507475	5.8537275822515475e-05	0.9999414627241776
110	0.9985257556452275	0.0014742443547725442	0.010788574108156803	0.989211425891843
111	1.4260628849549801e-05	0.9999857393711504	0.9973784974881326	0.002621502511867304
112	0.7061226273362778	0.2938773726637225	0.005695238890811273	0.9943047611091888
113	0.9998133856947661	0.0001866143052338449	0.01074010647691538	0.9892598935230845
114	0.0002244482552502265	0.9997755517447499	0.004904352675225909	0.9950956473247742
115	0.0008411923693922365	0.9991588076306076	0.9992082413723671	0.0007917586276329878
116	0.08146611884437815	0.918533881155622	0.0037344860319716185	0.9962655139680284
117	0.006381406928235423	0.9936185930717644	0.8761737014897818	0.12382629851021827
118	0.11642816048065069	0.8835718395193495	0.0012461167635801006	0.9987538832364196
119	2.542363852596305e-06	0.9999974576361474	0.03870949722062669	0.9612905027793734
120	0.004194558493481207	0.9958054415065187	1.4871986933944815e-05	0.9999851280130658
121	0.7441917308165554	0.2558082691834446	0.043920589089985515	0.9560794109100145
122	0.01572398229939811	0.9842760177006019	1.8804958892664984e-06	0.9999981195041105
123	0.00017421768612036119	0.9998257823138793	0.9986374765501085	0.0013625234498913174
124	0.9326744791413594	0.06732552085864038	0.06948783050001099	0.930512169499989
125	0.01671741149965347	0.9832825885003469	0.00013550560780772658	0.9998644943921924
126	0.06394660932765228	0.9360533906723479	0.0004359331578694904	0.9995640668421304
127	0.15140204017873843	0.8485979598212617	0.6760616831090858	0.3239383168909144
128	0.5656124185036643	0.43438758149633594	0.5608329537379859	0.4391670462620143
129	0.1000415817853399	0.8999584182146603	7.323089948323993e-18	1.0
130	0.9999537839288477	4.621607115232948e-05	0.0007194970691905524	0.9992805029308095
131	0.6638661267714197	0.33613387322858057	0.00233911388443257	0.9976608861155671
132	0.8151663483507011	0.18483365164929894	0.9607621697948616	0.03923783020513851
133	1.033741260206484e-17	1.0	0.008378483813076114	0.9916215161869237
134	0.9916541707518887	0.008345829248111284	0.00044353536477165846	0.9995564646352285
135	0.9998308029801385	0.00016919701986138142	0.4495735008851497	0.55042649911485
136	0.9777073763978914	0.022292623602108503	0.9911180136423525	0.008881986357647574
137	0.9999821328818189	1.7867118181036402e-05	0.041710072481946525	0.9582899275180535
138	0.7551696256015067	0.24483037439849364	0.005875123916706663	0.9941248760832934
139	4.0896245148199005e-05	0.999959103754852	0.8190835883454841	0.1809164116545158
140	3.550457021624774e-06	0.9999964495429782	0.9792840122815116	0.020715987718488666
141	0.9833014607286514	0.01669853927134884	0.2616345232885554	0.7383654767114445
142	0.0010548425718682687	0.998945157428132	5.175715603314966e-08	0.9999999482428439
143	0.0014546300659922134	0.9985453699340079	0.8195542806736111	0.18044571932638903
144	9.877052894904995e-07	0.9999990122947107	0.15322815342203291	0.846771846577967
145	0.01594071808444663	0.9840592819155534	0.005852698227892152	0.9941473017721077
146	0.06972542434341211	0.930274575656588	0.007146894022881186	0.9928531059771186
147	0.08757984283336322	0.9124201571666367	0.22380031647806709	0.7761996835219327
148	0.2045209477213905	0.7954790522786096	0.08390768475402172	0.9160923152459783
149	0.0006754828628357821	0.9993245171371637	0.0005822675528100591	0.99941773244719
150	0.0030484403323237735	0.9969515596676761	0.4394270237806676	0.5605729762193323
151	0.28878787609770096	0.7112121239022989	0.733243022207003	0.26675697779299734
152	0.5707983620529976	0.42920163794700245	0.03882629410130141	0.9611737058986984
153	0.002385207195091994	0.9976147928049082	0.04565506437644703	0.9543449356235528
154	0.21982523589521002	0.78017476410479	0.03048434200907882	0.9695156579909214
155	0.9499964571163504	0.050003542883649936	0.00270491663432247	0.9972950833656773
156	0.22244249481935865	0.7775575051806415	0.14377432481705815	0.8562256751829417
157	0.9012691677062169	0.09873083229378489	1.452015892538755e-05	0.9999854798410746
158	0.000929544738051534	0.9990704552619482	0.8925274264262322	0.10747257357376792
159	0.4001472285195673	0.5998527714804324	0.9294622816270253	0.07053771837297379
160	0.0017271637639667636	0.9982728362360332
161	0.7811531794162739	0.21884682058372576
162	0.9923233833459442	0.007676616654055766
163	0.9962318037707939	0.0037681962292059547
164	0.8915492884895708	0.10845071151042913
165	0.18066058244808922	0.8193394175519103
166	0.016359650024176785	0.9836403499758234
167	2.3549445192653262e-06	0.9999976450554806
168	0.9749680920131903	0.02503190798680986
169	0.0003416383538222167	0.9996583616461774
170	0.04082244070208836	0.9591775592979115
171	0.0019589284921464286	0.9980410715078533
172	0.0010124498704652915	0.9989875501295351
173	0.01963286359341508	0.9803671364065851
174	0.526698001958653	0.4733019980413468
175	2.8652105373976843e-08	0.999999971347894
176	9.374697834319957e-06	0.9999906253021656
177	0.9421516072166183	0.05784839278338167
178	0.9974864299896731	0.0025135700103269924
179	3.763841164875207e-07	0.9999996236158835
180	0.43247921453311167	0.5675207854668887
181	0.026008391239276937	0.9739916087607231
182	0.19199542070782008	0.80800457929218
183	0.002746762590608573	0.9972532374093915
184	0.9973205929488093	0.0026794070511907946
185	0.02417867281081295	0.9758213271891873
186	0.0010299461006319588	0.9989700538993681
187	0.16028946766982383	0.839710532330176
188	0.18505421542252584	0.8149457845774744
189	0.9972726954482963	0.002727304551703895
190	0.00013719232983678114	0.9998628076701632
191	3.3482725922293923e-07	0.9999996651727407
192	0.006952653063251439	0.9930473469367483
193	0.00018936499523017483	0.99981063500477
194	0.32646455131297275	0.6735354486870272
195	0.9039498022924916	0.09605019770750826
196	0.00514605352314651	0.9948539464768539
197	0.954848859264393	0.045151140735607324
198	0.0349137644628388	0.9650862355371614
199	0.4322237927043017	0.5677762072956981
200	0.0005273061623918165	0.999472693837608
201	0.9351659302400015	0.06483406975999834
202	0.8600115024863453	0.13998849751365466
203	3.6805755055410414e-06	0.9999963194244945
204	0.872077139756131	0.12792286024386867
205	0.9906201457370918	0.009379854262908082
206	0.21356880579900975	0.7864311942009902
207	0.9111620120525937	0.08883798794740641
208	0.006921549190454405	0.9930784508095456
209	0.028039369204053227	0.9719606307959464
210	0.24473718308596698	0.755262816914033
211	0.9643982132112059	0.035601786788794415
212	0.9999714924025668	2.850759743316438e-05
213	0.9963475585697176	0.0036524414302824965
214	0.9783908970578984	0.021609102942101478
215	0.9964056872545605	0.003594312745439533
216	0.0015849844209075948	0.9984150155790923
217	0.1381179012439639	0.861882098756036
218	0.020559222251525885	0.9794407777484743
219	0.02236986566845154	0.9776301343315484
220	8.922814974191432e-05	0.999910771850258
221	0.00048628912633473607	0.9995137108736655
222	0.056490884495597755	0.9435091155044022
223	0.007795210263829374	0.9922047897361708
224	0.07092971296671476	0.9290702870332852
225	0.02001682796453231	0.9799831720354679
226	0.0017986374071318374	0.9982013625928678
227	0.034165420289835775	0.9658345797101644
228	0.031397936860679605	0.9686020631393207
229	0.0013381459860245493	0.9986618540139752
230	0.010213497245633089	0.9897865027543671
231	1.2138018657859632e-26	1.0
232	0.005157130194341834	0.9948428698056583
233	0.2509638395960874	0.7490361604039129
234	4.809765582324365e-06	0.999995190234418
235	0.9763887658912702	0.02361123410872998
236	2.7729445193175312e-05	0.9999722705548068
237	1.1304006688107305e-10	0.9999999998869598
