# Supplementary material for: Interpretable prediction of stroke prognosis: SHAP for SVM and nomogram for logistic regression
Source: Front Neurol. 2025 Mar 4;16:1522868. doi: 10.3389/fneur.2025.1522868 (PMC11913711; doi:10.3389/fneur.2025.1522868)
Supplement: Supplementary file 4 [file Data_Sheet_1.zip › Source Data/Dataset/1.csv]

label	x
1	0.991800801
1	0.999355983
0	0.114060705
1	0.991883436
1	0.813516839
1	0.808341272
1	0.980925421
0	0.05074123
0	0.306715563
0	0.291341361
0	0.373927362
1	0.88271709
1	0.999894161
1	0.834280645
1	0.959054245
0	0.756953647
1	0.980359538
1	0.937699123
1	0.982593905
0	0.517055026
1	0.920236157
1	0.649434273
0	0.133476812
0	0.314535835
0	0.136884736
0	0.747442872
1	0.990867663
1	0.146002819
1	0.945974829
1	0.983679234
1	0.748424721
1	0.951954732
1	0.660996967
0	0.164647521
1	0.984064719
1	0.968667628
1	0.97961831
0	0.937709918
1	0.792274255
1	0.983626098
1	0.945293072
0	0.242332141
1	0.903788676
1	0.997452193
1	0.974707372
1	0.997122299
0	0.122947539
1	0.997784476
1	0.895690956
1	0.998612907
1	0.792507682
1	0.994873564
0	0.041514006
1	0.951976401
1	0.992445908
1	0.923141194
0	0.022122485
0	0.649534568
1	0.504120289
1	0.559247259
1	0.697479643
1	0.991135632
0	0.201685055
0	0.27664282
1	0.646479394
0	0.881493295
0	0.61615187
0	0.06816115
1	0.948469895
1	0.702202706
1	0.991295247
1	0.99367894
1	0.824123818
1	0.988201461
1	0.936813051
1	0.99875103
1	0.956620367
0	0.141592042
1	0.709801786
1	0.69563734
1	0.962815556
0	0.111887504
1	0.990173179
1	0.509118277
0	0.029187035
1	0.997153697
1	0.993478096
0	0.005802705
1	0.95044572
0	0.255041558
0	0.959312834
1	0.978615235
1	0.978516808
1	0.293013411
1	0.978197886
1	0.979045471
1	0.99948892
1	0.872252545
1	0.078090736
0	0.107923255
0	0.053456197
1	0.996903054
1	0.977717729
0	0.003861997
0	0.354105501
1	0.585612359
1	0.99818702
0	0.025002664
0	0.463985476
0	0.315094489
0	0.049360621
1	0.995438824
1	0.811726484
0	0.220659002
1	0.998780538
1	0.980294599
1	0.998014757
1	0.855691466
0	0.903621596
1	0.99957008
0	0.770887576
0	0.46700764
1	0.95116021
1	0.995707971
0	0.197797593
1	0.958945565
1	0.9660971
1	0.697202303
0	0.50084422
1	0.760292429
0	0.014487896
0	0.722510762
0	0.413148218
1	0.999896747
0	0.394442782
0	0.143972284
0	0.264043413
0	0.012228732
1	0.837446755
1	0.997346531
1	0.999431664
0	0.309042361
1	0.699275128
1	0.993855232
1	0.998754642
1	0.848562598
1	0.803484251
1	0.909723917
1	0.839663254
1	0.962961978
0	0.81271154
1	0.82592553
1	0.915373751
1	0.967146316
1	0.61371961
0	0.095282383
1	0.392343397
1	0.965661128
1	0.945089029
1	0.75638314
1	0.994293907
0	0.396501062
0	0.106573174
0	0.167524408
0	0.274370805
1	0.946809002
1	0.950998597
1	0.994440686
1	0.132740349
1	0.991836732
1	0.907330787
1	0.777187434
1	0.990953919
1	0.995814705
0	0.283630466
1	0.974028776
1	0.980548756
0	0.357354917
0	0.02710443
1	0.999137915
0	0.576440459
1	0.687506497
1	0.990361057
1	0.886777379
0	0.030979208
1	0.949368428
1	0.948227611
1	0.988749874
1	0.237782368
0	0.038900273
1	0.988740648
1	0.999585629
1	0.927656367
1	0.99402709
1	0.829771834
0	0.398908755
1	0.937653493
1	0.118016988
1	0.978047008
0	0.346925267
1	0.984672087
0	0.194873325
1	0.790515527
1	0.774939731
0	0.220908076
1	0.392351539
1	0.491867419
1	0.313317971
1	0.980231778
1	0.931157867
0	0.209608358
0	0.016752947
0	0.023824468
1	0.094651331
1	0.213627583
0	0.204623749
1	0.779022842
0	0.614539011
1	0.914309726
1	0.976499273
1	0.986488135
1	0.98328529
1	0.873678568
1	0.960411847
1	0.315213189
1	0.974177719
1	0.984190681
1	0.890075993
0	0.851155935
1	0.979499221
1	0.789664794
1	0.999996006
1	0.989492443
0	0.611803315
1	0.998764136
0	0.104268464
1	0.975800252
1	0.682260892
