# Supplementary material for: Interpretable prediction of stroke prognosis: SHAP for SVM and nomogram for logistic regression
Source: Front Neurol. 2025 Mar 4;16:1522868. doi: 10.3389/fneur.2025.1522868 (PMC11913711; doi:10.3389/fneur.2025.1522868)
Supplement: Supplementary file 4 [file Data_Sheet_1.zip › Source Data/Dataset/σ╜ÆΣ╕ÇσîûσÉÄμò░μì«.csv]

label	Age	Gender	Hypertension	Hyperlipemia	Hyperuricemia	Hypoproteinemia	Hyperhomocysteinemia	Diabetes	SmokingHistory	DrinkingHistory	Stroke	AF	AS	Hemadostenosis	WBC	RDW	PDW	NEU	LYM	MON	RBC	Hb	HCT	PLT	TBIL	Alb	Glb	ALT	AST	AST.ALT	Urea	Cr	UA	TC	TG	ApoAI	HDL	LDL	Glu	HCY	K	Na	Cl	Ca	P	PT	INR	APTT	TT
1	0.4696969696969697	0.0	1.0	1.0	1.0	1.0	1.0	1.0	1.0	1.0	0.25	0.0	1.0	0.0	0.01166971179348146	0.04971098265895954	0.585513078470825	0.018532526475037822	0.033601777284087746	0.030821917808219176	0.3171774768353528	0.273037542662116	0.001186708860759493	0.21192657288790395	0.13575129533678756	0.639361154044307	0.07668898356664638	0.29479768786127164	0.3102506317011541	0.09419436066208	0.00536904273126362	0.1052385163606097	0.4490825758861746	0.5153374233128833	0.19043238270469184	7.631548822833588e-05	0.027710843373494	0.09027777777777778	0.3900304414003044	0.024480924326488584	0.02927580893682588	0.8120805369127517	0.21818181818181825	0.800865800865801	0.02642415923129718	0.3215892053973014	0.022442436607403093	0.4403973509933774	0.057718380786364515
0	0.4242424242424242	1.0	0.0	0.0	0.0	0.0	0.0	0.0	0.0	0.0	0.0	0.0	0.0	0.0	0.05546059998821242	0.0034682080924855543	0.45070422535211274	0.10514372163388805	0.04082199389058594	0.0642123287671233	0.3143264433357092	0.6689419795221841	0.002505274261603376	0.27592050531505163	0.14300518134715026	0.5414734672849046	0.07912355447352404	0.16184971098265896	0.207812606706276	0.1259195894404971	0.012443546094810977	0.12344587213234147	0.25155475995740806	0.2147239263803681	0.0	0.0002747357576220095	0.0674698795180723	0.039722222222222214	0.23706240487062405	0.042212434936795745	0.05238828967642527	0.785234899328859	0.12727272727272743	0.7402597402597404	0.023335621139327384	0.32908545727136435	0.02302535703876421	0.4751655629139072	0.05965523920201432
1	0.7727272727272727	0.0	1.0	1.0	0.0	0.0	1.0	0.0	1.0	0.0	0.25	0.0	1.0	1.0	0.009194318382742973	0.04855491329479769	0.6096579476861167	0.01689359556227938	0.03193557345181893	0.021404109589041095	0.3207412687099073	0.5716723549488053	0.001977848101265823	0.15030278610620623	0.24041450777202072	0.6857290056671818	0.05538648813146685	0.08092485549132948	0.09171617837874753	0.12425149705393318	0.006916590342039605	0.11304166883420903	0.4784031110631009	0.48834355828220855	0.2115915363385465	0.00045026138054718207	0.0710843373493976	0.06527777777777778	0.2773972602739726	0.04793227706915289	0.04468412942989215	0.8657718120805369	0.36363636363636376	0.7922077922077924	0.0240219629375429	0.29160419790104947	0.020402215097639176	0.4238410596026489	0.08580282781328682
0	0.4242424242424242	1.0	0.0	0.0	0.0	0.0	0.0	0.0	0.0	0.0	0.0	0.0	0.0	0.0	0.013909353450816293	0.038728323699421974	0.3279678068410463	0.019288956127080183	0.04082199389058594	0.03424657534246575	0.3093371347113329	0.6305460750853241	0.002373417721518988	0.24747875756965265	0.4196891191709845	0.7029022840460243	0.053560559951308595	0.1907514450867052	0.1804958000409752	0.08779176342376502	0.009411616081862108	0.17442646829319047	0.7407447415934939	0.4245398773006134	0.24011039558417668	0.00022894646468500787	0.032530120481927716	0.06333333333333332	0.3409436834094368	0.17577074872733509	0.03210066769388803	0.838255033557047	0.3290909090909091	0.722943722943723	0.020247083047357582	0.32908545727136435	0.02302535703876421	0.39735099337748336	0.05093937633159015
1	0.5454545454545454	1.0	1.0	1.0	1.0	1.0	1.0	1.0	1.0	1.0	0.25	0.0	1.0	1.0	0.022396416573348267	0.06184971098265897	0.7706237424547283	0.0410993444276349	0.034712579838933624	0.023116438356164382	0.3442622950819672	0.7499999999999999	0.0029008438818565402	0.12304611118353223	0.09430051813471504	0.63249184269277	0.05416920267802802	0.1676300578034682	0.13269138837669875	0.0734015839925597	0.02532924864984367	0.14087291265671334	0.4861190413728183	0.2993865030674846	0.1140754369825207	0.00025184111115350864	0.03493975903614459	0.05027777777777778	0.22488584474885845	0.05822799290739575	0.032357473035439135	0.8496644295302013	0.4327272727272726	0.6926406926406927	0.006520247083047359	0.3403298350824588	0.023899737685805892	0.44205298013245026	0.07418167731938796
1	0.5303030303030303	1.0	1.0	1.0	1.0	1.0	1.0	1.0	1.0	1.0	0.0	0.0	1.0	1.0	0.011080332409972301	0.05606936416184971	0.6197183098591549	0.020801815431164904	0.02610386003887808	0.03510273972602739	0.3264433357091946	0.61518771331058	0.0026371308016877645	0.1917803349015797	0.122279792746114	0.6342091705306542	0.029823493609251378	0.05780346820809248	0.07805777504609711	0.15483319085208783	0.008527303161418691	0.15205743120220572	0.4567985061958921	0.13987730061349693	0.019319227230910768	0.0002747357576220095	0.08072289156626507	0.008611111111111111	0.17617960426179602	0.12200423268317794	0.01900359527478171	0.8926174496644296	0.4545454545454546	0.6883116883116884	0.02059025394646534	0.3928035982008996	0.027688720489653165	0.47019867549668865	0.08192911098198721
0	0.3939393939393939	1.0	0.0	0.0	0.0	0.0	1.0	0.0	0.0	0.0	0.0	0.0	0.0	0.0	0.019272705840749693	0.055144508670520245	0.046277665995975825	0.02874432677760968	0.039433490697028596	0.04623287671232877	0.2815395580898076	0.6075085324232082	0.0021097046413502112	0.2439235391014778	0.2663212435233161	0.6737077108019921	0.0	0.05780346820809248	0.037082565048145874	0.08810949538953036	0.010106433376496226	0.19367424439473552	0.658955880310489	0.30061349693251527	0.24655013799448022	0.0003128935017361773	0.028915662650602428	0.035	0.14840182648401826	0.02848481381913859	0.026707755521314838	0.8657718120805369	0.34545454545454546	0.7272727272727273	0.029512697323266987	0.33658170914542734	0.02331681725444477	0.5347682119205298	0.06643424365678868
1	0.6818181818181819	1.0	1.0	1.0	1.0	1.0	1.0	1.0	1.0	1.0	0.0	0.0	1.0	0.0	0.07367242293864562	0.036416184971098275	0.7706237424547283	0.03013111447302068	0.020272146625937237	0.03767123287671233	0.31931575196008555	0.6040955631399317	0.0022415611814345995	0.2214071554697036	0.1927461139896373	0.6857290056671818	0.056603773584905676	0.1329479768786127	0.09171617837874753	0.06720273743344654	0.010959163692638095	0.15725953285127195	0.5416737396027839	0.3177914110429447	0.1490340386384545	0.0003281565993818445	0.03493975903614459	0.04527777777777778	0.13470319634703196	0.05508207973459933	0.04468412942989215	0.8859060402684564	0.4181818181818182	0.696969696969697	0.016472203157172273	0.37406296851574217	0.026231419411250366	0.4437086092715231	0.06352895603331396
1	0.6818181818181819	1.0	1.0	1.0	0.0	0.0	1.0	0.0	1.0	0.0	0.25	0.0	1.0	1.0	0.08068603760240467	0.04450867052023122	0.8209255533199197	0.03618255168935956	0.03387947792279922	0.0547945205479452	0.30149679258731293	0.5878839590443686	0.0022415611814345995	0.23681310216512805	0.10051813471502594	0.6445131375579597	0.05234327449786977	0.08092485549132948	0.0712285733797719	0.09923011125547412	0.019328553832549035	0.15465848202673882	0.6913627876113022	0.2993865030674846	0.1297148114075437	0.00019078872057083987	0.031325301204819286	0.04583333333333334	0.22983257229832568	0.07281359034490648	0.04468412942989215	0.8859060402684564	0.40000000000000013	0.7835497835497836	0.021619766643788604	0.3815592203898051	0.026814339842611487	0.6125827814569536	0.08773968622893666
1	0.6818181818181819	1.0	1.0	0.0	1.0	0.0	1.0	1.0	1.0	0.0	0.25	0.0	0.0	0.0	0.06424235280249899	0.050289017341040465	0.8158953722334005	0.014246091780131115	0.014995834490419324	0.022260273972602742	0.35780470420527444	0.7184300341296929	0.002768987341772152	0.23918324781057795	0.12331606217616581	0.687446333505066	0.034692635423006685	0.07514450867052024	0.04391176671447107	0.07254063307045114	0.019391719041152132	0.18327004109660305	0.41513248252341783	0.7153374233128833	0.17847286108555663	0.0011828900675392071	0.1891566265060241	0.09	0.8082191780821918	0.0659497797860779	0.03441191576784797	0.7986577181208053	0.09090909090909105	0.800865800865801	0.04118050789293068	0.3628185907046477	0.025357038764208688	0.4006622516556291	0.057718380786364515
1	0.6818181818181819	0.0	1.0	1.0	0.0	0.0	1.0	1.0	1.0	1.0	0.25	0.0	1.0	0.0	0.09671715683385396	0.049132947976878616	0.7454728370221327	0.06694402420574888	0.04193279644543182	0.059931506849315065	0.34925160370634356	0.6510238907849829	0.002768987341772152	0.13963713070168163	0.3450777202072539	0.7441181521552465	0.07486305538648813	0.06936416184971099	0.10537458171139792	0.1659538067180316	0.007421912010864416	0.14945638037767262	0.49383497168253576	0.5153374233128833	0.09199632014719412	0.0005799977105353533	0.09759036144578313	0.08083333333333333	0.16552511415525115	0.03420465595149573	0.04982023626091421	0.87248322147651	0.3272727272727274	0.800865800865801	0.026080988332189435	0.30284857571214396	0.02127659574468085	0.4586092715231787	0.07418167731938796
0	0.40909090909090906	1.0	1.0	0.0	0.0	0.0	0.0	0.0	0.0	0.0	0.25	0.0	0.0	0.0	0.017209877998467613	0.0369942196531792	0.4185110663983903	0.01777609682299546	0.05970563732296583	0.030821917808219176	0.3243050605844619	0.8216723549488055	0.0026371308016877645	0.2557742673287274	0.17305699481865286	0.7286622016142881	0.060255629945222156	0.10404624277456648	0.0712285733797719	0.07254063307045114	0.011843476613081516	0.17416636321073717	0.46914399469143997	0.5509202453987729	0.3781048758049679	0.0008242072728660284	0.08554216867469881	0.06527777777777778	0.25722983257229837	0.06680775610593147	0.032357473035439135	0.874496644295302	0.48909090909090924	0.6536796536796539	0.016129032258064516	0.3440779610194903	0.023899737685805892	0.41390728476821187	0.07902382335851249
1	0.5606060606060606	0.0	1.0	1.0	0.0	0.0	1.0	1.0	1.0	0.0	0.0	0.0	1.0	0.0	0.045028584900100206	0.05086705202312139	0.6448692152917507	0.06845688350983359	0.06414884754234934	0.06763698630136986	0.29009265858873845	0.4607508532423207	0.0015822784810126589	0.2889563063650261	0.14196891191709846	0.6187532199896959	0.060864272671941555	0.040462427745664734	0.05757017004712149	0.17336755071762572	0.022676309888513407	0.14763564480049943	0.5601919723461057	0.4478527607361963	0.12419503219871209	0.00045026138054718207	0.07349397590361446	0.057499999999999996	0.35806697108066976	0.01647314534118858	0.05007704160246533	0.8436241610738254	0.2745454545454544	0.7792207792207795	0.021619766643788604	0.31409295352323846	0.02156805596036141	0.4321192052980131	0.07224481890373813
1	0.5	0.0	1.0	1.0	0.0	0.0	1.0	0.0	1.0	1.0	0.25	0.0	1.0	0.0	0.018742264395591443	0.05086705202312139	0.6634808853118711	0.026222894604135148	0.043599000277700625	0.05051369863013698	0.26585887384176765	0.4658703071672353	0.0015822784810126589	0.1183058198926324	0.21139896373056996	0.6651210716125708	0.0852099817407182	0.1676300578034682	0.207812606706276	0.12075388404129317	0.010706502858225688	0.11590282474119547	0.3642073424792827	0.38282208588957045	0.21527138914443425	0.0004044720876101805	0.0602409638554217	0.05	0.17237442922374427	0.0659497797860779	0.03158705701078582	0.8651006711409397	0.4236363636363636	0.6883116883116884	0.01887439945092656	0.30659670164917546	0.02127659574468085	0.357615894039735	0.07611853573503777
1	0.5606060606060606	0.0	1.0	1.0	0.0	0.0	1.0	1.0	1.0	1.0	0.25	0.0	1.0	1.0	0.007661931985619142	0.0369942196531792	0.6810865191146881	0.014750378214826027	0.024159955567897795	0.02825342465753424	0.26300784034212404	0.4044368600682594	0.0013185654008438814	0.21548179135607884	0.10984455958549225	0.6702730551262235	0.06147291539866098	0.08670520231213873	0.06439937171344669	0.08353041818191106	0.019897040709976943	0.1848306715913229	0.5509328559744447	0.4809815950920244	0.23091076356945728	0.0002747357576220095	0.05060240963855424	0.06388888888888888	0.7895738203957381	0.07452954298461362	0.04237288135593219	0.8315436241610739	0.3090909090909091	0.7056277056277058	0.024708304735758413	0.3628185907046477	0.025357038764208688	0.42715231788079466	0.09839240751501066
1	0.33333333333333326	1.0	1.0	1.0	1.0	0.0	1.0	1.0	1.0	1.0	0.0	0.0	1.0	1.0	0.011492897978428718	0.016184971098265902	0.6398390342052315	0.0113464447806354	0.0474868092196612	0.031678082191780824	0.3414112615823236	0.7568259385665529	0.002505274261603376	0.19296540772430465	0.2455958549222798	0.6427958097200754	0.06208155812538041	0.11560693641618497	0.07805777504609711	0.0689011588088882	0.011717146195875312	0.11304166883420903	0.4737735528772704	0.22208588957055217	0.05427782888684454	0.00016026252527950543	0.03975903614457833	0.029999999999999995	0.15030441400304412	0.023050963793399302	0.036979969183358996	0.8523489932885906	0.40000000000000013	0.8181818181818183	0.012354152367879205	0.3628185907046477	0.025357038764208688	0.4354304635761589	0.07902382335851249
1	0.7878787878787878	0.0	1.0	1.0	0.0	0.0	1.0	1.0	1.0	1.0	0.0	0.0	1.0	0.0	0.08050922378735192	0.014450867052023128	0.7022132796780683	0.08774583963691379	0.18217161899472367	0.09931506849315067	0.2986457590876693	0.5895904436860068	0.0021097046413502112	0.1787445338516052	0.2145077720207254	0.584406663232011	0.0967741935483871	0.09248554913294797	0.1600081950419996	0.18078129458377243	0.014212171935697819	0.12084482130780837	0.6126602984521843	0.154601226993865	0.05059797608095677	0.0001449994276338382	0.027710843373494	0.01833333333333333	0.10882800608828005	0.017045129554424297	0.04468412942989215	0.8523489932885906	0.36363636363636376	0.813852813852814	0.026080988332189435	0.3515742128935533	0.024774118332847567	0.4900662251655628	0.07127638969591321
1	0.606060606060606	1.0	1.0	0.0	0.0	0.0	1.0	1.0	1.0	0.0	0.25	1.0	1.0	1.0	0.003948841869511405	0.04855491329479769	0.6096579476861167	0.009707513867876952	0.01943904470980283	0.025684931506849314	0.28225231646471843	0.583617747440273	0.002373417721518988	0.08749392650178353	0.2041450777202073	0.7166409067490984	0.021911138161898977	0.040462427745664734	0.07805777504609711	0.2178500143148482	0.017528345387360644	0.19627529521926862	0.3595777842934523	0.27116564417177913	0.053357865685372596	0.00011447323234250399	0.044578313253012064	0.03805555555555555	0.1510654490106545	0.2544185780472458	0.03954802259887005	0.8590604026845637	0.36363636363636376	0.7575757575757576	0.02230610844200412	0.40029985007496255	0.027980180705333726	0.5711920529801323	0.0703079604880883
1	0.5909090909090908	1.0	1.0	1.0	0.0	0.0	1.0	1.0	1.0	1.0	0.25	0.0	1.0	0.0	0.08233629987623034	0.049132947976878616	0.7927565392354127	0.04551185073121534	0.04082199389058594	0.053082191780821915	0.2872416250890948	0.6160409556313994	0.001977848101265823	0.17755946102888023	0.11709844559585494	0.5758200240425897	0.037127206329884366	0.07514450867052024	0.09171617837874753	0.13481608221332056	0.008274642327006285	0.1078395671851428	0.3642073424792827	0.4404907975460123	0.1471941122355106	0.00035868279467317896	0.0566265060240964	0.06472222222222222	0.15601217656012176	0.028198821712520732	0.03441191576784797	0.8523489932885906	0.34545454545454546	0.7402597402597404	0.01853122855181881	0.33658170914542734	0.02360827747012533	0.49668874172185423	0.06352895603331396
0	0.6212121212121211	1.0	1.0	0.0	0.0	0.0	0.0	0.0	0.0	0.0	0.25	0.0	0.0	0.0	0.0335946248600224	0.03988439306358382	0.5216297786720322	0.07148260211800303	0.01943904470980283	0.03852739726027397	0.3378474697077691	0.7457337883959044	0.002373417721518988	0.22614744676060344	0.14715025906735754	0.5929933024214322	0.0584297017650639	0.9999999999999999	1.0	0.0816913113625079	0.036256829738180216	0.19367424439473552	0.49537815774447924	0.47239263803680975	0.09935602575896967	0.00045789292937001573	0.06385542168674703	0.06722222222222222	0.432648401826484	0.017617113767660012	0.042116076014381096	0.8590604026845637	0.40000000000000013	0.7662337662337662	0.026080988332189435	0.33283358320839584	0.022442436607403093	0.3427152317880794	0.06643424365678868
0	0.5303030303030303	1.0	1.0	0.0	0.0	0.0	0.0	0.0	0.0	0.0	0.25	0.0	0.0	0.0	0.016915188306713035	0.005780346820809253	0.4512072434607646	0.030383257690368135	0.0322132740905304	0.030821917808219176	0.34711332858161087	0.7354948805460751	0.0029008438818565402	0.28540108789685126	0.15544041450777205	0.6977503005323715	0.053560559951308595	0.15028901734104047	0.09171617837874753	0.05633630708673607	0.009980102959290024	0.16766373614940439	0.5293282511072359	0.4355828220858896	0.12787488500459984	0.0003510512458503453	0.05783132530120484	0.06749999999999999	0.1830289193302892	0.03706457701767431	0.03954802259887005	0.8523489932885906	0.3090909090909091	0.8441558441558443	0.016472203157172273	0.34782608695652173	0.02448265811716701	0.4602649006622516	0.07611853573503777
1	0.7424242424242424	1.0	1.0	0.0	0.0	0.0	1.0	1.0	1.0	1.0	0.25	0.0	1.0	0.0	0.08233629987623034	0.04855491329479769	0.7655935613682093	0.008572869389813415	0.03610108303249096	0.03852739726027397	0.2765502494654313	0.5529010238907851	0.0018459915611814355	0.16926395126980553	0.18031088082901556	0.6479477932337283	0.05964698721850273	0.10404624277456648	0.11903298504404834	0.11924721989424136	0.012948867763635788	0.19653540030172192	0.4614280643817225	0.3779141104294478	0.06255749770009202	0.0004960506734841836	0.0879518072289157	0.051944444444444446	0.18074581430745812	0.04278441915003145	0.04108885464817667	0.8617449664429531	0.40181818181818185	0.6883116883116884	0.010295126973232671	0.37406296851574217	0.026231419411250366	0.5182119205298014	0.04706565950029051
1	0.5606060606060606	1.0	1.0	1.0	0.0	0.0	1.0	1.0	1.0	0.0	0.25	0.0	0.0	1.0	0.09412388754641365	0.049132947976878616	0.6197183098591549	0.06505295007564299	0.029713968342127174	0.04452054794520548	0.3378474697077691	0.6476109215017064	0.002768987341772152	0.24984890321510256	0.1284974093264249	0.6977503005323715	0.05903834449178333	0.3179190751445087	0.15317899337567437	0.03133582462103892	0.014559580583014877	0.14165322790407328	0.3703800867270567	0.2809815950920246	0.15639374425023	0.00041973518525584784	0.05783132530120484	0.03805555555555555	0.3382800608828006	0.037636561230910026	0.03441191576784797	0.8322147651006712	0.25454545454545463	0.7705627705627707	0.024365133836650656	0.32908545727136435	0.02302535703876421	0.4453642384105959	0.058686809994189404
1	0.6515151515151516	1.0	1.0	0.0	0.0	0.0	1.0	1.0	1.0	0.0	0.25	0.0	1.0	1.0	0.09353450816290446	0.050289017341040465	0.78420523138833	0.015254664649520931	0.02721466259372396	0.04366438356164384	0.2829650748396294	0.522184300341297	0.0017141350210970472	0.15741322304255598	0.3326424870466322	0.6204705478275803	0.03347534996956786	0.046242774566473986	0.0712285733797719	0.17929854581054308	0.011117076714145848	0.15465848202673882	0.4213052267711918	0.26625766871165646	0.172033118675253	0.00021368336703934065	0.031325301204819286	0.031111111111111107	0.121765601217656	0.017617113767660012	0.02927580893682588	0.8590604026845637	0.38181818181818183	0.7142857142857144	0.018188057652711052	0.33658170914542734	0.02360827747012533	0.49834437086092703	0.07708696494286268
0	0.7727272727272727	1.0	0.0	0.0	0.0	0.0	0.0	1.0	0.0	0.0	0.0	0.0	0.0	0.0	0.05050981316673544	0.0369942196531792	0.5276659959758551	0.11535552193645993	0.008608719800055538	0.023116438356164382	0.2679971489665004	0.5460750853242321	0.0017141350210970472	0.15741322304255598	0.3398963730569948	0.5603640735016314	0.03956177723676202	0.15606936416184972	0.440005463361333	0.28789711215874647	0.009095790038846604	0.14945638037767262	0.41821885464730485	0.5435582822085889	0.2456301747930083	0.0003128935017361773	0.044578313253012064	0.08055555555555555	0.21651445966514457	0.2452668306354744	0.03954802259887005	0.8590604026845637	0.38181818181818183	0.7878787878787881	0.02367879203843514	0.3178410794602699	0.022442436607403093	0.49172185430463566	0.08483439860546191
0	0.5151515151515151	1.0	0.0	1.0	0.0	0.0	0.0	1.0	0.0	0.0	0.25	0.0	0.0	0.0	0.005127600636529735	0.03583815028901734	0.3279678068410463	0.012102874432677761	0.024437656206609266	0.016267123287671232	0.33071988595866003	0.6092150170648464	0.002373417721518988	0.18585497078795493	0.14922279792746115	0.6410784818821913	0.06755934266585514	0.08670520231213873	0.05757017004712149	0.07568057171185322	0.015064902251839688	0.18847214274566929	0.6574126942485455	0.23926380368098157	0.1223551057957682	0.00034341969702751174	0.032530120481927716	0.03305555555555556	0.15943683409436835	0.06223188240004576	0.04468412942989215	0.8389261744966443	0.36363636363636376	0.8571428571428574	0.019560741249142075	0.3703148425787107	0.025939959195569805	0.37582781456953634	0.07999225256633738
1	0.5757575757575757	1.0	1.0	1.0	0.0	1.0	1.0	1.0	1.0	1.0	0.25	0.0	1.0	0.0	1.0	0.03410404624277456	0.8561368209255534	0.014624306606152292	0.017772840877534016	0.02825342465753424	0.4583036350677121	0.6066552901023888	0.0035601265822784818	0.10052972755175806	0.15647668393782385	0.49682294349991407	0.037735849056603765	0.05202312138728323	0.0848869767124223	0.18415117815929366	0.011938224425986169	0.16246163450033815	0.45988487831977903	0.9595092024539876	0.20607175712971484	0.00025184111115350864	0.06385542168674703	0.14972222222222223	0.16666666666666666	0.035062632271349314	0.036979969183358996	0.8456375838926175	0.3272727272727274	0.7792207792207795	0.027110501029512693	0.30284857571214396	0.02127659574468085	0.4950331125827814	0.09936083672283552
1	0.7878787878787878	1.0	1.0	1.0	0.0	0.0	1.0	1.0	1.0	0.0	0.25	0.0	1.0	1.0	0.026581010196263334	0.04450867052023122	0.8108651911468813	0.04853756933938478	0.039155790058317125	0.025684931506849314	0.308624376336422	0.5494880546075086	0.001977848101265823	0.15267293175165614	0.2383419689119171	0.6513824489094967	0.05416920267802802	0.05780346820809248	0.0848869767124223	0.1659538067180316	0.007390329406562864	0.14685532955313949	0.37346645885094365	0.5496932515337423	0.07819687212511502	0.0010684168351967032	0.22289156626506024	0.05055555555555555	0.16248097412480975	0.04421437968312074	0.021571648690292752	0.8590604026845637	0.34545454545454546	0.800865800865801	0.01853122855181881	0.36656671664167917	0.02564849897988925	0.4089403973509933	0.08870811543676158
0	0.5606060606060606	1.0	1.0	0.0	0.0	0.0	0.0	0.0	0.0	0.0	0.25	0.0	0.0	0.0	0.012200153238639717	0.03988439306358382	0.317907444668008	0.009959657085224408	0.04887531241321853	0.031678082191780824	0.300784034212402	0.5426621160409556	0.001977848101265823	0.18585497078795493	0.19378238341968915	0.6204705478275803	0.03164942178940962	0.14450867052023122	0.0848869767124223	0.05474764765825162	0.015285980481950541	0.17858814961244346	0.37346645885094365	0.25153374233128833	0.08831646734130635	0.00034341969702751174	0.06626506024096389	0.030555555555555555	0.5323439878234398	0.02734084539266716	0.046481766820749865	0.8691275167785235	0.42181818181818187	0.7532467532467533	0.027796842827728208	0.33283358320839584	0.02331681725444477	0.4006622516556291	0.06449738524113888
1	0.5151515151515151	0.0	1.0	1.0	0.0	0.0	1.0	1.0	0.0	1.0	0.25	0.0	1.0	0.0	0.05451759297459776	0.04855491329479769	0.881287726358149	0.07576903681290975	0.10330463760066645	0.0565068493150685	0.37562366357804705	0.9965870307167234	0.0035601265822784818	0.20363106312882928	0.39585492227979274	0.6702730551262235	0.10590383444917834	0.10982658959537572	0.13952059004302397	0.13100329955826842	0.007864068471086125	0.20147739686833485	0.5586487862841623	0.14723926380368094	0.01839926402943882	0.00043499828290151496	0.10722891566265062	0.002777777777777775	0.173896499238965	0.06852370874563862	0.036979969183358996	0.825503355704698	0.3090909090909091	0.7056277056277058	0.02059025394646534	0.39655172413793105	0.027980180705333726	0.5248344370860927	0.04803408870811543
1	0.6515151515151516	1.0	0.0	1.0	0.0	0.0	1.0	1.0	0.0	0.0	0.25	0.0	1.0	0.0	0.011610773855130548	0.027167630057803482	0.6448692152917507	0.02697932425617751	0.023049153013051923	0.014554794520547944	0.270848182466144	0.40870307167235487	0.0014504219409282697	0.1183058198926324	0.15751295336787566	0.6032972694487377	0.028606208155812538	0.07514450867052024	0.07805777504609711	0.11702309666767363	0.007200833780753561	0.13385007543047395	0.2901344115059953	0.34723926380368086	0.06255749770009202	0.0002594726599763423	0.06867469879518072	0.05027777777777778	0.1419330289193303	0.059371961333867185	0.031843862352336924	0.8523489932885906	0.38181818181818183	0.6623376623376624	0.019217570350034317	0.3703148425787107	0.025939959195569805	0.4652317880794701	0.06256052682548907
1	0.893939393939394	0.0	1.0	0.0	1.0	0.0	1.0	1.0	1.0	1.0	0.25	0.0	1.0	1.0	0.019862085224258856	0.05375722543352601	0.7152917505030182	0.030635400907715583	0.034712579838933624	0.05393835616438356	0.2722736992159658	0.5025597269624572	0.0017141350210970472	0.21785193700152874	0.17305699481865286	0.6634037437746866	0.09799147900182592	0.08092485549132948	0.06439937171344669	0.09088964932265445	0.013296276410952849	0.13385007543047395	0.4213052267711918	0.23312883435582818	0.039558417663293474	0.00047315602701568306	0.0879518072289157	0.024166666666666666	0.1354642313546423	0.04507235600297432	0.036979969183358996	0.8657718120805369	0.3272727272727274	0.8311688311688314	0.022992450240219627	0.3440779610194903	0.02419119790148645	0.4221854304635761	0.07611853573503777
1	0.3787878787878788	1.0	1.0	1.0	0.0	0.0	1.0	1.0	1.0	1.0	0.25	0.0	1.0	1.0	0.019331643779100613	0.049132947976878616	0.9999999999999999	0.0259707513867877	0.04998611496806441	0.04280821917808219	0.4041339985744833	0.8225255972696245	0.0034282700421940935	0.2297026652287783	0.3481865284974094	0.6891636613429503	0.05538648813146685	0.10404624277456648	0.05757017004712149	0.05919589397793965	0.008274642327006285	0.15986058367580505	0.3688369006651132	0.22085889570552145	0.03679852805887765	0.0005342084175983515	0.11204819277108437	0.014999999999999996	0.19748858447488585	0.028198821712520732	0.06266050333846943	0.8322147651006712	0.290909090909091	0.774891774891775	0.013040494166094716	0.40779610194902555	0.028563101136694847	0.672185430463576	0.09548711989153591
0	0.6666666666666667	1.0	1.0	1.0	0.0	0.0	0.0	0.0	0.0	0.0	0.0	0.0	0.0	0.0	0.0018860140272293283	0.0208092485549133	0.3229376257545272	0.00882501260716087	0.01055262427103582	0.025684931506849314	0.29294369208838206	0.5793515358361775	0.001977848101265823	0.19059526207885474	0.12331606217616581	0.7372488408037093	0.03286670724284846	0.040462427745664734	0.0848869767124223	0.23267750218058905	0.00808514670119698	0.16246163450033815	0.48303266924893135	0.22208588957055217	0.13983440662373509	0.0003739458923188462	0.05180722891566267	0.02472222222222222	0.15334855403348555	0.043642395469885034	0.03954802259887005	0.87248322147651	0.40000000000000013	0.7359307359307361	0.020933424845573097	0.31409295352323846	0.022150976391722532	0.46854304635761584	0.07418167731938796
0	0.8787878787878789	0.0	0.0	0.0	1.0	0.0	1.0	0.0	0.0	0.0	0.25	1.0	0.0	0.0	0.017386691813520365	0.04971098265895954	0.5422535211267606	0.034417549167927386	0.02249375173562898	0.04366438356164384	0.2950819672131148	0.516211604095563	0.001977848101265823	0.14200727634713153	0.1699481865284974	0.5689507126910527	0.05538648813146685	0.07514450867052024	0.09171617837874753	0.13481608221332056	0.009885355146385371	0.15465848202673882	0.7345719973457199	0.4245398773006134	0.1609935602575897	0.0002213149158621743	0.03493975903614459	0.06361111111111112	0.22222222222222218	0.02734084539266716	0.024139702105803795	0.8791946308724832	0.4545454545454546	0.7575757575757576	0.012354152367879205	0.3515742128935533	0.02448265811716701	0.4536423841059602	0.08192911098198721
1	0.5303030303030303	1.0	1.0	0.0	0.0	0.0	1.0	1.0	1.0	0.0	0.25	0.0	1.0	0.0	0.007838745800671894	0.05260115606936416	0.8209255533199197	0.01235501765002521	0.029713968342127174	0.02910958904109589	0.2865288667141839	0.6049488054607509	0.001977848101265823	0.2024459903061043	0.21761658031088085	0.6067319251245062	0.02738892270237371	0.10404624277456648	0.11903298504404834	0.11924721989424136	0.008937877017338851	0.15205743120220572	0.42902115708090927	0.4699386503067484	0.1444342226310948	0.00048841912466135	0.0602409638554217	0.07583333333333334	0.18493150684931506	0.03391866384487788	0.05495634309193631	0.8859060402684564	0.38181818181818183	0.8095238095238095	0.022992450240219627	0.33658170914542734	0.02360827747012533	0.39735099337748336	0.0567499515785396
1	0.7878787878787878	1.0	1.0	0.0	0.0	0.0	1.0	0.0	1.0	0.0	0.25	0.0	1.0	1.0	0.012141215300288798	0.04739884393063584	0.8611670020120726	0.017523953605648006	0.03693418494862537	0.03852739726027397	0.26657163221667857	0.5025597269624572	0.0015822784810126589	0.23918324781057795	0.23419689119170983	0.5380388116091361	0.05477784540474742	0.040462427745664734	0.05074096838079628	0.15854006271843746	0.0074534946151659665	0.1702647869739375	0.7175969506643416	0.25398773006134967	0.12327506899724014	0.0003357881482046781	0.04578313253012049	0.03138888888888888	0.10616438356164382	0.15775324601041008	0.03441191576784797	0.8523489932885906	0.34545454545454546	0.7922077922077924	0.017844886753603295	0.40029985007496255	0.028271640921014286	0.4950331125827814	0.058686809994189404
1	0.6666666666666667	1.0	1.0	0.0	0.0	0.0	1.0	1.0	1.0	0.0	0.25	0.0	0.0	1.0	0.013084222313903458	0.04739884393063584	0.9512072434607647	0.01765002521432174	0.040266592613163	0.02825342465753424	0.29722024233784755	0.5981228668941979	0.0021097046413502112	0.35058009314672384	0.183419689119171	0.7355315129658252	0.06451612903225806	0.040462427745664734	0.0712285733797719	0.20302252644910737	0.015601806524966047	0.15725953285127195	0.5663647165938797	0.611042944785276	0.15179392824287033	0.0005036822223070173	0.10000000000000002	0.09416666666666668	0.17465753424657532	0.029628782245610014	0.042116076014381096	0.8657718120805369	0.3272727272727274	0.8095238095238095	0.028140013726835965	0.32908545727136435	0.02302535703876421	0.4304635761589403	0.06449738524113888
0	0.7878787878787878	0.0	1.0	0.0	0.0	0.0	0.0	0.0	0.0	0.0	0.0	0.0	0.0	0.0	0.0063063594035480675	0.03988439306358382	0.3279678068410463	0.01626323751891074	0.01582893640655373	0.02910958904109589	0.26657163221667857	0.42235494880546065	0.0015822784810126589	0.14674756763803137	0.38652849740932643	0.7217928902627511	0.01947656725502131	0.03468208092485549	0.05757017004712149	0.19931565444931032	0.02495025739822506	0.24049315923633152	0.5663647165938797	0.2797546012269938	0.00459981600735971	0.0006715762964093562	0.14939759036144584	0.029166666666666664	0.21461187214611874	0.051650174455185036	0.042116076014381096	0.825503355704698	0.23636363636363633	0.7532467532467533	0.015099519560741253	0.41154422788605705	0.029146021568055968	0.49834437086092703	0.11001355800890952
0	0.24242424242424243	1.0	1.0	0.0	0.0	0.0	1.0	0.0	0.0	0.0	0.0	0.0	0.0	0.0	0.01508811221783462	0.04855491329479769	0.3229376257545272	0.031265758951084216	0.018605942793668423	0.033390410958904104	0.3399857448325018	0.6390784982935153	0.002373417721518988	0.2818458694286764	0.11191709844559586	0.6084492529623904	0.06816798539257454	0.24277456647398843	0.11220378337772315	0.03250641579291667	0.011590815778669111	0.15205743120220572	0.3580345982315088	0.39141104294478524	0.24195032198712058	0.00043499828290151496	0.03855421686746989	0.06555555555555555	0.19368340943683407	0.232111193731053	0.026707755521314838	0.8456375838926175	0.2727272727272727	0.8051948051948055	0.028826355525051472	0.33283358320839584	0.02331681725444477	0.45198675496688734	0.06159209761766413
0	0.3484848484848485	1.0	1.0	0.0	0.0	0.0	0.0	0.0	0.0	0.0	0.25	0.0	0.0	0.0	0.01508811221783462	0.051445086705202314	0.53420523138833	0.022566817952597074	0.039433490697028596	0.02825342465753424	0.3321454027084818	0.6902730375426621	0.002373417721518988	0.2297026652287783	0.289119170984456	0.7406834964794778	0.05173463177115034	0.08670520231213873	0.0712285733797719	0.0913802647854163	0.01433850235290402	0.2126619154138272	0.583339763275258	0.3766871165644171	0.1628334866605336	0.00026710420879917586	0.030120481927710857	0.05333333333333333	0.4486301369863014	0.049934221815477894	0.05264509501797637	0.8872483221476509	0.4181818181818182	0.7835497835497836	0.01887439945092656	0.3928035982008996	0.027688720489653165	0.4437086092715231	0.06352895603331396
1	0.7727272727272727	1.0	1.0	0.0	1.0	0.0	1.0	1.0	1.0	1.0	0.25	0.0	0.0	0.0	0.013084222313903458	0.031791907514450865	0.4607645875251508	0.02029752899647	0.03499028047764509	0.02825342465753424	0.30149679258731293	0.5878839590443686	0.0021097046413502112	0.15504307739710604	0.08808290155440415	0.7338141851279408	0.05416920267802802	0.11560693641618497	0.09171617837874753	0.08103273981421205	0.007200833780753561	0.14685532955313949	0.33180043517846947	0.2957055214723926	0.07267709291628337	0.00011447323234250399	0.030120481927710857	0.04527777777777778	0.14573820395738202	0.19750614883029227	0.042116076014381096	0.8590604026845637	0.40000000000000013	0.7186147186147187	0.017844886753603295	0.3553223388305848	0.025065578548528127	0.4470198675496688	0.07127638969591321
1	0.7575757575757576	1.0	1.0	0.0	0.0	1.0	1.0	1.0	1.0	0.0	0.25	0.0	1.0	1.0	0.04131549478399246	0.05606936416184971	0.5558350100603621	0.08623298033282906	0.014440433212996385	0.06934931506849315	0.3243050605844619	0.6569965870307167	0.002373417721518988	0.13608191223350674	0.4974093264248705	0.6737077108019921	0.060864272671941555	0.1329479768786127	0.6995151266816908	0.5422754491268557	0.0111486593184474	0.18014878010716331	0.6512399500007715	0.2638036809815951	0.04231830726770931	0.0002823673064448431	0.0602409638554217	0.03749999999999999	0.1643835616438356	0.025052908539724302	0.03929121725731896	0.8369127516778523	0.3981818181818184	0.7142857142857144	0.018188057652711052	0.33283358320839584	0.020110754881958615	0.3642384105960264	0.06837110207243849
1	0.893939393939394	1.0	1.0	0.0	0.0	1.0	1.0	1.0	0.0	0.0	0.0	1.0	0.0	0.0	0.007190428478811812	0.04855491329479769	0.48792756539235416	0.013993948562783666	0.026936961955012488	0.026541095890410957	0.2587312900926586	0.45221843003412954	0.0014504219409282697	0.07564319827453397	0.20103626943005182	0.5758200240425897	0.09494826536822887	0.08670520231213873	0.1600081950419996	0.1934282695634051	0.00536904273126362	0.1052385163606097	0.4490825758861746	0.5153374233128833	0.19043238270469184	7.631548822833588e-05	0.027710843373494	0.09027777777777778	0.3900304414003044	0.024480924326488584	0.02927580893682588	0.8120805369127517	0.21818181818181825	0.800865800865801	0.02642415923129718	0.3215892053973014	0.022442436607403093	0.4403973509933774	0.057718380786364515
1	0.7272727272727273	1.0	1.0	0.0	0.0	0.0	1.0	1.0	1.0	1.0	0.5	0.0	1.0	0.0	0.013850415512465374	0.05606936416184971	0.7283702213279678	0.02042360060514372	0.03860038878089419	0.021404109589041095	0.28082679971489666	0.614334470989761	0.001977848101265823	0.14793264046075633	0.338860103626943	0.63249184269277	0.025562994522215457	0.09248554913294797	0.11220378337772315	0.1288850869869558	0.013169945993746645	0.12864797378140772	0.4459962037622876	0.8012269938650306	0.17847286108555663	0.0006944709428778572	0.15301204819277114	0.10527777777777776	0.3557838660578386	0.03878052965738145	0.024139702105803795	0.87248322147651	0.38181818181818183	0.774891774891775	0.01853122855181881	0.30659670164917546	0.02156805596036141	0.42052980132450324	0.07999225256633738
0	0.8333333333333333	1.0	1.0	0.0	0.0	0.0	0.0	1.0	0.0	0.0	0.25	0.0	0.0	0.0	0.015500677786291037	0.05317919075144509	0.3279678068410463	0.030635400907715583	0.02721466259372396	0.02910958904109589	0.31503920171062016	0.5093856655290102	0.0018459915611814355	0.2166668641788038	0.12435233160621761	0.5569294178258628	0.043822276323797926	0.09826589595375723	0.05757017004712149	0.06411237676637879	0.036067334112370904	0.6158247932164594	0.6821036712396413	0.37546012269938644	0.08555657773689053	0.0003892089899645133	0.07349397590361446	0.05444444444444445	0.24733637747336376	0.0679517245324029	0.059578839239856185	0.8308724832214766	0.3400000000000001	0.670995670995671	0.03088538091969801	0.34782608695652173	0.02419119790148645	0.4006622516556291	0.06837110207243849
1	0.3181818181818181	1.0		0.0	0.0	0.0	0.0	0.0	1.0	0.0	0.25	0.0	1.0	1.0	0.032121176401249486	0.057225433526011574	0.6388329979879276	0.0732476046394352	0.009164121077478478	0.03852739726027397	0.3364219529579473	0.6604095563139932	0.002768987341772152	0.291326452010476	0.17305699481865286	0.577537351880474	0.011564211807668895	0.05202312138728323	0.06439937171344669	0.14775643527676952	0.009222120456052807	0.11304166883420903	0.27933210907239087	0.4588957055214723	0.11039558417663295	0.00012210478116533754	0.03855421686746989	0.07833333333333332	0.18531202435312022	0.058513985014013614	0.02927580893682588	0.8456375838926175	0.23636363636363633	0.7619047619047621	0.028483184625943715	0.287856071964018	0.020402215097639176	0.42052980132450324	0.06256052682548907
0	0.4696969696969697	1.0	0.0	0.0	0.0	0.0	0.0	0.0	1.0	0.0	0.25	0.0	0.0	0.0	0.01166971179348146	0.05317919075144509	0.432092555331992	0.018532526475037822	0.033601777284087746	0.030821917808219176	0.3171774768353528	0.273037542662116	0.001186708860759493	0.21192657288790395	0.13575129533678756	0.639361154044307	0.07668898356664638	0.29479768786127164	0.3102506317011541	0.09419436066208	0.006063860025897736	0.18587109192113616	0.4105029243375874	0.5104294478527607	0.16835326586936525	0.0004273667340786813	0.07831325301204821	0.07222222222222223	0.20585996955859967	0.025052908539724302	0.042116076014381096	0.8657718120805369	0.40000000000000013	0.7619047619047621	0.022992450240219627	0.37406296851574217	0.026231419411250366	0.4900662251655628	0.06449738524113888
0	0.40909090909090906	1.0	1.0	0.0	1.0	0.0	1.0	1.0	0.0	0.0	0.25	0.0	0.0	0.0	0.02451818235398126	0.04855491329479769	0.317907444668008	0.03719112455874938	0.051652318800333226	0.02825342465753424	0.3171774768353528	0.6561433447098975	0.002373417721518988	0.2462936847469277	0.12538860103626945	0.7029022840460243	0.02069385270846015	0.14450867052023122	0.09854538004507273	0.06463263956874551	0.013138363389445096	0.11590282474119547	0.5061804601780836	0.6662576687116564	0.08279668813247473	0.0006868393940550235	0.12891566265060245	0.10083333333333334	0.16704718417047185	0.02734084539266716	0.03775038520801233	0.8523489932885906	0.38181818181818183	0.7359307359307361	0.02642415923129718	0.3133433283358321	0.025939959195569805	0.39735099337748336	0.0745690490025179
0	0.5606060606060606	1.0	0.0	1.0	0.0	0.0	1.0	0.0	0.0	0.0	0.25	0.0	0.0	0.0	0.01555961572464195	0.050289017341040465	0.4376257545271629	0.0316439737771054	0.02166064981949458	0.040239726027397255	0.29722024233784755	0.5238907849829352	0.0018459915611814355	0.2557742673287274	0.09326424870466321	0.611883908638159	0.05173463177115034	0.08670520231213873	0.13269138837669875	0.16202888341627897	0.01212772005179547	0.20147739686833485	0.6250057869477322	0.08834355828220855	0.07267709291628337	0.00025184111115350864	0.031325301204819286	0.007777777777777776	0.3786149162861492	0.04478636389635646	0.042116076014381096	0.8590604026845637	0.3272727272727274	0.8181818181818183	0.02059025394646534	0.3403298350824588	0.023899737685805892	0.4221854304635761	0.0935502614758861
0	0.21212121212121215	1.0	1.0	0.0	1.0	0.0	1.0	1.0	0.0	0.0	0.25	0.0	0.0	0.0	0.04267106736606354	0.04219653179190752	0.5211267605633804	0.08774583963691379	0.021105248542071645	0.047089041095890405	0.2565930149679259	0.3848122866894198	0.0014504219409282697	0.210741500065179	0.06632124352331606	0.5449081229606731	0.05903834449178333	0.06936416184971099	0.05757017004712149	0.09923011125547412	0.020339197170198657	0.20667949851740106	0.5632783444699927	0.35214723926380365	0.1269549218031279	0.00028999885526767653	0.05180722891566267	0.05305555555555555	0.17009132420091325	0.032774695418406455	0.04725218284540318	0.8322147651006712	0.3090909090909091	0.6493506493506493	0.015442690459849006	0.32533733133433285	0.02273389682308365	0.49834437086092703	0.08192911098198721
1	0.3787878787878788	1.0	1.0	1.0	0.0	0.0	1.0	1.0	1.0	0.0	0.25	0.0	1.0	1.0	0.03542170094890081	0.05953757225433527	0.9064386317907446	0.04374684820978316	0.07608997500694249	0.074486301369863	0.29223093371347114	0.780716723549488	0.002373417721518988	0.2557742673287274	0.10466321243523316	0.6101665808002746	0.04808277541083386	0.05780346820809248	0.0712285733797719	0.14371257485269662	0.013517354641063703	0.17806793944753682	0.6172898566380148	0.46871165644171775	0.2272309107635695	0.0004273667340786813	0.0530120481927711	0.07277777777777779	0.12595129375951294	0.04049648229708859	0.03441191576784797	0.8657718120805369	0.36363636363636376	0.7792207792207795	0.021619766643788604	0.3590704647676162	0.025065578548528127	0.40231788079470193	0.057718380786364515
0	0.4545454545454546	1.0	0.0	1.0	0.0	0.0	0.0	0.0	0.0	0.0	0.0	0.0	0.0	0.0	0.013968291389167213	0.037572254335260125	0.4627766599597586	0.018910741301059	0.041655095806720346	0.02825342465753424	0.2986457590876693	0.5708191126279863	0.0022415611814345995	0.27592050531505163	0.183419689119171	0.6754250386398764	0.053560559951308595	0.06936416184971099	0.06439937171344669	0.10876206769293345	0.03009822189937783	0.2462154710503044	0.5848829493372015	0.30920245398773005	0.06347746090156395	0.0005494715152440188	0.10240963855421688	0.03722222222222221	0.14840182648401826	0.04106846651032431	0.04545454545454544	0.8530201342281879	0.3727272727272728	0.7012987012987013	0.03191489361702128	0.3928035982008996	0.027688720489653165	0.564569536423841	0.49835367034669764
1	0.7575757575757576	1.0	1.0	1.0	0.0	0.0	0.0	1.0	0.0	0.0	0.25	0.0	1.0	0.0	0.014321919019272704	0.04682080924855493	0.6353118712273641	0.030509329299041862	0.01805054151624548	0.039383561643835614	0.3000712758374911	0.4965870307167236	0.001977848101265823	0.2332578836969532	0.15129533678756477	0.6136012364760433	0.10955569080949482	0.046242774566473986	0.037082565048145874	0.11257485034798562	0.011527650570066007	0.17546688862300372	0.5787102050894276	0.4392638036809815	0.1159153633854646	0.0004273667340786813	0.07349397590361446	0.06388888888888888	0.1400304414003044	0.12486415374935651	0.026707755521314838	0.8657718120805369	0.36363636363636376	0.7056277056277058	0.014756348661633495	0.3515742128935533	0.02448265811716701	0.4304635761589403	0.04512880108464071
1	0.8333333333333333	1.0	1.0	0.0	0.0	1.0	1.0	0.0	1.0	0.0	0.25	0.0	1.0	1.0	0.020805092237873524	0.04971098265895954	0.8400402414486922	0.033913262733232474	0.028603165787281302	0.05907534246575342	0.25017818959372773	0.377986348122867	0.0013185654008438814	0.19889077183792944	0.20829015544041452	0.42641250214665977	0.06755934266585514	0.10982658959537572	0.11220378337772315	0.10558474896941195	0.016201876006695516	0.17286583779847062	0.5138963904878011	0.32760736196319007	0.07911683532658696	0.0005342084175983515	0.09036144578313256	0.03222222222222222	0.13622526636225266	0.12343419321626721	0.060092449922958396	0.8456375838926175	0.3090909090909091	0.7922077922077924	0.029512697323266987	0.3440779610194903	0.02419119790148645	0.5165562913907285	0.08967654464458646
1	0.803030303030303	1.0	1.0	1.0	0.0	0.0	1.0	1.0	1.0	1.0	0.5	0.0	1.0	1.0	0.027524017209878	0.051445086705202314	0.9240442655935613	0.03378719112455875	0.056650930297139676	0.05907534246575342	0.3328581610833928	0.6356655290102388	0.0026371308016877645	0.16096844151073084	0.11709844559585494	0.6565344324231496	0.028606208155812538	0.11560693641618497	0.09171617837874753	0.08103273981421205	0.012948867763635788	0.26000104042032984	0.46605762256755295	0.2613496932515337	0.08371665133394665	0.00034341969702751174	0.05542168674698797	0.02722222222222222	0.16856925418569255	0.06223188240004576	0.048279404211607604	0.8664429530201342	0.38181818181818183	0.7012987012987013	0.005833905284831848	0.3628185907046477	0.025357038764208688	0.46854304635761584	0.06837110207243849
1	0.7727272727272727	1.0	1.0	1.0	0.0	0.0	1.0	1.0	1.0	1.0	0.0	1.0	0.0	0.0	0.023869865032121178	0.03988439306358382	0.8863179074446682	0.041351487644982345	0.03610108303249096	0.04280821917808219	0.2979330007127584	0.5571672354948806	0.0022415611814345995	0.2083713544197291	0.15854922279792746	0.598145285935085	0.0852099817407182	0.08670520231213873	0.1941542033736256	0.23267750218058905	0.010548589836717935	0.12864797378140772	0.28087529513433435	0.354601226993865	0.06807727690892365	0.0003281565993818445	0.07710843373493977	0.05083333333333334	0.1552511415525114	0.023050963793399302	0.021571648690292752	0.8657718120805369	0.38181818181818183	0.7662337662337662	0.024365133836650656	0.3553223388305848	0.024774118332847567	0.4370860927152317	0.05287623474723996
1	0.48484848484848486	1.0	1.0	0.0	0.0	0.0	1.0	0.0	1.0	0.0	0.0	0.0	1.0	1.0	0.011610773855130548	0.0416184971098266	0.71579476861167	0.018028240040342917	0.02610386003887808	0.04195205479452055	0.3250178189593728	0.6612627986348122	0.0021097046413502112	0.1431923491698565	0.2062176165803109	0.6445131375579597	0.04138770541692027	0.046242774566473986	0.05074096838079628	0.1392643285330086	0.014022676309888514	0.11304166883420903	0.4614280643817225	0.5423312883435581	0.0579576816927323	0.0005113137711298507	0.12048192771084341	0.07916666666666668	0.16362252663622523	0.11199450895155293	0.036979969183358996	0.8523489932885906	0.3272727272727274	0.7835497835497836	0.0240219629375429	0.3103448275862069	0.02156805596036141	0.41225165562913896	0.06837110207243849
0	0.6363636363636362	1.0	1.0	0.0	0.0	0.0	1.0	0.0	0.0	0.0	0.25	0.0	0.0	0.0	0.027111451641421584	0.037572254335260125	0.48289738430583506	0.051815431164901664	0.02249375173562898	0.04623287671232877	0.23521026372059872	0.5093856655290102	0.0017141350210970472	0.35176516596944885	0.22383419689119172	0.7235102181006353	0.06147291539866098	0.08092485549132948	0.05757017004712149	0.08254918738983477	0.01064333764962259	0.15986058367580505	0.5493896699125013	0.29693251533742326	0.0735970561177553	0.0002060518182165071	0.04698795180722892	0.0436111111111111	0.15144596651445966	0.021906995366927872	0.02927580893682588	0.8791946308724832	0.4545454545454546	0.7705627705627707	0.02196293754289636	0.43778110944527737	0.030894782862139317	0.5347682119205298	0.049970947123765236
0	0.8333333333333333	1.0	1.0	0.0	0.0	0.0	0.0	1.0	0.0	0.0	0.25	0.0	0.0	0.0	0.02840808628514175	0.04797687861271677	0.3380281690140845	0.0524457892082703	0.03387947792279922	0.039383561643835614	0.3278688524590164	0.6168941979522183	0.002768987341772152	0.18466989796522998	0.1844559585492228	0.5517774343122102	0.034692635423006685	0.08670520231213873	0.0712285733797719	0.0913802647854163	0.013201528598048193	0.15725953285127195	0.37655283097483067	0.2760736196319018	0.1444342226310948	0.0002747357576220095	0.03855421686746989	0.03944444444444445	0.23896499238964988	0.15031745123834578	0.02927580893682588	0.8657718120805369	0.4181818181818182	0.7619047619047621	0.01715854495538778	0.33658170914542734	0.02360827747012533	0.41390728476821187	0.07224481890373813
0	0.8181818181818181	1.0	0.0	0.0	0.0	1.0	1.0	0.0	0.0	0.0	0.0	0.0	0.0	0.0	0.025107561737490423	1.0	0.5734406438631791	0.05849722642460919	0.006387114690363788	0.04366438356164384	0.29579472558802566	0.4897610921501706	0.001977848101265823	0.1704490240925305	0.003937823834196892	0.5741026962047053	0.05538648813146685	0.028901734104046242	0.0712285733797719	0.27080532819732117	0.0049268862710419095	0.13645112625500705	0.49383497168253576	0.4515337423312883	0.13983440662373509	0.00026710420879917586	0.049397590361445795	0.07944444444444444	0.1464992389649924	0.10541669049934221	0.02927580893682588	0.8389261744966443	0.34545454545454546	0.6839826839826839	0.021276595744680847	0.31409295352323846	0.022150976391722532	0.41556291390728467	0.08483439860546191
1	0.8787878787878789	1.0	1.0	0.0	0.0	0.0	0.0	1.0	1.0	0.0	0.25	0.0	0.0	1.0	0.006424235280249897	0.03988439306358382	0.6348088531187123	0.010968229954614217	0.02249375173562898	0.03510273972602739	0.23307198859586603	0.16979522184300344	0.00039556962025316406	0.2581444129741773	0.07253886010362695	0.5809720075562425	0.02373706634205723	0.028901734104046242	0.05074096838079628	0.213613589172223	0.020781353630420364	0.1822296207667898	0.41976204070924833	0.6773006134969325	0.058877644894204245	0.000602892357003854	0.14457831325301207	0.09527777777777778	0.14687975646879756	0.025338900646342154	0.04006163328197225	0.8516778523489933	0.42545454545454553	0.6666666666666667	0.01578586135895676	0.3590704647676162	0.025065578548528127	0.369205298013245	0.05578152237071468
1	0.6666666666666667	1.0	1.0	0.0	0.0	1.0	1.0	1.0	0.0	0.0	0.25	0.0	0.0	0.0	0.00265220722579124	0.04739884393063584	0.6247484909456741	0.008320726172465959	0.021105248542071645	0.015410958904109588	0.23521026372059872	0.32337883959044367	0.0010548523206751056	0.14793264046075633	0.1678756476683938	0.6256225313412329	0.02434570906877663	0.23699421965317918	0.16683739670832476	0.05888555126110464	0.01440166756150712	0.14685532955313949	0.3688369006651132	0.29693251533742326	0.0643974241030359	0.0003128935017361773	0.06144578313253014	0.03944444444444445	0.13774733637747336	0.06766573242578504	0.04468412942989215	0.8456375838926175	0.3272727272727274	0.7662337662337662	0.0240219629375429	0.3403298350824588	0.023899737685805892	0.45529801324503305	0.06837110207243849
1	0.5	1.0	1.0	0.0	0.0	1.0	0.0	1.0	1.0	0.0	0.25	1.0	0.0	1.0	0.032710555784758656	0.04855491329479769	0.9527162977867204	0.05257186081694403	0.05304082199389058	0.04965753424657534	0.2523164647184605	0.40529010238907837	0.001977848101265823	0.22377730111515354	0.10466321243523316	0.5414734672849046	0.08155812538040172	0.15606936416184972	0.18732500170730038	0.11763664787037745	0.010517007232416387	0.12552671279196798	0.41513248252341783	0.2650306748466257	0.09751609935602577	0.000564734612889686	0.11325301204819278	0.02722222222222222	0.17313546423135462	0.027054853286049303	0.05059065228556754	0.8624161073825504	0.3545454545454545	0.7186147186147187	0.02916952642415923	0.3590704647676162	0.025065578548528127	0.3824503311258277	0.049970947123765236
1	0.6212121212121211	1.0	0.0	1.0	0.0	0.0	1.0	1.0	1.0	0.0	0.0	0.0	0.0	0.0	0.03041197618907291	0.050289017341040465	0.7605633802816901	0.05068078668683813	0.04443210219383503	0.0565068493150685	0.3143264433357092	0.6706484641638223	0.002373417721518988	0.1645236599789057	0.1295336787564767	0.7063369397217928	0.05477784540474742	0.21965317919075145	0.15317899337567437	0.05919589397793965	0.012380380886207876	0.1910731935702024	0.7407447415934939	0.4404907975460123	0.16191352345906165	0.000602892357003854	0.07349397590361446	0.06444444444444444	0.16362252663622523	0.22324543842589942	0.021571648690292752	0.8523489932885906	0.36363636363636376	0.7575757575757576	0.014070006863417984	0.31409295352323846	0.02185951617604197	0.9387417218543045	0.07999225256633738
1	0.5606060606060606	0.0	1.0	0.0	0.0	0.0	0.0	1.0	1.0	1.0	0.25	1.0	0.0	1.0	0.022219602758295515	0.0369942196531792	0.5543259557344064	0.02092788703983863	0.06775895584559843	0.059931506849315065	0.30506058446186746	0.5059726962457337	0.0021097046413502112	0.23088773805150326	0.08601036269430054	0.5706680405289369	0.09433962264150944	0.08092485549132948	0.05757017004712149	0.08254918738983477	0.015696554337870698	0.17364615304583053	0.48766222743476184	0.3680981595092023	0.06807727690892365	0.0010836799328423703	0.22891566265060248	0.010555555555555554	0.13508371385083712	0.03592060859120287	0.017462763225475075	0.8543624161073826	0.2981818181818183	0.7316017316017318	0.03774879890185312	0.295352323838081	0.020402215097639176	0.41059602649006616	0.05481309316288979
1	0.5303030303030303	1.0	1.0	0.0	0.0	1.0	0.0	0.0	1.0	1.0	1.0	0.0	0.0	1.0	0.04007779807862322	0.030635838150289016	0.7655935613682093	0.06593545133635906	0.056650930297139676	0.05136986301369863	0.293656450463293	0.5477815699658705	0.0021097046413502112	0.24273846627875284	0.15544041450777205	0.6737077108019921	0.12781497261107733	0.12716763005780346	0.13952059004302397	0.11035072712141789	0.017212519344345138	0.14165322790407328	0.3580345982315088	0.28220858895705514	0.0671573137074517	0.0005418399664211852	0.12409638554216872	0.021944444444444437	0.2747336377473364	0.011611279528685008	0.04468412942989215	0.8993288590604027	0.4545454545454546	0.83982683982684	0.015442690459849006	0.3703148425787107	0.025939959195569805	0.5596026490066225	0.058686809994189404
1	0.6212121212121211	0.0	1.0	0.0	0.0	1.0	0.0	1.0	1.0	0.0	0.25	1.0	0.0	1.0	0.006483173218600813	0.031791907514450865	0.7173038229376257	0.017271810388300557	0.01582893640655373	0.027397260273972605	0.323592302209551	0.7414675767918087	0.002768987341772152	0.1645236599789057	0.4352331606217617	0.6702730551262235	0.03347534996956786	0.06936416184971099	0.06439937171344669	0.10876206769293345	0.010359094210908634	0.18587109192113616	0.6466103918149411	0.3153374233128834	0.1444342226310948	0.0004655244781928494	0.06144578313253014	0.03944444444444445	0.18987823439878232	0.20608591202882798	0.04725218284540318	0.8791946308724832	0.40000000000000013	0.8268398268398269	0.018188057652711052	0.32908545727136435	0.02302535703876421	0.48841059602649	0.06062366840983921
1	0.6666666666666667	1.0	1.0	1.0	0.0	0.0	0.0	1.0	1.0	0.0	0.0	0.0	0.0	1.0	0.05793599339895091	0.045086705202312144	0.8158953722334005	0.06732223903177006	0.01693973896139961	0.033390410958904104	0.2943692088382039	0.508532423208191	0.001977848101265823	0.31621298128770015	0.04766839378238343	0.6187532199896959	0.06147291539866098	0.11560693641618497	0.1600081950419996	0.1416906447073839	0.010801250671130342	0.15205743120220572	0.5740806469035972	0.1877300613496932	0.12327506899724014	0.00038157744114167974	0.03493975903614459	0.022777777777777775	0.24467275494672755	0.019047074300749294	0.042116076014381096	0.825503355704698	0.3090909090909091	0.813852813852814	0.02059025394646534	0.3515742128935533	0.02448265811716701	0.4801324503311257	0.06643424365678868
1	0.5303030303030303	1.0	1.0	0.0	1.0	1.0	1.0	0.0	1.0	0.0	0.25	0.0	1.0	1.0	0.024105616785524843	0.05838150289017342	0.6146881287726359	0.04046898638426628	0.03193557345181893	0.06249999999999999	0.29722024233784755	0.5315699658703071	0.0018459915611814355	0.1977056990152045	0.23316062176165808	0.5672333848531684	0.03043213633597079	0.028901734104046242	0.05757017004712149	0.23267750218058905	0.00628493825600859	0.11304166883420903	0.32254131880680853	0.3263803680981595	0.035878564857405704	0.00035868279467317896	0.08915662650602411	0.04222222222222222	0.1628614916286149	0.02133501115369216	0.016435541859270666	0.8456375838926175	0.34545454545454546	0.7012987012987013	0.02367879203843514	0.37406296851574217	0.026231419411250366	0.4933774834437085	0.04803408870811543
0	0.6212121212121211	0.0	1.0	0.0	0.0	1.0	0.0	1.0	0.0	0.0	0.0	0.0	0.0	1.0	0.11534154535274357	0.024277456647398846	0.31287726358148893	0.24369641956631372	0.013607331296861978	0.0761986301369863	0.3371347113328582	0.6271331058020476	0.002373417721518988	0.35650545726034866	0.16269430051813474	0.6445131375579597	0.060864272671941555	0.028901734104046242	0.05757017004712149	0.23267750218058905	0.016896693301329625	0.19497476980700207	0.36266415641733923	0.3693251533742331	0.09107635694572218	0.0003510512458503453	0.06867469879518072	0.05111111111111111	0.27245053272450537	0.04335640336326717	0.040575243965074476	0.825503355704698	0.3290909090909091	0.6839826839826839	0.01681537405628003	0.36656671664167917	0.02564849897988925	0.4503311258278145	0.043191942668990874
0	0.5303030303030303	1.0	1.0	0.0	0.0	0.0	0.0	0.0	0.0	0.0	0.0	0.0	0.0	1.0	0.01579536747804562	0.006936416184971095	0.37323943661971826	0.02017145738779627	0.0358233823937795	0.0565068493150685	0.29294369208838206	0.5383959044368599	0.001977848101265823	0.1100103101335577	0.19378238341968915	0.639361154044307	0.06512477175897746	0.10982658959537572	0.09171617837874753	0.0865208359610459	0.014180589331396267	0.08703116058887791	0.510810018363914	0.4871165644171779	0.2410303587856486	0.0006792078452321898	0.059036144578313285	0.05611111111111111	0.16552511415525115	0.06137390608019218	0.03954802259887005	0.8657718120805369	0.40000000000000013	0.8095238095238095	0.023335621139327384	0.30284857571214396	0.02127659574468085	0.39900662251655616	0.07224481890373813
1	0.6666666666666667	1.0	0.0	0.0	0.0	0.0	0.0	1.0	1.0	0.0	0.25	1.0	1.0	1.0	0.0006483173218600827	0.042774566473988446	0.6338028169014084	0.0032778618255168944	0.018605942793668423	0.022260273972602742	0.2851033499643621	0.5349829351535836	0.0017141350210970472	0.20718628159700414	0.10362694300518135	0.7080542675596772	0.03895313451004262	0.06358381502890173	0.11220378337772315	0.19161676647026218	0.00669551211192875	0.1910731935702024	0.5308714371691794	0.3607361963190183	0.10855565777368906	0.0002060518182165071	0.031325301204819286	0.05500000000000001	0.17237442922374427	0.19922210146999939	0.03441191576784797	0.8657718120805369	0.36363636363636376	0.7272727272727273	0.018188057652711052	0.3628185907046477	0.025357038764208688	0.4503311258278145	0.0674026728646136
1	0.6212121212121211	1.0	0.0	0.0	0.0	1.0	0.0	0.0	1.0	0.0	0.25	1.0	1.0	1.0	0.022160664819944602	0.049132947976878616	0.8259557344064387	0.03756933938477055	0.03971119133574006	0.036815068493150686	0.323592302209551	0.6194539249146757	0.0022415611814345995	0.2462936847469277	0.11917098445595856	0.7097715953975614	0.08399269628727937	0.14450867052023122	0.0848869767124223	0.05474764765825162	0.009095790038846604	0.16766373614940439	0.48148948318698787	0.22576687116564417	0.06255749770009202	0.0004655244781928494	0.06987951807228916	0.02722222222222222	0.1171993911719939	0.0364925928044386	0.05238828967642527	0.8590604026845637	0.4181818181818182	0.7878787878787881	0.014756348661633495	0.33658170914542734	0.02360827747012533	0.42052980132450324	0.09258183226806119
1	0.5303030303030303	1.0	1.0	0.0	0.0	1.0	0.0	1.0	0.0	0.0	0.25	0.0	1.0	1.0	0.04514646077680203	0.04971098265895954	0.8209255533199197	0.06442259203227432	0.0777561788392113	0.05565068493150685	0.3243050605844619	0.6390784982935153	0.0026371308016877645	0.2747354324923266	0.17409326424870467	0.7029022840460243	0.0693852708460134	0.1329479768786127	0.12586218671037352	0.09389221561846953	0.010959163692638095	0.1567393226863653	0.520069134735575	0.4662576687116564	0.09475620975160995	0.0005952608081810204	0.10722891566265062	0.056944444444444436	0.23211567732115676	0.13944975118686723	0.04083204930662557	0.8328859060402685	0.3563636363636362	0.7186147186147187	0.015099519560741253	0.3440779610194903	0.023899737685805892	0.39900662251655616	0.08192911098198721
1	0.5454545454545454	1.0	0.0	0.0	0.0	0.0	1.0	1.0	1.0	0.0	0.25	0.0	0.0	1.0	0.010373077149761302	0.021387283236994223	0.8259557344064387	0.02281896116994453	0.020272146625937237	0.02825342465753424	0.2687099073414113	0.5213310580204776	0.0017141350210970472	0.2332578836969532	0.2269430051813472	0.5500601064743259	0.05234327449786977	0.028901734104046242	0.07805777504609711	0.2898692412056872	0.014906989230331935	0.15465848202673882	0.5740806469035972	0.2907975460122699	0.14167433302667895	0.0003892089899645133	0.04698795180722892	0.03777777777777777	0.13774733637747336	0.06537779557284218	0.03441191576784797	0.87248322147651	0.40000000000000013	0.7792207792207795	0.024708304735758413	0.4152923538230885	0.029146021568055968	0.45695364238410585	0.05481309316288979
0	0.4696969696969697	0.0	0.0	0.0	0.0	0.0	0.0	0.0	0.0	0.0	0.0	0.0	0.0	1.0	0.027995520716685332	0.04971098265895954	0.46881287726358156	0.057740796772566834	0.01943904470980283	0.036815068493150686	0.3129009265858874	0.5810580204778156	0.0021097046413502112	0.15504307739710604	0.1544041450777202	0.7235102181006353	0.08764455264759588	0.06358381502890173	0.06439937171344669	0.11976047911063756	0.01515965006474434	0.11824377048327527	0.3580345982315088	0.34723926380368086	0.08555657773689053	0.0003281565993818445	0.0710843373493976	0.04583333333333334	0.5570776255707762	0.030200766458845733	0.04468412942989215	0.8456375838926175	0.2727272727272727	0.7619047619047621	0.022992450240219627	0.3553223388305848	0.024774118332847567	0.40397350993377473	0.06546581444896377
1	0.5151515151515151	1.0	0.0	0.0	0.0	1.0	1.0	0.0	0.0	1.0	0.25	1.0	1.0	1.0	0.008899628690988391	0.051445086705202314	0.5865191146881289	0.021432173474533536	0.01582893640655373	0.023972602739726026	0.23948681397006416	0.47525597269624587	0.0015822784810126589	0.11475060142445753	0.13264248704663215	0.7235102181006353	0.05295191722458917	0.19653179190751444	0.1804958000409752	0.08440262338973328	0.017054606322837382	0.1863913020860428	0.6574126942485455	0.656441717791411	0.1361545538178473	0.00045789292937001573	0.08554216867469881	0.10083333333333334	0.302130898021309	0.04507235600297432	0.027991782229070367	0.825503355704698	0.24363636363636387	0.7489177489177492	0.01887439945092656	0.33658170914542734	0.02360827747012533	0.3278145695364238	0.06449738524113888
1	0.48484848484848486	1.0	1.0	0.0	0.0	1.0	0.0	1.0	1.0	0.0	0.25	1.0	1.0	1.0	0.031237107325985745	0.043930635838150295	0.5940643863179075	0.03656076651538074	0.06914745903915577	0.05736301369863013	0.34568781183178904	0.9232081911262798	0.003296413502109705	0.19533555336975458	0.20932642487046635	0.6548171045852653	0.04930006086427269	0.06358381502890173	0.0712285733797719	0.13002566303821927	0.016644032466917223	0.1702647869739375	0.4922917856205923	0.40613496932515336	0.06623735050597977	0.0005571030640668525	0.09638554216867475	0.05638888888888889	0.15943683409436835	0.04335640336326717	0.03441191576784797	0.8657718120805369	0.36363636363636376	0.7575757575757576	0.026767330130404936	0.30284857571214396	0.02127659574468085	0.3940397350993377	0.0693395312802634
1	0.48484848484848486	1.0	0.0	0.0	0.0	0.0	0.0	0.0	0.0	0.0	0.25	0.0	0.0	0.0	0.013202098190605298	0.0416184971098266	0.6146881287726359	0.03013111447302068	0.016662038322688137	0.031678082191780824	0.32858161083392734	0.7354948805460751	0.0029008438818565402	0.2735503596696017	0.1378238341968912	0.6513824489094967	0.015216068167985389	0.046242774566473986	0.0848869767124223	0.20598802399556607	0.01118024192274895	0.15205743120220572	0.6095739263282973	0.3975460122699386	0.1536338546458142	0.000564734612889686	0.10000000000000002	0.04472222222222222	0.1845509893455099	0.03592060859120287	0.01900359527478171	0.825503355704698	0.1636363636363638	0.9004329004329006	0.018188057652711052	0.3103448275862069	0.02185951617604197	0.38410596026490057	0.06837110207243849
1	0.4545454545454546	1.0	1.0	0.0	0.0	0.0	1.0	1.0	1.0	0.0	0.25	0.0	1.0	0.0	0.02115871986797902	0.04335260115606937	0.7957746478873241	0.025592536560766516	0.06109414051652316	0.040239726027397255	0.3171774768353528	0.6774744027303753	0.002505274261603376	0.2024459903061043	0.18963730569948187	0.7029022840460243	0.02738892270237371	0.08092485549132948	0.06439937171344669	0.09088964932265445	0.01118024192274895	0.11616292982364877	0.4259347849570223	0.4625766871165644	0.2005519779208832	0.0003128935017361773	0.043373493975903635	0.07722222222222222	0.47716894977168944	0.21866956472001367	0.027478171545968155	0.8489932885906041	0.29454545454545467	0.6796536796536798	0.02367879203843514	0.33658170914542734	0.02360827747012533	0.36092715231788075	0.046097230292465624
1	0.6212121212121211	0.0	1.0	0.0	0.0	0.0	0.0	0.0	1.0	0.0	0.25	0.0	0.0	0.0	0.008546001060882893	0.042774566473988446	0.6504024144869215	0.0070600100857286935	0.042765898361566225	0.040239726027397255	0.2915181753385603	0.4573378839590442	0.0017141350210970472	0.12067596553808232	0.09533678756476685	0.6668383994504551	0.08581862446743763	0.10404624277456648	0.1600081950419996	0.15928143717177584	0.009190537851751257	0.11044061800967592	0.53550099535501	0.6024539877300613	0.15731370745170195	0.0005189453199526844	0.08072289156626507	0.08305555555555555	0.2583713850837138	0.013899216381627864	0.02927580893682588	0.87248322147651	0.38181818181818183	0.8051948051948055	0.02196293754289636	0.33658170914542734	0.02360827747012533	0.4172185430463575	0.09451869068371099
0	0.303030303030303	1.0	1.0	0.0	0.0	0.0	0.0	1.0	0.0	0.0	0.25	0.0	0.0	0.0	0.01614899510815112	0.05317919075144509	0.493963782696177	0.024710035300050434	0.037767286864759775	0.039383561643835614	0.353528153955809	0.7636518771331057	0.002768987341772152	0.21192657288790395	0.338860103626943	0.6994676283702559	0.0419963481436397	0.06936416184971099	0.04391176671447107	0.08016619824710808	0.014149006727094715	0.15205743120220572	0.4907485995586488	0.31656441717791406	0.035878564857405704	0.0007021024917006906	0.13614457831325305	0.02777777777777778	0.19254185692541856	0.013041240061774293	0.026707755521314838	0.8657718120805369	0.40000000000000013	0.6839826839826839	0.025051475634866163	0.3215892053973014	0.022150976391722532	0.41390728476821187	0.04706565950029051
1	0.5909090909090908	1.0	1.0	1.0	0.0	0.0	1.0	1.0	1.0	0.0	0.25	0.0	1.0	1.0	0.04296575705781811	0.0416184971098266	0.7052313883299798	0.08320726172465961	0.0322132740905304	0.0547945205479452	0.3378474697077691	0.6296928327645052	0.0022415611814345995	0.2794757237832265	0.2041450777202073	0.6634037437746866	0.09251369446135119	0.05202312138728323	0.10537458171139792	0.2205459211752652	0.0076429902409752715	0.17806793944753682	0.36112097035539575	0.33251533742331285	0.08739650413983442	0.00021368336703934065	0.042168674698795205	0.046388888888888896	0.14726027397260272	0.07653148773093862	0.03441191576784797	0.8523489932885906	0.36363636363636376	0.670995670995671	0.024708304735758413	0.37406296851574217	0.026231419411250366	0.5298013245033112	0.07902382335851249
1	0.4545454545454546	1.0	0.0	0.0	0.0	0.0	1.0	1.0	1.0	0.0	0.25	0.0	1.0	0.0	0.005658042081687985	0.061271676300578046	0.761066398390342	0.012481089258698945	0.021105248542071645	0.02482876712328767	0.2794012829650749	0.4564846416382252	0.0014504219409282697	0.2273325195833284	0.06735751295336787	0.6479477932337283	0.037735849056603765	0.09248554913294797	0.05757017004712149	0.06957513552399247	0.0024318605312194045	0.11746345523591532	0.5879693214610885	0.2638036809815951	0.09383624655013802	0.0007402602358148587	0.10963855421686748	0.015277777777777776	0.1358447488584475	0.06766573242578504	0.0	0.8838926174496644	0.38909090909090915	0.6190476190476191	0.013726835964310227	0.3178410794602699	0.02185951617604197	0.4536423841059602	0.0693395312802634
1	0.5757575757575757	1.0	1.0	0.0	0.0	1.0	1.0	1.0	0.0	0.0	0.25	0.0	0.0	0.0	0.027877644839983506	0.05895953757225435	0.6232394366197184	0.051815431164901664	0.03138017217439599	0.04195205479452055	0.2872416250890948	0.5187713310580205	0.0017141350210970472	0.20126091748337935	0.06010362694300519	0.5603640735016314	0.05477784540474742	0.07514450867052024	0.05757017004712149	0.09033361848265067	0.021602501342260688	0.1702647869739375	0.7901266955756855	0.6920245398773006	1.0000000000000002	0.0005876292593581867	0.05783132530120484	0.04805555555555556	0.9999999999999999	0.03706457701767431	0.02927580893682588	0.8120805369127517	0.0	0.943722943722944	0.04770075497597804	0.287856071964018	0.020402215097639176	0.31953642384105957	0.08192911098198721
0	0.43939393939393934	1.0	0.0	0.0	0.0	1.0	1.0	0.0	0.0	0.0	0.0	0.0	0.0	0.0	0.021689161313137265	0.0369942196531792	0.30784708249496984	0.047276853252647515	0.016384337683976673	0.03767123287671233	0.23806129722024233	0.3916382252559726	0.0013185654008438814	0.16570873280163068	0.1595854922279793	0.5741026962047053	0.02434570906877663	0.05202312138728323	0.023424161715495453	0.07496694924482644	0.01658086725831412	0.12864797378140772	0.7299424391598894	0.5128834355828221	0.3017479300827967	0.0006410501011180219	0.07228915662650602	0.06583333333333334	0.3375190258751902	0.03534862437796717	0.031843862352336924	0.8322147651006712	0.21818181818181825	0.83982683982684	0.02745367192862045	0.33658170914542734	0.02360827747012533	0.42715231788079466	0.07418167731938796
1	0.48484848484848486	1.0	1.0	1.0	0.0	0.0	1.0	1.0	1.0	0.0	0.25	0.0	1.0	1.0	0.01756350562857311	0.042774566473988446	0.743963782696177	0.03883005547150783	0.020827547903360173	0.027397260273972605	0.3264433357091946	0.7406143344709898	0.002768987341772152	0.18585497078795493	0.08601036269430054	0.7424008243173621	0.12355447352404139	0.06936416184971099	0.0712285733797719	0.11829402426384017	0.010485424628114836	0.10731935702023618	0.396614249780096	0.5251533742331288	0.07635694572217114	0.0009081543099171978	0.2024096385542169	0.05	0.20814307458143075	0.05679803237430646	0.03055983564458141	0.844295302013423	0.26	0.7359307359307361	0.02367879203843514	0.3628185907046477	0.025357038764208688	0.4370860927152317	0.04512880108464071
1	0.40909090909090906	1.0	0.0	1.0	0.0	0.0	1.0	1.0	0.0	0.0	0.25	0.0	1.0	0.0	0.019272705840749693	0.04104046242774567	0.7957746478873241	0.026222894604135148	0.04804221049708413	0.03595890410958904	0.41197434069850325	0.7866894197952218	0.003296413502109705	0.2747354324923266	0.044559585492227986	0.6496651210716126	0.09738283627510652	0.15606936416184972	0.09171617837874753	0.05321376958476844	0.008906294413037301	0.09015242157831765	0.48148948318698787	0.30920245398773005	0.14627414903403868	0.0008013126263975276	0.08313253012048195	0.034166666666666665	0.22450532724505326	0.01103929531544929	0.03133025166923471	0.8523489932885906	0.36181818181818204	0.7662337662337662	0.013383665065202473	0.2803598200899551	0.019236374234916937	0.27152317880794696	0.05578152237071468
1	0.3939393939393939	0.0	1.0	1.0	1.0	0.0	0.0	1.0	0.0	0.0	0.25	0.0	1.0	1.0	0.02151234749808452	0.0416184971098266	0.4708249496981891	0.04046898638426628	0.029713968342127174	0.03424657534246575	0.34711332858161087	0.652730375426621	0.002505274261603376	0.28777123354230116	0.13160621761658034	0.7458354799931306	0.07912355447352404	0.26011560693641617	0.25561701837055245	0.08787288649305058	0.0072639989893566615	0.18587109192113616	0.4676008086294965	0.5815950920245399	0.10579576816927325	0.0001449994276338382	0.049397590361445795	0.10138888888888889	0.13660578386605782	0.03306068752502431	0.04725218284540318	0.8657718120805369	0.40000000000000013	0.7922077922077924	0.03603294440631434	0.33283358320839584	0.02331681725444477	0.38410596026490057	0.058686809994189404
0	0.4242424242424242	1.0	0.0	0.0	0.0	1.0	0.0	1.0	0.0	0.0	0.25	0.0	0.0	0.0	0.024105616785524843	0.03121387283236994	0.317907444668008	0.044125063035804345	0.037767286864759775	0.030821917808219176	0.2836778332145403	0.5076791808873719	0.0018459915611814355	0.2865861607195762	0.15854922279792746	0.6015799416108535	0.02738892270237371	0.040462427745664734	0.037082565048145874	0.1288850869869558	0.01680194548842498	0.16506268532487128	0.4120461103995309	0.5312883435582821	0.2318307267709292	0.00034341969702751174	0.0602409638554217	0.07583333333333334	0.20471841704718416	0.0759595035177029	0.036979969183358996	0.8523489932885906	0.34545454545454546	0.7792207792207795	0.0240219629375429	0.3403298350824588	0.023899737685805892	0.4867549668874171	0.08483439860546191
0	0.4696969696969697	1.0	0.0	0.0	0.0	1.0	1.0	0.0	0.0	0.0	0.0	0.0	0.0	0.0	0.017445629751871285	0.037572254335260125	0.4808853118712273	0.02433182047402925	0.044709802832546504	0.04280821917808219	0.2537419814682823	0.4607508532423207	0.0015822784810126589	0.2214071554697036	0.19170984455958553	0.5586467456637472	0.06390748630553864	0.040462427745664734	0.037082565048145874	0.1288850869869558	0.02507658781543126	0.21968475264006662	0.5432169256647273	0.4736196319018404	0.046918123275069	0.0009081543099171978	0.20602409638554214	0.034722222222222224	0.11643835616438356	0.04678830864268145	0.04391371340523882	0.8355704697986577	0.31999999999999984	0.696969696969697	0.020247083047357582	0.31409295352323846	0.022150976391722532	0.42549668874172175	0.08483439860546191
1	0.3181818181818181	1.0	1.0	0.0	0.0	1.0	1.0	1.0	1.0	0.0	0.25	0.0	1.0	1.0	0.014557670772676376	0.045086705202312144	0.47384305835010065	0.030887544125063046	0.019994445987225766	0.036815068493150686	0.21454027084818247	0.38993174061433444	0.0010548523206751056	0.13015654811988198	0.04870466321243524	0.5328868280954834	0.02738892270237371	0.05780346820809248	0.26927542170320284	0.46621043629954023	0.021097179673435877	0.17806793944753682	0.5061804601780836	0.28220858895705514	0.0579576816927323	0.0002442095623306751	0.05180722891566267	0.04027777777777777	0.14231354642313546	0.08797117199565292	0.03954802259887005	0.8859060402684564	0.4181818181818182	0.7359307359307361	0.016129032258064516	0.37406296851574217	0.026231419411250366	0.45198675496688734	0.07902382335851249
1	0.4242424242424242	1.0	1.0	1.0	1.0	1.0	1.0	1.0	1.0	0.0	0.25	0.0	1.0	1.0	0.015323863971238284	0.03410404624277456	0.48390342052313884	0.026348966212808876	0.03637878367120243	0.02910958904109589	0.44404846756949395	0.9999999999999999	0.00369198312236287	0.2000758446606544	0.9999999999999999	0.7458354799931306	0.050517346317711515	0.10404624277456648	0.05074096838079628	0.052523524431683906	0.007042920759245808	0.1052385163606097	0.2993935278776562	0.698159509202454	0.2621895124195032	0.0008165757240431947	0.12048192771084341	0.07833333333333332	0.14840182648401826	0.0934050220213922	0.05238828967642527	0.8590604026845637	0.3272727272727274	0.8225108225108226	0.028140013726835965	0.34782608695652173	0.02448265811716701	0.5331125827814569	0.10323455355413519
0	0.7575757575757576	1.0	1.0	1.0	0.0	0.0	1.0	0.0	0.0	0.0	0.25	0.0	1.0	0.0	0.025814816997701426	0.0393063583815029	0.28269617706237427	0.05723651033787192	0.01916134407109136	0.023972602739726026	0.323592302209551	0.6058020477815699	0.002373417721518988	0.18704004361067988	0.2746113989637306	0.6187532199896959	0.03164942178940962	0.046242774566473986	0.0848869767124223	0.20598802399556607	0.013075198180841992	0.16506268532487128	0.4228484128331353	0.4245398773006134	0.049678012879484826	0.00039684053878734696	0.07349397590361446	0.06472222222222222	0.17427701674277016	0.3350683521134816	0.016435541859270666	0.87248322147651	0.36363636363636376	0.7186147186147187	0.022992450240219627	0.30284857571214396	0.02127659574468085	0.42880794701986746	0.07805539415068757
1	0.696969696969697	1.0	1.0	0.0	0.0	0.0	0.0	1.0	1.0	0.0	0.25	0.0	1.0	1.0	0.013378912005658043	0.04265895953757226	0.5040241448692154	0.031265758951084216	0.014162732574284917	0.027397260273972605	0.2551674982181041	0.5059726962457337	0.001977848101265823	0.18229975231978005	0.1533678756476684	0.7355315129658252	0.04930006086427269	0.12716763005780346	0.13952059004302397	0.11035072712141789	0.018002084451883907	0.2118816001664673	0.6466103918149411	0.42208588957055215	0.1609935602575897	0.0003892089899645133	0.0566265060240964	0.065	0.1750380517503805	0.057084024480924325	0.042116076014381096	0.8389261744966443	0.23636363636363633	0.7445887445887447	0.03568977350720658	0.3103448275862069	0.02185951617604197	0.4006622516556291	0.0703079604880883
0	0.8484848484848484	1.0	1.0	0.0	0.0	0.0	1.0	0.0	0.0	0.0	0.25	0.0	0.0	0.0	0.007072552602109979	0.03236994219653179	0.317907444668008	0.004790721129601615	0.03998889197445153	0.022260273972602742	0.2950819672131148	0.5622866894197952	0.0018459915611814355	0.16807887844708058	0.09637305699481866	0.6359264983685384	0.027997565429093138	0.05202312138728323	0.037082565048145874	0.09923011125547412	0.010832833275431891	0.13228944493575406	0.3456891097359609	0.35582822085889565	0.04415823367065318	0.0009844697981455338	0.20602409638554214	0.035	0.21004566210045664	0.030200766458845733	0.035182331792501284	0.8563758389261744	0.3854545454545455	0.7316017316017318	0.010638297872340429	0.3103448275862069	0.02156805596036141	0.3741721854304635	0.07127638969591321
1	0.3181818181818181	1.0	1.0	0.0	0.0	0.0	1.0	1.0	1.0	1.0	0.25	0.0	1.0	1.0	0.02593269287440326	0.05895953757225435	0.5593561368209256	0.04273827534039335	0.03748958622604831	0.039383561643835614	0.31361368496079833	0.6578498293515357	0.002373417721518988	0.3659860398421483	0.1274611398963731	0.6857290056671818	0.060864272671941555	0.06936416184971099	0.0712285733797719	0.11829402426384017	0.0203076145658971	0.18327004109660305	0.5308714371691794	0.3742331288343558	0.08187672493100279	0.00018315717174800631	0.04096385542168676	0.06416666666666666	0.2709284627092846	0.06823771663902076	0.04982023626091421	0.8456375838926175	0.3090909090909091	0.7662337662337662	0.01853122855181881	0.3628185907046477	0.025357038764208688	0.47019867549668865	0.057718380786364515
0	0.9090909090909092	1.0	1.0	0.0	0.0	1.0	1.0	0.0	0.0	0.0	0.25	0.0	0.0	0.0	0.018388636765485945	0.02485549132947977	0.4451710261569416	0.0397125567322239	0.0197167453485143	0.03595890410958904	0.23093371347113328	0.33447098976109213	0.0006592827004219407	0.2214071554697036	0.15854922279792746	0.5655160570152841	0.04625684723067561	0.040462427745664734	0.07805777504609711	0.2178500143148482	0.013612102453968355	0.15205743120220572	0.45988487831977903	0.3963190184049079	0.06991720331186754	0.0002594726599763423	0.059036144578313285	0.06166666666666666	0.15410958904109587	0.06165989818681003	0.036979969183358996	0.8590604026845637	0.40000000000000013	0.8181818181818183	0.021619766643788604	0.36656671664167917	0.02564849897988925	0.3642384105960264	0.105171411969785
1	0.6818181818181819	0.0	0.0	0.0	0.0	0.0	1.0	1.0	0.0	1.0	0.25	0.0	1.0	1.0	0.025638003182648673	0.04971098265895954	0.6046277665995977	0.0226928895612708	0.08303249097472921	0.04965753424657534	0.3243050605844619	0.6800341296928328	0.002505274261603376	0.1977056990152045	0.09430051813471504	0.7183582345869827	0.05234327449786977	0.10404624277456648	0.14634979170934914	0.14593669807926435	0.01026434639800398	0.20615928835249442	0.7361151834076635	0.5239263803680981	0.1545538178472861	0.00035868279467317896	0.0674698795180723	0.0761111111111111	0.21385083713850836	0.030772750672081444	0.024139702105803795	0.8684563758389262	0.41454545454545455	0.7056277056277058	0.017501715854495538	0.4640179910044978	0.03293500437190324	0.5298013245033112	0.17296145651752853
1	0.6666666666666667	0.0	1.0	1.0	0.0	0.0	1.0	1.0	0.0	1.0	0.25	0.0	0.0	0.0	0.009901573642953968	0.049132947976878616	0.7831991951710263	0.01626323751891074	0.031102471535684524	0.02825342465753424	0.3221667854597292	0.6023890784982934	0.002373417721518988	0.25221904886055246	0.16683937823834197	0.7578567748583204	0.09555690809494827	0.10982658959537572	0.11903298504404834	0.11193938654990235	0.021002431860531218	0.16766373614940439	0.46605762256755295	0.44171779141104295	0.0892364305427783	0.0005189453199526844	0.09397590361445786	0.057777777777777775	0.14383561643835616	0.09083109306183149	0.060092449922958396	0.8859060402684564	0.4181818181818182	0.7922077922077924	0.025737817433081678	0.36656671664167917	0.02564849897988925	0.5596026490066225	0.09258183226806119
1	0.4242424242424242	1.0	1.0	0.0	0.0	0.0	0.0	1.0	1.0	0.0	0.25	0.0	0.0	1.0	0.014439794895974543	0.050289017341040465	0.7117706237424547	0.02445789208270298	0.03998889197445153	0.016267123287671232	0.3100498930862438	0.5972696245733787	0.002373417721518988	0.21192657288790395	0.17823834196891195	0.7063369397217928	0.04869141813755326	0.040462427745664734	0.030253363381820664	0.11405759912121496	0.0071060859678489085	0.14945638037767262	0.6990787179210197	0.40981595092024536	0.20883164673413068	0.0006868393940550235	0.09879518072289158	0.0461111111111111	0.16628614916286147	0.10827661156552079	0.02927580893682588	0.8859060402684564	0.4181818181818182	0.7662337662337662	0.023335621139327384	0.3215892053973014	0.022150976391722532	0.4238410596026489	0.04706565950029051
1	0.8636363636363635	1.0	1.0	1.0	1.0	0.0	1.0	1.0	0.0	0.0	0.25	0.0	1.0	0.0	0.04950786821476986	0.04739884393063584	0.789738430583501	0.09291477559253658	0.028325465148569838	0.09075342465753425	0.3022095509622238	0.5631399317406142	0.0021097046413502112	0.3576905300830736	0.2818652849740933	0.6307745148548858	0.018867924528301896	0.05202312138728323	0.05757017004712149	0.1356248542714457	0.010738085462527238	0.13645112625500705	0.3518618539837348	0.20981595092024538	0.07083716651333948	0.00023657801350784153	0.03493975903614459	0.02472222222222222	0.37595129375951286	0.029056798032374303	0.021571648690292752	0.8657718120805369	0.36363636363636376	0.7012987012987013	0.01853122855181881	0.33283358320839584	0.02331681725444477	0.5198675496688742	0.07805539415068757
1	0.6212121212121211	0.0	1.0	0.0	0.0	0.0	1.0	0.0	0.0	1.0	0.25	0.0	0.0	0.0	0.008546001060882893	0.049132947976878616	0.6725352112676056	0.0070600100857286935	0.042765898361566225	0.040239726027397255	0.2915181753385603	0.4573378839590442	0.0017141350210970472	0.12067596553808232	0.09533678756476685	0.6668383994504551	0.08581862446743763	0.10404624277456648	0.1600081950419996	0.15928143717177584	0.012317215677604776	0.14425427872860638	0.5586487862841623	0.46871165644171775	0.1609935602575897	0.0004044720876101805	0.05542168674698797	0.065	0.1780821917808219	0.02991477435222788	0.024139702105803795	0.8523489932885906	0.2727272727272727	0.8051948051948055	0.021619766643788604	0.3440779610194903	0.02419119790148645	0.41556291390728467	0.08967654464458646
1	0.8636363636363635	1.0	1.0	0.0	0.0	0.0	1.0	1.0	1.0	0.0	0.25	0.0	0.0	0.0	0.06011669711793482	0.05838150289017342	0.6725352112676056	0.10085728693898136	0.043321299638989154	0.13613013698630136	0.2651461154668568	0.5435153583617748	0.0014504219409282697	0.26881006837870186	0.44870466321243524	0.6376438262064228	0.05599513085818625	0.028901734104046242	0.05074096838079628	0.213613589172223	0.011432902757161358	0.1260469229568746	0.6327217172574496	0.40245398773006125	0.11315547378104876	0.0002442095623306751	0.0566265060240964	0.058333333333333334	0.4452054794520548	0.04450037178973859	0.031843862352336924	0.8859060402684564	0.40000000000000013	0.7575757575757576	0.019903912148249825	0.3928035982008996	0.027688720489653165	0.7615894039735098	0.26689908967654463
0	0.6363636363636362	0.0	0.0	0.0	0.0	0.0	1.0	0.0	0.0	0.0	0.25	0.0	0.0	0.0	0.02003889903931161	0.014450867052023128	0.6619718309859154	0.0028996469994957107	0.1091363510136073	0.032534246575342464	0.2672843905915894	0.4018771331058021	0.0015822784810126589	0.2131116457106289	0.1284974093264249	0.6822943499914134	0.1168594035301278	0.028901734104046242	0.06439937171344669	0.25174141518895515	0.01212772005179547	0.1791083597773501	0.7777812070801376	0.3656441717791411	0.2594296228150874	0.0002747357576220095	0.030120481927710857	0.058611111111111114	0.22184170471841705	0.049934221815477894	0.025166923472008218	0.8778523489932887	0.4563636363636365	0.6796536796536798	0.018188057652711052	0.33658170914542734	0.02360827747012533	0.39735099337748336	0.06837110207243849
0	0.8787878787878789	1.0	0.0	1.0	1.0	1.0	0.0	0.0	1.0	0.0	0.25	0.0	0.0	0.0	0.020274650792715274	0.05664739884393065	0.488430583501006	0.030887544125063046	0.03165787281310746	0.0547945205479452	0.30791161796151106	0.5810580204778156	0.0022415611814345995	0.1728191697379804	0.16373056994818652	0.5912759745835479	0.0578210590383445	0.05780346820809248	0.10537458171139792	0.19931565444931032	0.024381770520797146	0.1837902512615097	0.6959923457971328	0.33987730061349686	0.06347746090156395	0.00028999885526767653	0.05060240963855424	0.017499999999999998	0.319634703196347	0.2567065149001887	0.04237288135593219	0.8302013422818791	0.2454545454545456	0.722943722943723	0.024365133836650656	0.37781109445277367	0.026522879626930927	0.6125827814569536	0.05578152237071468
0	0.4545454545454546	1.0	1.0	0.0	0.0	0.0	0.0	0.0	0.0	0.0	0.0	0.0	0.0	0.0	0.01997996110096069	0.0369942196531792	0.29778672032193154	0.01626323751891074	0.07275756734240488	0.0410958904109589	0.33499643620812547	0.6843003412969283	0.002768987341772152	0.14200727634713153	0.14093264248704665	0.6960329726944873	0.08094948265368229	0.05202312138728323	0.07805777504609711	0.1720195971539698	0.011843476613081516	0.22644748478385268	0.6049443681424669	0.20613496932515332	0.08371665133394665	0.0004433929866066318	0.07831325301204821	0.017499999999999998	0.23059360730593606	0.060229937653720755	0.017719568567026195	0.844295302013423	0.38363636363636355	0.6580086580086579	0.0	0.4152923538230885	0.029437481783736525	0.49834437086092703	0.06256052682548907
1	0.3787878787878788	1.0	1.0	1.0	1.0	0.0	1.0	0.0	1.0	0.0	0.25	0.0	0.0	1.0	0.021865975128190017	0.030635838150289016	0.539738430583501	0.039964699949571365	0.03138017217439599	0.04452054794520548	0.29009265858873845	0.6510238907849829	0.002373417721518988	0.24984890321510256	0.18652849740932645	0.6342091705306542	0.040170419963481446	0.08092485549132948	0.11903298504404834	0.1576133447852119	0.014527997978713325	0.2144826509910004	0.5848829493372015	0.4539877300613496	0.14995400183992644	0.0003510512458503453	0.048192771084337366	0.061388888888888896	0.16933028919330287	0.04335640336326717	0.060092449922958396	0.8523489932885906	0.34545454545454546	0.774891774891775	0.020247083047357582	0.3590704647676162	0.025357038764208688	0.47847682119205287	0.09258183226806119
1	0.3939393939393939	0.0	0.0	1.0	1.0	0.0	0.0	1.0	1.0	0.0	0.25	0.0	0.0	0.0	0.03424294218188249	0.06069364161849712	0.6046277665995977	0.0632879475542108	0.03721188558733684	0.036815068493150686	0.29223093371347114	0.5989761092150171	0.001977848101265823	0.30199210741500065	0.12642487046632125	0.6822943499914134	0.0846013390139988	0.1676300578034682	0.09171617837874753	0.04757305672964527	0.01427533714430092	0.16766373614940439	0.49537815774447924	0.4306748466257668	0.09475620975160995	0.00043499828290151496	0.06144578313253014	0.06694444444444443	0.1567732115677321	0.21037579362809583	0.042116076014381096	0.8657718120805369	0.4181818181818182	0.7575757575757576	0.021619766643788604	0.2803598200899551	0.019819294666278055	0.3807947019867549	0.08967654464458646
1	0.8484848484848484	0.0	1.0	0.0	0.0	0.0	1.0	0.0	1.0	0.0	0.25	0.0	0.0	1.0	0.04785760594094419	0.06300578034682082	0.7449698189134809	0.09783156833081191	0.018605942793668423	0.0684931506849315	0.315751960085531	0.5930034129692833	0.002373417721518988	0.26881006837870186	0.2601036269430052	0.7664434140477416	0.09738283627510652	0.05202312138728323	0.0848869767124223	0.18415117815929366	0.0028740169914411133	0.13385007543047395	0.3688369006651132	0.5509202453987729	0.0800367985280589	0.0004273667340786813	0.10722891566265062	0.07583333333333334	0.1769406392694064	0.023622948006635013	0.01900359527478171	0.9060402684563759	0.47272727272727266	0.7965367965367967	0.02642415923129718	0.33658170914542734	0.02360827747012533	0.42715231788079466	0.08870811543676158
1	0.48484848484848486	1.0	1.0	0.0	0.0	0.0	0.0	1.0	1.0	0.0	0.25	0.0	0.0	1.0	0.01915482996404786	0.04971098265895954	0.6493963782696176	0.016767523953605645	0.06137184115523464	0.059931506849315065	0.35851746258018535	0.727815699658703	0.0030327004219409285	0.2605145586196272	0.2217616580310881	0.6685557272883392	0.06695069993913572	0.09248554913294797	0.0712285733797719	0.08440262338973328	0.01206455484319237	0.12786765853404777	0.3410595515501304	0.2834355828220859	0.1297148114075437	0.00015263097645667187	0.022891566265060254	0.04805555555555556	0.31582952815829524	0.04021049019047074	0.04340010272213661	0.8268456375838925	0.33090909090909104	0.6147186147186148	0.016472203157172273	0.33658170914542734	0.02360827747012533	0.4437086092715231	0.0567499515785396
0	0.696969696969697	1.0	1.0	0.0	0.0	0.0	0.0	0.0	0.0	0.0	0.25	0.0	0.0	1.0	0.005952731773442566	0.050289017341040465	0.5367203219315896	0.00958144225920323	0.024715356845320738	0.03510273972602739	0.31646471846044194	0.614334470989761	0.002373417721518988	0.12067596553808232	0.1658031088082902	0.5878413189077795	0.05416920267802802	0.11560693641618497	0.16683739670832476	0.14775643527676952	0.005842781795786881	0.08703116058887791	0.29167759756793876	0.28957055214723926	0.0956761729530819	0.0005876292593581867	0.09397590361445786	0.0275	0.16971080669710806	0.020477034833838583	0.02927580893682588	0.8657718120805369	0.3272727272727274	0.8051948051948055	0.028483184625943715	0.37406296851574217	0.026231419411250366	0.4536423841059602	0.06159209761766413
0	0.7878787878787878	1.0	0.0	1.0	0.0	0.0	1.0	0.0	0.0	0.0	0.0	0.0	0.0	0.0	0.01078564271821772	0.0369942196531792	0.4170020120724346	0.022566817952597074	0.01805054151624548	0.03510273972602739	0.32858161083392734	0.7005119453924914	0.0026371308016877645	0.15741322304255598	0.1699481865284974	0.7217928902627511	0.034083992696287285	0.09826589595375723	0.09171617837874753	0.09923011125547412	0.02093926665192812	0.15986058367580505	0.5555624141602753	0.49938650306748456	0.12327506899724014	0.00039684053878734696	0.08554216867469881	0.07194444444444444	0.18493150684931506	0.025910884859577873	0.01129943502824858	0.8590604026845637	0.3272727272727274	0.7359307359307361	0.027110501029512693	0.3403298350824588	0.023899737685805892	0.42549668874172175	0.07515010652721282
1	0.5151515151515151	1.0	1.0	0.0	0.0	0.0	1.0	1.0	1.0	0.0	0.25	0.0	1.0	0.0	0.03041197618907291	0.05953757225433527	0.5880281690140846	0.025340393343419067	0.09886142738128297	0.0565068493150685	0.36849607982893806	0.8037542662116041	0.0030327004219409285	0.2557742673287274	0.138860103626943	0.7235102181006353	0.04808277541083386	0.09826589595375723	0.07805777504609711	0.085183017459836	0.010738085462527238	0.12864797378140772	0.4444530177003441	0.2638036809815951	0.11223551057957684	0.00032052505055901097	0.05060240963855424	0.02638888888888889	0.3964992389649924	0.023908940113252872	0.04468412942989215	0.8523489932885906	0.38181818181818183	0.8354978354978357	0.021276595744680847	0.39655172413793105	0.027980180705333726	0.47847682119205287	0.0567499515785396
0	0.48484848484848486	1.0	0.0	1.0	1.0	1.0	1.0	1.0	0.0	0.0	0.25	0.0	1.0	1.0	0.038368597866446634	0.037572254335260125	0.43661971830985913	0.07349974785678268	0.02610386003887808	0.0547945205479452	0.323592302209551	0.6006825938566552	0.0022415611814345995	0.18822511643340484	0.1523316062176166	0.5895586467456637	0.0967741935483871	0.10404624277456648	0.09854538004507273	0.09923011125547412	0.006221773047405489	0.16922436664412424	0.5756238329655406	0.35214723926380365	0.05151793928242872	0.00026710420879917586	0.07831325301204821	0.049166666666666664	0.15601217656012176	0.05422410341474575	0.024653312788906007	0.8456375838926175	0.36909090909090914	0.696969696969697	0.006177076183939605	0.38905547226386816	0.027397260273972605	0.5082781456953642	0.05965523920201432
1	0.6818181818181819	0.0	0.0	0.0	0.0	0.0	1.0	1.0	1.0	0.0	0.5	0.0	1.0	1.0	0.0210997819296281	0.06069364161849712	0.47736418511066403	0.034417549167927386	0.034712579838933624	0.03595890410958904	0.3093371347113329	0.6305460750853241	0.0021097046413502112	0.17400424256070535	0.16062176165803113	0.7424008243173621	0.056603773584905676	0.06358381502890173	0.0712285733797719	0.13002566303821927	0.0074534946151659665	0.16766373614940439	0.4861190413728183	0.6257668711656441	0.19319227230910765	0.000602892357003854	0.11204819277108437	0.08027777777777778	0.16704718417047185	0.22181547789281014	0.036979969183358996	0.8523489932885906	0.3272727272727274	0.7792207792207795	0.025737817433081678	0.3440779610194903	0.02419119790148645	0.46688741721854293	0.09548711989153591
1	0.6363636363636362	0.0	1.0	1.0	1.0	0.0	0.0	0.0	1.0	0.0	0.25	0.0	1.0	0.0	0.008840690752637475	0.04335260115606937	0.48692152917505027	0.00983358547655068	0.03998889197445153	0.02996575342465753	0.25445473984319317	0.17832764505119458	0.0006592827004219407	0.20481613595155423	0.10051813471502594	0.6067319251245062	0.06269020085209981	0.046242774566473986	0.06439937171344669	0.1659538067180316	0.016991441114234278	0.14425427872860638	0.7623493464607027	0.36319018404907966	0.16191352345906165	0.0003128935017361773	0.044578313253012064	0.05527777777777777	0.18987823439878232	0.0384945375507636	0.03441191576784797	0.8590604026845637	0.3272727272727274	0.7922077922077924	0.022992450240219627	0.34782608695652173	0.02419119790148645	0.3543046357615893	0.06062366840983921
1	0.5454545454545454	0.0	1.0	0.0	0.0	0.0	0.0	1.0	1.0	0.0	0.25	0.0	1.0	1.0	0.003359462486002239	0.04855491329479769	0.6172032193158955	0.010085728693898136	0.018605942793668423	0.015410958904109588	0.26585887384176765	0.4803754266211605	0.0013185654008438814	0.0993446547290331	0.2352331606217617	0.6616864159368022	0.04686548995739501	0.06936416184971099	0.09854538004507273	0.15642185028057226	0.014812241417427279	0.15986058367580505	0.4274779710189658	0.22576687116564417	0.1536338546458142	7.631548822833588e-05	0.027710843373494	0.024999999999999998	0.22450532724505326	0.048504261282388605	0.036979969183358996	0.8657718120805369	0.36363636363636376	0.7792207792207795	0.024708304735758413	0.3553223388305848	0.024774118332847567	0.43377483443708603	0.04900251791594032
0	0.7424242424242424	1.0	1.0	0.0	0.0	0.0	1.0	0.0	0.0	0.0	0.0	0.0	1.0	0.0	0.01997996110096069	0.05086705202312139	0.60261569416499	0.048915784165405964	0.009441821716189945	0.023972602739726026	0.3029223093371347	0.5503412969283276	0.001977848101265823	0.15267293175165614	0.2621761658031088	0.6737077108019921	0.025562994522215457	0.05202312138728323	0.037082565048145874	0.09923011125547412	0.011811894008779964	0.20147739686833485	0.399700621903983	0.3680981595092023	0.09107635694572218	0.0005876292593581867	0.10000000000000002	0.06027777777777778	0.1476407914764079	0.0699536692787279	0.024139702105803795	0.8523489932885906	0.3090909090909091	0.696969696969697	0.02196293754289636	0.3403298350824588	0.02360827747012533	0.4188741721854304	0.06159209761766413
0	0.33333333333333326	1.0	1.0	1.0	0.0	0.0	0.0	0.0	0.0	0.0	0.25	0.0	1.0	0.0	0.02504862379913951	0.05664739884393065	0.3229376257545272	0.04639435199193142	0.03748958622604831	0.02910958904109589	0.3257305773342837	0.8651877133105802	0.002768987341772152	0.25932948579690224	0.317098445595855	0.7750300532371629	0.04564820450395618	0.10404624277456648	0.0848869767124223	0.08588537216296263	0.010201181189400877	0.11824377048327527	0.30402308606348666	0.41472392638036815	0.3302667893284269	0.0002594726599763423	0.03373493975903616	0.05361111111111111	0.6343226788432268	0.04678830864268145	0.038520801232665644	0.8308724832214766	0.32545454545454566	0.800865800865801	0.02539464653397392	0.3703148425787107	0.025939959195569805	0.4817880794701986	0.0674026728646136
0	0.5757575757575757	0.0	0.0	0.0	0.0	0.0	1.0	1.0	0.0	0.0	0.25	1.0	1.0	1.0	0.018919078210644195	0.037572254335260125	0.30784708249496984	0.03429147755925366	0.034712579838933624	0.030821917808219176	0.34711332858161087	0.6825938566552899	0.0026371308016877645	0.20126091748337935	0.1772020725388601	0.6376438262064228	0.08764455264759588	0.046242774566473986	0.04391176671447107	0.1259195894404971	0.012917285159334239	0.17546688862300372	0.4737735528772704	0.22699386503067484	0.0956761729530819	0.0003281565993818445	0.05421686746987954	0.024999999999999998	0.1449771689497717	0.017903105874277868	0.042116076014381096	0.8456375838926175	0.36363636363636376	0.7402597402597404	0.021276595744680847	0.37406296851574217	0.026231419411250366	0.39735099337748336	0.0703079604880883
0	0.7878787878787878	1.0	1.0	0.0	0.0	0.0	0.0	0.0	0.0	0.0	0.0	0.0	0.0	0.0	0.017327753875169445	0.04219653179190752	0.17203219315895368	0.026475037821482604	0.042765898361566225	0.02996575342465753	0.3057733428367783	0.6271331058020476	0.002373417721518988	0.2060012087742792	0.09326424870466321	0.6427958097200754	0.053560559951308595	0.1329479768786127	0.09854538004507273	0.07254063307045114	0.007137668572150459	0.07662695729074546	0.23766608539991668	0.5533742331288344	0.08463661453541858	0.0006334185522951885	0.12771084337349398	0.06749999999999999	0.13812785388127852	0.05308013498827431	0.026707755521314838	0.8456375838926175	0.3090909090909091	0.7099567099567101	0.028483184625943715	0.3590704647676162	0.025065578548528127	0.4238410596026489	0.06546581444896377
0	0.8636363636363635	0.0	1.0	0.0	0.0	0.0	0.0	1.0	0.0	0.0	0.0	1.0	1.0	1.0	0.04638415748217128	0.04739884393063584	0.5744466800804829	0.0722390317700454	0.07414607053596221	0.04366438356164384	0.2758374910905203	0.5861774744027305	0.0021097046413502112	0.26881006837870186	0.24145077720207253	0.5792546797183582	0.08399269628727937	0.046242774566473986	0.09171617837874753	0.21933276308807756	0.010422259419511732	0.1260469229568746	0.2484683878335211	0.3349693251533742	0.09291628334866607	0.00017552562292517265	0.042168674698795205	0.04444444444444445	0.16362252663622523	0.3113310072641995	0.042116076014381096	0.8590604026845637	0.36363636363636376	0.800865800865801	0.026080988332189435	0.37406296851574217	0.026231419411250366	0.49999999999999994	0.05190780553941507
1	0.5	1.0	1.0	0.0	0.0	0.0	1.0	1.0	1.0	0.0	0.25	0.0	1.0	1.0	0.018270760888784113	0.06184971098265897	0.5945674044265593	0.0226928895612708	0.04193279644543182	0.047089041095890405	0.32287954383464007	0.6911262798634811	0.002505274261603376	0.14793264046075633	0.16476683937823836	0.7561394470204361	0.1016433353621424	0.47398843930635837	0.24878781670422723	0.03250641579291667	0.0076429902409752715	0.14165322790407328	0.37192327278900017	0.4478527607361963	0.06163753449862007	0.00039684053878734696	0.06626506024096389	0.06361111111111112	0.18226788432267882	0.059371961333867185	0.03441191576784797	0.8389261744966443	0.34545454545454546	0.7445887445887447	0.013726835964310227	0.31409295352323846	0.022150976391722532	0.37582781456953634	0.06643424365678868
1	0.36363636363636365	0.0	0.0	0.0	0.0	0.0	1.0	0.0	1.0	0.0	0.25	0.0	1.0	1.0	0.012141215300288798	0.03121387283236994	0.6413480885311872	0.003782148260211799	0.06664815329075255	0.03424657534246575	0.2722736992159658	0.25767918088737196	0.001186708860759493	0.32332341822404986	0.1139896373056995	0.6977503005323715	0.08155812538040172	0.10982658959537572	0.05757017004712149	0.05474764765825162	0.014970154438935035	0.2633824064922229	0.4645144365056095	0.3742331288343558	0.07635694572217114	0.00035868279467317896	0.0879518072289157	0.049444444444444444	0.18340943683409436	0.17462678030086368	0.02824858757062146	0.8617449664429531	0.4527272727272731	0.6406926406926408	0.015442690459849006	0.3628185907046477	0.025357038764208688	0.4403973509933774	0.0567499515785396
1	0.7272727272727273	1.0	1.0	0.0	0.0	0.0	1.0	1.0	1.0	0.0	0.25	0.0	0.0	0.0	0.027582955148228915	0.061271676300578046	0.5663983903420523	0.044629349470499256	0.04915301305193001	0.04280821917808219	0.33856022808268	0.6774744027303753	0.0026371308016877645	0.2297026652287783	0.18963730569948187	0.6445131375579597	0.03286670724284846	0.040462427745664734	0.06439937171344669	0.18819503858336656	0.008653633578624894	0.1705248920563908	0.6064875542044104	0.22085889570552145	0.07083716651333948	0.0005189453199526844	0.0674698795180723	0.04222222222222222	0.19596651445966515	0.054796087627981466	0.04596815613764767	0.8691275167785235	0.4418181818181819	0.722943722943723	0.013383665065202473	0.37406296851574217	0.026231419411250366	0.42880794701986746	0.08773968622893666
0	0.18181818181818177	1.0	0.0	0.0	0.0	0.0	1.0	0.0	0.0	0.0	0.25	0.0	1.0	0.0	0.028231272470088997	0.01098265895953758	0.5870221327967807	0.054841149773071106	0.03304637600666481	0.030821917808219176	0.33570919458303633	0.8097269624573379	0.002505274261603376	0.22022208264697865	0.1305699481865285	0.6290571870170015	0.038283627510651244	0.07514450867052024	0.07805777504609711	0.11702309666767363	0.015349145690553645	0.20017687145606827	0.5663647165938797	0.1177914110429448	0.008279668813247473	0.00030526195291334375	0.049397590361445795	0.022222222222222216	0.19254185692541856	0.19350225933764226	0.0364663585002568	0.8617449664429531	0.3527272727272728	0.7186147186147187	0.012010981468771447	0.3928035982008996	0.027688720489653165	0.5016556291390728	0.06546581444896377
1	0.5606060606060606	0.0	1.0	0.0	0.0	0.0	1.0	0.0	1.0	0.0	0.25	0.0	1.0	1.0	0.01508811221783462	0.061271676300578046	0.6167002012072434	0.016515380736258196	0.05304082199389058	0.03852739726027397	0.3178902352102637	0.4598976109215017	0.0018459915611814355	0.19652062619247954	0.1295336787564767	0.6737077108019921	0.0012172854534388405	0.07514450867052024	0.07805777504609711	0.11702309666767363	0.019202223415342834	0.16948447172657757	0.5586487862841623	0.44539877300613495	0.03219871205151793	0.0005952608081810204	0.11084337349397592	0.06583333333333334	0.43759512937595124	0.02991477435222788	0.026707755521314838	0.870469798657718	0.4036363636363638	0.7272727272727273	0.02367879203843514	0.3553223388305848	0.025065578548528127	0.4718543046357615	0.07902382335851249
1	0.6818181818181819	1.0	1.0	0.0	0.0	0.0	1.0	1.0	0.0	0.0	0.25	0.0	1.0	0.0	0.04709141274238227	0.049132947976878616	0.5885311871227364	0.0892586989409985	0.037767286864759775	0.04965753424657534	0.255880256593015	0.47781569965870296	0.0021097046413502112	0.09578943626085823	0.13160621761658034	0.6788596943156447	0.04808277541083386	0.14450867052023122	0.1804958000409752	0.12394259103170885	0.007579825032372169	0.10263746553607658	0.38426876128454807	0.150920245398773	0.035878564857405704	0.0001449994276338382	0.04096385542168676	0.023055555555555555	0.12823439878234397	0.04821826917577074	0.036979969183358996	0.8791946308724832	0.5090909090909093	0.670995670995671	0.018188057652711052	0.3553223388305848	0.025065578548528127	0.4486754966887416	0.09451869068371099
0	0.7727272727272727	1.0	1.0	0.0	0.0	0.0	0.0	1.0	0.0	0.0	0.0	0.0	0.0	0.0	0.031472859079389404	0.029479768786127167	0.31287726358148893	0.042864346949067066	0.06609275201332962	0.031678082191780824	0.3114754098360656	0.5887372013651876	0.0021097046413502112	0.1538580045743811	0.23316062176165808	0.7252275459385196	0.1016433353621424	0.13872832369942195	0.14634979170934914	0.10436270315254129	0.0034740864731705777	0.1078395671851428	0.4614280643817225	0.24907975460122697	0.07451701931922725	0.00039684053878734696	0.0674698795180723	0.0325	0.1145357686453577	0.03878052965738145	0.05238828967642527	0.825503355704698	0.23636363636363633	0.7316017316017318	0.018188057652711052	0.3103448275862069	0.02185951617604197	0.4056291390728476	0.07999225256633738
0	0.6818181818181819	1.0	0.0	0.0	0.0	0.0	1.0	0.0	0.0	0.0	0.25	1.0	0.0	0.0	0.0037130901161077402	0.016184971098265902	0.5281690140845071	0.010842158345940496	0.01693973896139961	0.023972602739726026	0.2651461154668568	0.36689419795221834	0.0014504219409282697	0.06260739722455945	0.11295336787564769	0.5929933024214322	0.05964698721850273	0.046242774566473986	0.0712285733797719	0.17929854581054308	0.011843476613081516	0.12084482130780837	0.4367370873906267	0.611042944785276	0.01839926402943882	0.0008394703705116955	0.1927710843373494	0.06972222222222221	0.30974124809741244	0.021049019047074295	0.018489984591679498	0.8463087248322148	0.26363636363636367	0.6753246753246753	0.009951956074124914	0.3553223388305848	0.024774118332847567	0.4188741721854304	0.07224481890373813
1	0.5909090909090908	1.0	1.0	0.0	0.0	0.0	1.0	1.0	1.0	0.0	0.75	0.0	0.0	0.0	0.020805092237873524	0.05086705202312139	0.6725352112676056	0.0170196671709531	0.07331296861982782	0.04880136986301369	0.36849607982893806	0.8549488054607509	0.06882911392405065	0.2403683206333029	0.18756476683937826	0.6634037437746866	0.12477175897748025	0.15606936416184972	0.13269138837669875	0.08082357464057083	0.013927928496983861	0.1333298652655673	0.3163685745590346	0.12638036809815947	0.08555657773689053	3.8157744114167996e-05	0.012048192771084348	0.017777777777777778	0.24200913242009134	0.005891437396327862	0.03595274781715459	0.8456375838926175	0.42909090909090897	0.5367965367965368	0.009265614275909403	0.38905547226386816	0.027397260273972605	0.5082781456953642	0.058686809994189404
0	0.9242424242424243	0.0	1.0	1.0	0.0	1.0	1.0	0.0	0.0	0.0	0.0	0.0	0.0	0.0	0.05864324865916191	0.016763005780346826	0.47484909456740454	0.12695410993444278	0.007220216606498192	0.06678082191780821	0.255880256593015	0.4513651877133106	0.001186708860759493	0.23918324781057795	0.21347150259067357	0.6204705478275803	0.03651856360316494	0.06936416184971099	0.14634979170934914	0.22200171090657986	0.011843476613081516	0.12084482130780837	0.4367370873906267	0.611042944785276	0.01839926402943882	0.0008394703705116955	0.1927710843373494	0.06972222222222221	0.30974124809741244	0.021049019047074295	0.018489984591679498	0.8463087248322148	0.26363636363636367	0.6753246753246753	0.009951956074124914	0.3553223388305848	0.024774118332847567	0.4188741721854304	0.07224481890373813
1	0.8181818181818181	1.0	0.0	0.0	0.0	0.0	0.0	1.0	0.0	0.0	0.0	1.0	1.0	0.0	0.030294100312371078	0.05953757225433527	0.5905432595573442	0.04942007060010086	0.0366564843099139	0.06592465753424656	0.2765502494654313	0.11092150170648463	0.0005274261603375524	0.3339890736285745	0.14715025906735754	0.4538897475528078	0.07729762629336578	0.046242774566473986	0.05074096838079628	0.1392643285330086	0.013927928496983861	0.1333298652655673	0.3163685745590346	0.12638036809815947	0.08555657773689053	3.8157744114167996e-05	0.012048192771084348	0.017777777777777778	0.24200913242009134	0.005891437396327862	0.03595274781715459	0.8456375838926175	0.42909090909090897	0.5367965367965368	0.009265614275909403	0.38905547226386816	0.027397260273972605	0.5082781456953642	0.058686809994189404
1	0.43939393939393934	0.0	1.0	1.0	0.0	0.0	0.0	1.0	1.0	0.0	0.25	0.0	0.0	0.0	0.03094241763423116	0.049132947976878616	0.5598591549295776	0.04437720625315179	0.9108580949736184	0.04623287671232877	0.2701354240912331	0.2755972696245734	0.001186708860759493	0.5461171088963416	0.06010362694300519	0.5878413189077795	0.13755325623858794	0.03468208092485549	0.05074096838079628	0.18263473058367094	0.012411963490509428	0.13358997034802061	0.45834169225783555	0.46012269938650296	0.3081876724931003	0.00021368336703934065	0.07228915662650602	0.056944444444444436	0.2614155251141552	0.017903105874277868	0.0487930148947098	0.836241610738255	0.2981818181818183	0.696969696969697	0.016472203157172273	0.3103448275862069	0.02156805596036141	0.37582781456953634	0.06643424365678868
1	0.3787878787878788	1.0	1.0	0.0	0.0	0.0	1.0	0.0	1.0	0.0	0.0	0.0	1.0	0.0	0.01950845759415336	0.06300578034682082	0.6111670020120724	0.051941502773575406	0.05220772007775617	0.030821917808219176	0.32287954383464007	0.5281569965870306	0.0018459915611814355	0.19059526207885474	0.054922279792746116	0.7011849562081401	0.08034083992696286	0.08092485549132948	0.09854538004507273	0.29940119764314654	0.009790607333480719	0.17286583779847062	0.4676008086294965	0.29325153374233126	0.060717571297148124	0.0007860495287518603	0.08313253012048195	0.03305555555555556	0.1628614916286149	0.016187153234570723	0.042116076014381096	0.8456375838926175	0.3272727272727274	0.8614718614718617	0.02196293754289636	0.2991004497751125	0.020693675313319736	0.3526490066225165	0.09936083672283552
1	0.6666666666666667	0.0	1.0	0.0	0.0	0.0	1.0	1.0	1.0	0.0	0.0	0.0	1.0	0.0	0.014145105204219958	0.0416184971098266	0.5558350100603621	0.06202723146747354	0.030269369619550117	0.02825342465753424	0.3292943692088382	0.5921501706484641	0.002373417721518988	0.1728191697379804	0.24766839378238342	0.7320968572900566	0.04808277541083386	0.09826589595375723	0.07805777504609711	0.2493584260462284	0.03477244733600733	0.14945638037767262	0.49846452986836626	0.14846625766871166	0.3560257589696412	0.0002213149158621743	0.0	0.009722222222222219	0.6681887366818874	0.03677858491105644	0.04468412942989215	0.87248322147651	0.38181818181818183	0.7662337662337662	0.02059025394646534	0.3440779610194903	0.02419119790148645	0.3807947019867549	0.06643424365678868
1	0.6818181818181819	1.0	1.0	0.0	0.0	0.0	1.0	1.0	1.0	0.0	0.25	0.0	1.0	1.0	0.014145105204219958	0.06300578034682082	0.5663983903420523	0.06202723146747354	0.030269369619550117	0.02825342465753424	0.3292943692088382	0.5921501706484641	0.002373417721518988	0.1728191697379804	0.24766839378238342	0.7320968572900566	0.04808277541083386	0.09826589595375723	0.07805777504609711	0.2493584260462284	0.0	0.14945638037767262	0.49846452986836626	0.14846625766871166	0.3560257589696412	0.0002213149158621743	0.0	0.009722222222222219	0.6681887366818874	0.03677858491105644	0.04468412942989215	0.87248322147651	0.38181818181818183	0.7662337662337662	0.02059025394646534	0.3440779610194903	0.02419119790148645	0.37913907284768206	0.06643424365678868
1	0.303030303030303	1.0	1.0	1.0	0.0	0.0	0.0	1.0	1.0	0.0	0.0	0.0	1.0	1.0	0.037366652914481054	0.04450867052023122	0.5829979879275654	0.0827029752899647	0.3643432379894473	0.21232876712328766	0.3542409123307199	0.7047781569965869	0.002373417721518988	0.2605145586196272	0.17616580310880833	0.7166409067490984	0.09373097991479004	0.15028901734104047	0.09171617837874753	0.2827202737775072	0.01200138963458927	0.12084482130780837	0.33334362124041295	0.5190184049079755	0.0735970561177553	0.0006639447475865229	0.049397590361445795	0.005000000000000001	0.5418569254185692	0.010753303208831434	0.05495634309193631	0.8322147651006712	0.18181818181818188	0.7965367965367967	0.029512697323266987	0.32908545727136435	0.02302535703876421	0.4718543046357615	0.0567499515785396
1	0.40909090909090906	1.0	1.0	0.0	0.0	0.0	0.0	1.0	1.0	0.0	0.0	0.0	1.0	0.0	0.010549890964814054	0.0601156069364162	0.6297786720321933	0.041351487644982345	0.04804221049708413	0.7089041095890412	0.36065573770491804	0.7013651877133106	0.002768987341772152	0.19059526207885474	0.1077720207253886	0.6479477932337283	0.05538648813146685	0.23699421965317918	0.24878781670422723	0.6663815226872125	0.01759151059596375	0.11824377048327527	0.40124380796592646	0.33374233128834363	0.1333946642134315	0.0005952608081810204	0.06265060240963859	0.045	0.3074581430745814	0.025052908539724302	0.036979969183358996	0.8791946308724832	0.4181818181818182	0.7142857142857144	0.019903912148249825	0.3215892053973014	0.02273389682308365	0.43874172185430454	0.07224481890373813
1	0.0	1.0	1.0	0.0	0.0	0.0	1.0	1.0	1.0	0.0	0.0	0.0	1.0	0.0	0.0028879589791949087	0.049132947976878616	0.48390342052313884	0.05433686333837621	0.01916134407109136	0.02482876712328767	0.2551674982181041	0.36092150170648474	0.0013185654008438814	0.014019411492836234	0.07150259067357514	0.5706680405289369	0.025562994522215457	0.05780346820809248	0.11220378337772315	0.3327630453744253	0.02059185800461106	0.13905217707954015	0.38889831947037856	0.2920245398773006	0.03495860165593377	0.0006105239058266877	0.08313253012048195	0.03805555555555555	0.13013698630136986	0.052222158668420754	0.036979969183358996	0.8993288590604027	0.4363636363636365	0.6536796536796539	0.024708304735758413	0.34782608695652173	0.02419119790148645	0.4933774834437085	0.07515010652721282
1	0.3181818181818181	1.0	0.0	0.0	0.0	0.0	0.0	1.0	1.0	0.0	0.0	0.0	0.0	0.0	0.013084222313903458	0.04855491329479769	0.4849094567404426	0.03202218860312658	0.9600111080255483	0.4520547945205479	0.391304347826087	0.6305460750853241	0.002373417721518988	0.2356280293424031	0.0839378238341969	0.6857290056671818	0.060864272671941555	0.10404624277456648	0.14634979170934914	0.4161676647026221	0.013927928496983861	0.14529469905841963	0.3549482261076218	0.40245398773006125	0.09843606255749772	0.00016026252527950543	0.05180722891566267	0.07166666666666667	0.32153729071537285	0.026482869072813584	0.042116076014381096	0.8791946308724832	0.4527272727272731	0.7099567099567101	0.026080988332189435	0.3703148425787107	0.025939959195569805	0.4304635761589403	0.04706565950029051
0	0.36363636363636365	1.0	0.0	1.0	0.0	0.0	1.0	0.0	1.0	0.0	0.0	0.0	0.0	0.0	0.04491070902339837	0.021387283236994223	0.3329979879275654	0.06164901664145236	0.06498194945848373	0.07277397260273971	0.3406985032074127	0.7662116040955632	0.003164556962025317	0.2415533934560279	0.14196891191709846	0.6427958097200754	0.03590992087644554	0.09248554913294797	0.25561701837055245	0.6830624465528519	0.019865458105675395	0.18691151225094943	0.7330288112837764	0.49570552147239255	0.1536338546458142	0.0002823673064448431	0.07951807228915665	0.07916666666666668	0.12595129375951294	0.08568323514271005	0.036979969183358996	0.8825503355704698	0.47818181818181804	0.7012987012987013	0.015442690459849006	0.32533733133433285	0.02273389682308365	0.39072847682119194	0.06159209761766413
0	0.5	0.0	1.0	0.0	0.0	0.0	0.0	1.0	0.0	0.0	0.25	0.0	1.0	1.0	0.019331643779100613	0.023121387283236997	0.3380281690140845	0.062153303076147255	0.040266592613163	0.02482876712328767	0.2851033499643621	0.4598976109215017	0.0017141350210970472	0.18466989796522998	0.533678756476684	0.6445131375579597	0.040170419963481446	0.12716763005780346	0.14634979170934914	0.4161676647026221	0.01288570255503269	0.13489049576028717	0.41513248252341783	0.23926380368098157	0.039558417663293474	0.0002823673064448431	0.10722891566265062	0.023888888888888887	0.15639269406392695	0.03391866384487788	0.04725218284540318	0.8295302013422818	0.31999999999999984	0.8528138528138529	0.022649279341111876	0.31409295352323846	0.020693675313319736	0.3824503311258277	0.05578152237071468
1	0.5151515151515151	0.0	1.0	0.0	0.0	0.0	1.0	0.0	1.0	0.0	0.0	0.0	1.0	1.0	0.054635468851299586	0.04797687861271677	0.5508048289738431	0.07602118003025718	0.04109969452929741	0.05821917808219177	0.36849607982893806	0.5938566552901022	0.002768987341772152	0.6954362845596861	0.08911917098445596	0.6032972694487377	0.2805842970176506	0.046242774566473986	0.07805777504609711	0.2493584260462284	0.012696206929223382	0.2098007595068408	0.49846452986836626	0.28588957055214725	0.12143514259429625	0.0002976304040905101	0.04578313253012049	0.03833333333333333	0.20814307458143075	0.11571240633758507	0.023112480739599373	0.8630872483221477	0.3400000000000001	0.7316017316017318	0.026080988332189435	0.3553223388305848	0.024774118332847567	0.4817880794701986	0.04416037187681579
1	0.48484848484848486	0.0	1.0	1.0	0.0	0.0	0.0	1.0	1.0	0.0	0.25	0.0	1.0	0.0	0.03772028054458656	0.04797687861271677	0.317907444668008	0.0656833081190116	0.05026381560677589	0.047089041095890405	0.32858161083392734	0.6493174061433445	0.002373417721518988	0.20363106312882928	0.1523316062176166	0.6960329726944873	0.09738283627510652	0.1	0.10537458171139792	0.3160821215087859	0.011117076714145848	0.1380117567497269	0.4768599250011574	0.40981595092024536	0.1867525298988041	0.0003357881482046781	0.04096385542168676	0.060833333333333336	0.33942161339421617	0.027054853286049303	0.036979969183358996	0.8328859060402685	0.36181818181818204	0.7186147186147187	0.02059025394646534	0.33283358320839584	0.02331681725444477	0.4751655629139072	0.06062366840983921
1	0.3181818181818181	1.0	1.0	0.0	0.0	0.0	1.0	0.0	0.0	1.0	0.0	0.0	0.0	0.0	0.011433960040077799	0.04450867052023122	0.7791750503018108	0.06517902168431669	0.01832824215495695	0.04452054794520548	0.3000712758374911	0.5537542662116041	0.0021097046413502112	0.2024459903061043	0.2207253886010363	0.7114889232354455	0.09007912355447353	0.07514450867052024	0.07805777504609711	0.2493584260462284	0.008811546600132647	0.16506268532487128	0.2870480393821083	0.2957055214723926	0.05703771849126035	0.0003892089899645133	0.08915662650602411	0.03555555555555555	0.16818873668188736	0.030486758565463592	0.04468412942989215	0.8590604026845637	0.3090909090909091	0.83982683982684	0.02059025394646534	0.3178410794602699	0.020985135529000293	0.6009933774834437	0.043191942668990874
0	0.43939393939393934	1.0	0.0	0.0	0.0	0.0	1.0	0.0	1.0	0.0	0.0	0.0	0.0	0.0	0.005068662698178822	0.021965317919075147	0.31287726358148893	0.04349470499243572	0.033601777284087746	0.02054794520547945	0.308624376336422	0.5290102389078498	0.001977848101265823	0.19059526207885474	0.277720207253886	0.7320968572900566	0.03956177723676202	0.3236994219653179	0.21464180837260122	0.5829769033590158	0.012348798281906328	0.15725953285127195	0.5370441814169534	0.203680981595092	0.0689972401103956	0.0002747357576220095	0.06265060240963859	0.020833333333333332	0.1449771689497717	0.021049019047074295	0.05495634309193631	0.8791946308724832	0.40000000000000013	0.722943722943723	0.016129032258064516	0.33283358320839584	0.2917516758962402	0.5811258278145695	0.05287623474723996
0	0.5454545454545454	1.0	1.0	0.0	0.0	0.0	0.0	0.0	0.0	0.0	0.0	0.0	1.0	1.0	0.029527907113809163	0.011560693641618505	0.460261569416499	0.07236510337871913	0.01916134407109136	0.0779109589041096	0.353528153955809	0.6902730375426621	0.0030327004219409285	0.19533555336975458	0.19481865284974093	0.6479477932337283	0.05112598904443094	0.21965317919075145	0.1941542033736256	0.5329341317620976	0.01433850235290402	0.16454247515996465	0.53550099535501	0.2638036809815951	0.06163753449862007	0.00023657801350784153	0.05542168674698797	0.034722222222222224	0.1630517503805175	0.025052908539724302	0.04262968669748331	0.8375838926174497	0.23818181818181805	0.6536796536796539	0.003774879890185311	0.40029985007496255	0.028271640921014286	0.3774834437086092	0.06256052682548907
1	0.3939393939393939	1.0	1.0	0.0	0.0	0.0	0.0	0.0	1.0	0.0	0.25	0.0	1.0	1.0	0.02493074792243767	0.04219653179190752	0.5653923541247484	0.05849722642460919	0.051652318800333226	0.04623287671232877	0.4169636493228796	0.9061433447098975	0.0035601265822784818	0.3410995105649242	0.023005181347150266	0.6170358921518116	0.06329884357881924	0.09826589595375723	0.0848869767124223	0.2660393499118678	0.010074850772194674	0.16922436664412424	0.5169827626116881	0.3852760736196319	0.0892364305427783	0.0003663143434960125	0.06265060240963859	0.05333333333333333	0.0	0.015901161127952868	0.03441191576784797	0.8557046979865772	0.3400000000000001	0.722943722943723	0.021276595744680847	0.32908545727136435	0.02302535703876421	0.4718543046357615	0.05965523920201432
1	0.6212121212121211	1.0	1.0	0.0	0.0	0.0	0.0	0.0	1.0	0.0	0.25	0.0	1.0	0.0	0.010549890964814054	0.031791907514450865	0.5191146881287726	0.06152294503277863	0.019994445987225766	0.027397260273972605	0.323592302209551	0.622013651877133	0.002373417721518988	0.20955642724245405	0.0922279792746114	0.653099776747381	0.1119902617163725	0.10404624277456648	0.10537458171139792	0.3160821215087859	0.020497110191706407	1.0000000000000002	0.5972284378327495	0.16687116564417173	0.048758049678012894	0.0002594726599763423	0.04578313253012049	0.02444444444444444	0.20738203957382037	0.01286964479780358	0.040575243965074476	0.8657718120805369	0.3745454545454545	0.7532467532467533	0.01715854495538778	0.4164167916041979	0.027397260273972605	0.4687086092715231	0.0828975401898121
1	0.803030303030303	1.0	1.0	0.0	0.0	0.0	0.0	0.0	1.0	0.0	0.25	0.0	1.0	1.0	0.0018860140272293283	0.04739884393063584	0.5658953722334003	0.07639939485627836	0.0038878089419605646	0.023972602739726026	0.28082679971489666	0.48549488054607515	0.0017141350210970472	0.19652062619247954	0.061139896373056994	0.5380388116091361	0.0967741935483871	0.12716763005780346	0.0848869767124223	0.2660393499118678	0.020244449357294005	0.13905217707954015	0.2716161787626734	0.44171779141104295	0.08371665133394665	0.00025184111115350864	0.05180722891566267	0.0763888888888889	0.13432267884322677	0.048504261282388605	0.03980482794042116	0.8523489932885906	0.38363636363636355	0.6580086580086579	0.02642415923129718	0.34932533733133436	0.025065578548528127	0.46109271523178796	0.06081735425140422
0	0.7424242424242424	1.0	0.0	0.0	0.0	0.0	0.0	0.0	0.0	0.0	0.25	0.0	0.0	0.0	0.01007838745800672	0.027745664739884407	0.29275653923541245	0.048915784165405964	0.0322132740905304	1.0	0.25089094796863864	0.40870307167235487	0.0010548523206751056	0.24747875756965265	0.1461139896373057	0.659969088098918	0.1119902617163725	0.07514450867052024	0.10537458171139792	0.3160821215087859	0.01917064081104128	0.15465848202673882	0.5339578092930665	0.31656441717791406	0.0892364305427783	0.00028999885526767653	0.07951807228915665	0.039166666666666655	0.14459665144596648	0.047646284962535035	0.060092449922958396	0.8322147651006712	0.3090909090909091	0.7402597402597404	0.023335621139327384	0.33658170914542734	0.02360827747012533	0.44205298013245026	0.1671508812705791
1	0.5303030303030303	1.0	1.0	1.0	0.0	0.0	1.0	0.0	1.0	0.0	0.0	0.0	0.0	0.0	0.02988153474391466	0.037572254335260125	0.4823943661971831	0.06089258698940999	0.05331852263260204	0.03510273972602739	0.32715609408410556	0.7320819112627986	0.002373417721518988	0.25221904886055246	0.10259067357512955	0.6685557272883392	0.09312233718807061	0.040462427745664734	0.06439937171344669	0.2159965783149497	0.012569876512017181	0.18144930551942987	0.44290983163840064	0.3104294478527607	0.18399264029438828	0.0004121036364330142	0.05783132530120484	0.03277777777777778	0.1358447488584475	0.059371961333867185	0.04031843862352337	0.8536912751677852	0.4345454545454548	0.7316017316017318	0.02059025394646534	0.3178410794602699	0.02185951617604197	0.3824503311258277	0.058686809994189404
0	0.40909090909090906	1.0	0.0	0.0	0.0	1.0	1.0	0.0	1.0	0.0	0.0	0.0	1.0	1.0	0.026109506689456004	0.007514450867052019	0.47484909456740454	0.0500504286434695	0.8805887253540682	0.8116438356164384	0.3214540270848183	0.6493174061433445	0.002505274261603376	0.20363106312882928	0.14715025906735754	0.6719903829641077	0.04625684723067561	0.12138728323699421	0.11220378337772315	0.3327630453744253	0.01658086725831412	0.16376215991260473	0.34414592367401736	0.33987730061349686	0.04415823367065318	0.0004807875758385163	0.0879518072289157	0.043055555555555555	0.13356164383561644	0.08024938511697076	0.020030816640986132	0.8697986577181208	0.40000000000000013	0.7142857142857144	0.003431708991077557	0.3515742128935533	0.02448265811716701	0.369205298013245	0.06352895603331396
1	0.606060606060606	1.0	1.0	1.0	0.0	0.0	1.0	0.0	1.0	0.0	0.25	0.0	1.0	1.0	0.01915482996404786	0.05086705202312139	0.5176056338028169	0.033913262733232474	0.022771452374340452	0.039383561643835614	0.3414112615823236	0.57679180887372	0.0022415611814345995	0.1941504805470296	0.29430051813471503	0.6513824489094967	0.10286062081558126	0.10404624277456648	0.09854538004507273	0.29940119764314654	0.011811894008779964	0.21708370181553352	0.6111171123902408	0.47975460122699376	0.1223551057957682	0.0005952608081810204	0.08674698795180726	0.06666666666666667	0.10616438356164382	0.07138362981181719	0.04725218284540318	0.8322147651006712	0.2727272727272727	0.8095238095238095	0.023335621139327384	0.33283358320839584	0.02331681725444477	0.47682119205298007	0.07805539415068757
1	0.3484848484848485	1.0	1.0	0.0	0.0	0.0	1.0	1.0	1.0	0.0	0.0	0.0	1.0	0.0	0.027700831024930747	0.04855491329479769	0.45975855130784715	0.04841149773071105	0.07275756734240488	0.031678082191780824	0.3392729864575909	0.6271331058020476	0.002505274261603376	0.27592050531505163	0.13575129533678756	0.7166409067490984	0.05173463177115034	0.1329479768786127	0.10537458171139792	0.3160821215087859	0.014906989230331935	0.15725953285127195	0.34414592367401736	0.1607361963190184	0.10855565777368906	0.00045026138054718207	0.044578313253012064	0.018055555555555557	0.20738203957382037	0.057084024480924325	0.04982023626091421	0.8657718120805369	0.4363636363636365	0.7792207792207795	0.019560741249142075	0.30284857571214396	0.02127659574468085	0.41059602649006616	0.09064497385241138
1	0.8333333333333333	1.0	0.0	0.0	0.0	0.0	1.0	0.0	1.0	0.0	0.0	0.0	1.0	1.0	0.014793422526080041	0.04971098265895954	0.27766599597585506	0.060640443772062534	0.030269369619550117	0.04195205479452055	0.2986457590876693	0.7534129692832764	0.0026371308016877645	0.20718628159700414	0.17927461139896372	0.6256225313412329	0.0693852708460134	0.05202312138728323	0.0848869767124223	0.2660393499118678	0.009253703060354355	0.20381834261041465	0.6018579960185799	0.3116564417177914	0.11683532658693654	0.0003510512458503453	0.07590361445783135	0.03722222222222221	0.1510654490106545	0.23594348795973227	0.03312788906009245	0.8530201342281879	0.42181818181818187	0.7186147186147187	0.014756348661633495	0.3590704647676162	0.025065578548528127	0.3923841059602648	0.07902382335851249
1	0.3484848484848485	1.0	1.0	1.0	0.0	0.0	1.0	1.0	1.0	0.0	0.0	0.0	1.0	1.0	0.01326103612895621	0.062427745664739895	0.42806841046277666	0.04942007060010086	0.039433490697028596	0.03595890410958904	0.3563791874554526	0.7986348122866892	0.003164556962025317	0.2024459903061043	0.1544041450777202	0.7114889232354455	0.04443091905051735	0.08670520231213873	0.09854538004507273	0.29940119764314654	0.0066007642990240974	0.11304166883420903	0.0	0.154601226993865	0.3817847286108556	0.00019842026939367343	0.019277108433734952	0.052500000000000005	0.289193302891933	0.12629411428244577	0.02927580893682588	0.8456375838926175	0.36363636363636376	0.7489177489177492	0.022649279341111876	0.45277361319340337	0.031769163509181	0.943708609271523	0.11001355800890952
1	0.5606060606060606	1.0	0.0	0.0	0.0	0.0	0.0	0.0	1.0	0.0	0.25	0.0	1.0	0.0	0.013319974067307123	0.04335260115606937	0.27766599597585506	0.05786686838124055	0.03304637600666481	0.03595890410958904	0.32287954383464007	0.7414675767918087	0.002768987341772152	0.2984368889468258	0.12020725388601036	0.7681607418856259	0.08034083992696286	0.09248554913294797	0.09854538004507273	0.29940119764314654	0.012317215677604776	0.20928054934193419	0.658955880310489	0.4539877300613496	0.08371665133394665	0.0003663143434960125	0.09036144578313256	0.06194444444444444	0.16856925418569255	0.041354458616942175	0.03954802259887005	0.8389261744966443	0.34545454545454546	0.7878787878787881	0.01578586135895676	0.32908545727136435	0.02302535703876421	0.40397350993377473	0.06352895603331396
0	0.40909090909090906	1.0	1.0	0.0	0.0	0.0	0.0	0.0	0.0	1.0	0.0	0.0	1.0	1.0	0.019744209347557024	0.02485549132947977	0.2424547283702213	0.056984367120524466	0.7295195778950291	0.05393835616438356	0.2815395580898076	0.5452218430034129	0.0018459915611814355	0.26643992273325195	0.05906735751295338	0.6496651210716126	0.037735849056603765	0.09248554913294797	0.0712285733797719	0.23267750218058905	0.015822884755076906	0.007517036882900691	0.53550099535501	0.2380368098159509	0.09015639374425025	0.0005342084175983515	0.06506024096385545	0.02666666666666667	0.17123287671232876	0.011897271635302863	0.02927580893682588	0.8590604026845637	0.34545454545454546	0.7705627705627707	0.02059025394646534	0.31409295352323846	0.022150976391722532	0.4321192052980131	0.06062366840983921
0	0.6515151515151516	0.0	0.0	0.0	0.0	0.0	1.0	0.0	0.0	0.0	0.0	0.0	1.0	1.0	0.020215712854364354	0.008670520231213875	0.5281690140845071	0.04626828038325769	0.06470424881977227	0.02910958904109589	0.2993585174625802	0.4675767918088737	0.05603902953586499	0.2735503596696017	0.2549222797927461	0.6771423664777605	0.08399269628727937	0.10404624277456648	0.09854538004507273	0.29940119764314654	0.012822537346429587	0.0	0.53550099535501	0.3312883435582822	0.08555657773689053	0.0005494715152440188	0.0879518072289157	0.042777777777777776	0.16057838660578388	0.09283303780815648	0.031843862352336924	0.8791946308724832	0.40000000000000013	0.774891774891775	0.024365133836650656	0.34782608695652173	0.02448265811716701	0.40231788079470193	0.07127638969591321
0	0.606060606060606	1.0	1.0	0.0	0.0	0.0	0.0	1.0	0.0	0.0	0.0	0.0	1.0	0.0	0.01326103612895621	0.0092485549132948	0.4668008048289738	0.060514372163388806	0.028047764509858367	0.04280821917808219	0.323592302209551	0.5366894197952218	0.0018459915611814355	0.13134162094260693	0.17202072538860105	0.653099776747381	0.03530127814972611	0.07514450867052024	0.10537458171139792	0.3160821215087859	0.005526955752771373	0.13905217707954015	0.3642073424792827	0.3177914110429447	0.04599816007359707	0.00018315717174800631	0.10722891566265062	0.03555555555555555	0.16057838660578388	0.04049648229708859	0.03441191576784797	0.8590604026845637	0.290909090909091	0.7445887445887447	0.025737817433081678	0.39655172413793105	0.027688720489653165	0.4188741721854304	0.07515010652721282
1	0.3181818181818181	1.0	0.0	1.0	0.0	0.0	0.0	1.0	0.0	0.0	0.0	0.0	1.0	1.0	0.020392526669417106	0.049132947976878616	0.4818913480885312	0.04803328290468987	1.0	0.03510273972602739	0.2879543834640057	0.6450511945392491	0.0021097046413502112	0.2723652868468767	0.12020725388601036	0.6771423664777605	0.05964698721850273	0.13872832369942195	0.07805777504609711	0.2493584260462284	0.017370432365852888	0.12864797378140772	0.37655283097483067	0.38773006134969323	0.2115915363385465	0.0003739458923188462	0.012048192771084348	0.061388888888888896	0.2770167427701674	0.025910884859577873	0.04982023626091421	0.8590604026845637	0.34545454545454546	0.7878787878787881	0.028140013726835965	0.3928035982008996	0.025939959195569805	0.3824503311258277	0.07418167731938796
0	0.696969696969697	1.0	0.0	0.0	0.0	1.0	1.0	0.0	0.0	0.0	0.0	0.0	0.0	0.0	0.02605056875110509	0.043930635838150295	0.29275653923541245	0.048285426122037324	0.06470424881977227	0.027397260273972605	0.26585887384176765	0.40614334470989755	0.0014504219409282697	0.4074635886375218	0.1699481865284974	0.5311695002575991	0.04869141813755326	0.08670520231213873	0.0848869767124223	0.2660393499118678	0.017938919243280803	0.19471466472454876	0.5756238329655406	0.22085889570552145	0.0800367985280589	4.578929293700166e-05	0.030120481927710857	0.028611111111111105	0.13013698630136986	0.08310930618314934	0.024139702105803795	0.8657718120805369	0.38181818181818183	0.6666666666666667	0.01578586135895676	0.3928035982008996	0.027688720489653165	0.5132450331125827	0.06352895603331396
1	0.7727272727272727	1.0	1.0	0.0	1.0	0.0	1.0	1.0	1.0	0.0	0.25	0.0	1.0	1.0	0.02746507927152709	0.05086705202312139	0.28269617706237427	0.04702471003530006	0.8655928908636489	0.785958904109589	0.3221667854597292	0.3088737201365187	0.0014504219409282697	0.3008070345922757	0.050777202072538864	0.7029022840460243	0.040779062690200846	0.040462427745664734	0.0712285733797719	0.23267750218058905	0.008400972744212488	0.16246163450033815	0.7160537646023981	0.4515337423312883	0.2934682612695493	0.0005189453199526844	0.05783132530120484	0.05527777777777777	0.13964992389649922	0.03878052965738145	0.03954802259887005	0.8791946308724832	0.40000000000000013	0.774891774891775	0.02642415923129718	0.3215892053973014	0.02273389682308365	0.3857615894039735	0.06837110207243849
1	0.7121212121212122	0.0	0.0	1.0	1.0	0.0	1.0	0.0	0.0	0.0	0.0	0.0	1.0	0.0	0.022101726881593682	0.037167630057803464	0.47132796780684105	0.06732223903177006	0.03526798111635656	0.026541095890410957	0.32715609408410556	0.6732081911262798	0.002768987341772152	0.3150279084649752	0.1772020725388601	0.6342091705306542	0.06269020085209981	0.040462427745664734	0.05757017004712149	0.19931565444931032	0.007421912010864416	0.12526660770951467	0.3395163654881869	0.28957055214723926	0.09935602575896967	0.0003663143434960125	0.07349397590361446	0.03527777777777778	0.1114916286149163	0.01532917691471715	0.036979969183358996	0.8389261744966443	0.290909090909091	0.7619047619047621	0.03534660260809883	0.3703148425787107	0.025939959195569805	0.4867549668874171	0.06256052682548907
1	0.8181818181818181	1.0	1.0	0.0	0.0	0.0	1.0	1.0	0.0	0.0	0.0	0.0	1.0	1.0	0.000707255260210999	0.037919075144508665	0.5543259557344064	0.13767019667170954	0.033324076645376274	0.012842465753424659	0.3036350677120457	0.5025597269624572	0.0015822784810126589	0.09697450908358318	0.1274611398963731	0.4315644856603125	0.034083992696287285	0.040462427745664734	0.10537458171139792	0.3160821215087859	0.018949562580930425	0.2126619154138272	0.4922917856205923	0.25153374233128833	0.1205151793928243	0.0002823673064448431	0.03493975903614459	0.03305555555555556	0.17884322678843226	0.01990505062060287	0.029532614278376987	0.8550335570469799	0.3854545454545455	0.6277056277056279	0.02059025394646534	0.28523238380809596	0.020985135529000293	0.6483443708609271	0.09529343404997093
1	0.33333333333333326	1.0	1.0	0.0	1.0	0.0	1.0	0.0	0.0	0.0	0.0	0.0	0.0	0.0	0.012553780868745215	0.042774566473988446	0.46730382293762585	0.06101865859808372	0.026936961955012488	0.6746575342465754	0.2886671418389167	0.6049488054607509	0.0022415611814345995	0.25932948579690224	0.16476683937823836	0.7904860037781212	0.07060255629945222	0.20809248554913296	0.13952059004302397	0.3994867408369827	0.012317215677604776	0.15986058367580505	0.6419808336291106	0.30061349693251527	0.1471941122355106	0.0007860495287518603	0.032530120481927716	0.042777777777777776	0.14459665144596648	0.03534862437796717	0.04982023626091421	0.8590604026845637	0.34545454545454546	0.8051948051948055	0.019560741249142075	0.33658170914542734	0.02360827747012533	0.42549668874172175	0.07805539415068757
0	0.3787878787878788	1.0	1.0	0.0	0.0	0.0	1.0	0.0	1.0	0.0	0.25	0.0	0.0	0.0	0.035952142394059056	0.021965317919075147	0.3646881287726359	0.04904185577407968	0.9386281588447652	0.6061643835616438	0.2965074839629366	0.6740614334470988	0.002373417721518988	0.31384283564225024	0.17202072538860105	0.6857290056671818	0.03043213633597079	0.08092485549132948	0.07805777504609711	0.2493584260462284	0.011938224425986169	0.19835613587889508	0.39044150553232204	0.4588957055214723	0.04323827046918123	0.00045026138054718207	0.09036144578313256	0.06749999999999999	0.2777777777777778	0.10284276153978149	0.033641499743194664	0.8456375838926175	0.36181818181818204	0.6580086580086579	0.014070006863417984	0.37406296851574217	0.026231419411250366	0.40397350993377473	0.0693395312802634
1	0.3939393939393939	1.0	0.0	0.0	1.0	0.0	1.0	1.0	1.0	0.0	0.0	0.0	1.0	1.0	0.06671774621323748	0.06069364161849712	0.596076458752515	0.07955118507312153	0.03193557345181893	0.074486301369863	0.2965074839629366	0.41894197952218437	0.002373417721518988	0.20363106312882928	0.10051813471502594	0.6410784818821913	0.04138770541692027	0.11560693641618497	0.05074096838079628	0.18263473058367094	0.013580519849666803	0.14633511938823288	0.6682149966821499	0.4674846625766871	0.07635694572217114	0.00018315717174800631	0.0530120481927711	0.075	0.12557077625570773	0.23668706743693868	0.036979969183358996	0.87248322147651	0.4181818181818182	0.7532467532467533	0.031571722717913524	0.3553223388305848	0.024774118332847567	0.4089403973509933	0.05287623474723996
0	0.4242424242424242	1.0	1.0	1.0	0.0	0.0	1.0	0.0	0.0	0.0	0.0	0.0	1.0	1.0	0.008310249307479228	0.02485549132947977	0.30784708249496984	0.06240544629349471	0.024715356845320738	0.1523972602739726	0.23734853884533147	0.40870307167235487	0.0015822784810126589	0.07090290698363415	0.16476683937823836	0.5929933024214322	0.043822276323797926	0.10982658959537572	0.11903298504404834	0.34944396924006466	0.03104570002842434	0.13124902460594082	0.40741655221370043	0.16196319018404906	0.034038638454461825	0.0003663143434960125	0.06144578313253014	0.015833333333333328	0.13280060882800607	0.023336955900017154	0.036979969183358996	0.8322147651006712	0.3090909090909091	0.670995670995671	0.014413177762525738	0.04385307346326837	0.010492567764500148	0.1771523178807947	0.3017625411582413
1	0.5909090909090908	1.0	1.0	1.0	0.0	0.0	1.0	1.0	0.0	0.0	0.0	0.0	1.0	1.0	0.004597159191371488	0.06040462427745666	0.5563380281690141	0.06669188098840143	0.00833101916134407	0.040239726027397255	0.2993585174625802	0.508532423208191	0.0018459915611814355	0.13371176658805684	0.050777202072538864	0.680577022153529	0.047474132684114434	0.05202312138728323	0.06439937171344669	0.2159965783149497	0.009506363894766763	0.18066899027206995	0.6157466705760714	0.02208588957055213	0.048758049678012894	0.0004044720876101805	0.11566265060240967	0.0030555555555555544	0.1400304414003044	0.06823771663902076	0.03441191576784797	0.8590604026845637	0.36363636363636376	0.7575757575757576	0.012697323266986959	0.404047976011994	0.028563101136694847	0.4172185430463575	0.043191942668990874
1	0.5757575757575757	1.0	1.0	1.0	0.0	0.0	1.0	0.0	1.0	0.0	0.0	0.0	0.0	0.0	0.013555725820710796	0.04907514450867052	0.5940643863179075	0.07425617750882502	0.48903082477089693	0.4006849315068493	0.315751960085531	0.5870307167235495	0.0021097046413502112	0.19059526207885474	0.0839378238341969	0.6719903829641077	0.056603773584905676	0.12716763005780346	0.09171617837874753	0.2827202737775072	0.06041752202886651	0.16246163450033815	0.5277850650452924	0.37177914110429444	0.2069917203311868	0.00017552562292517265	0.05421686746987954	0.04527777777777778	0.15791476407914765	0.08768517988903506	0.03441191576784797	0.87248322147651	0.34545454545454546	0.8268398268398269	0.021619766643788604	0.04460269865067467	0.017487612940833577	0.16887417218543044	0.07321324811156302
0	0.5606060606060606	1.0	0.0	0.0	0.0	0.0	1.0	0.0	0.0	1.0	0.0	0.0	1.0	1.0	0.009253256321093892	0.0184971098265896	0.4285714285714286	0.06694402420574888	0.5490141627325743	0.5719178082191781	0.3064861012116893	0.5213310580204776	0.001977848101265823	0.22377730111515354	0.4715025906735752	0.6634037437746866	0.05173463177115034	0.03468208092485549	0.06439937171344669	0.2159965783149497	0.031140447841329	0.19497476980700207	0.9629635345133563	0.3349693251533742	0.03219871205151793	0.00025184111115350864	0.09036144578313256	0.046388888888888896	0.20624048706240486	0.2175255962935423	0.0364663585002568	0.9080536912751679	0.4363636363636365	0.7359307359307361	0.014413177762525738	0.3815592203898051	0.026814339842611487	0.3675496688741721	0.0567499515785396
1	0.5454545454545454	1.0	1.0	1.0	1.0	0.0	1.0	1.0	1.0	0.0	0.0	0.0	1.0	1.0	0.02605056875110509	0.042774566473988446	0.3329979879275654	0.04626828038325769	0.9794501527353512	0.511986301369863	0.26657163221667857	0.5196245733788395	0.0018459915611814355	0.0	0.12331606217616581	0.6822943499914134	0.09007912355447353	0.1676300578034682	0.13952059004302397	0.3994867408369827	0.010422259419511732	0.18066899027206995	0.7746948349562506	0.23926380368098157	0.07635694572217114	0.0003663143434960125	0.05060240963855424	0.031111111111111107	0.21308980213089804	0.006463421609563574	0.04083204930662557	0.8630872483221477	0.3781818181818182	0.8874458874458877	0.026767330130404936	0.3628185907046477	0.025357038764208688	0.4470198675496688	0.10226612434631027
1	0.4242424242424242	1.0	0.0	0.0	0.0	0.0	1.0	0.0	0.0	0.0	0.0	0.0	1.0	1.0	0.013143160252254378	0.05069364161849711	0.5965794768611671	0.07803832576903683	0.34768119966675914	0.05907534246575342	0.2651461154668568	0.5742320819112628	0.0018459915611814355	0.14082220352440658	0.2507772020725389	0.63249184269277	0.24223980523432742	0.08670520231213873	0.13952059004302397	0.3994867408369827	0.011685563591573763	0.1746865733756438	0.44753938982423114	0.27484662576687113	0.06531738730450784	0.0021673598656847407	0.09036144578313256	0.024999999999999998	0.20433789954337897	0.039924498083852886	0.038520801232665644	0.870469798657718	0.45999999999999996	0.7272727272727273	0.012354152367879205	0.32908545727136435	0.02273389682308365	0.3675496688741721	0.07224481890373813
1	0.803030303030303	1.0	1.0	0.0	1.0	0.0	1.0	0.0	1.0	0.0	0.25	0.0	1.0	1.0	0.020392526669417106	0.042774566473988446	0.3817907444668007	0.024710035300050434	0.0563732296584282	0.04195205479452055	0.34212401995723457	0.6740614334470988	0.002505274261603376	0.2166668641788038	0.1274611398963731	0.6822943499914134	0.050517346317711515	0.05202312138728323	0.05074096838079628	0.18263473058367094	0.010864415879733441	0.2534984133589971	0.725312880974059	0.39141104294478524	0.09843606255749772	0.00041973518525584784	0.09036144578313256	0.05055555555555555	0.15601217656012176	0.07109763770519933	0.03441191576784797	0.87248322147651	0.38181818181818183	1.0000000000000002	0.012697323266986959	0.36656671664167917	0.02564849897988925	0.543046357615894	0.07515010652721282
1	0.5757575757575757	1.0	1.0	0.0	0.0	0.0	1.0	0.0	0.0	0.0	0.0	0.0	0.0	0.0	0.03194436258619674	0.06300578034682082	0.5794768611670019	0.06492687846696923	0.4945848375451262	0.7688356164383562	0.353528153955809	0.7909556313993175	0.002768987341772152	0.15148785892893118	0.2435233160621762	0.6702730551262235	0.05599513085818625	0.2774566473988439	0.18732500170730038	0.5162532078964582	0.013580519849666803	0.1328096551006607	0.5293282511072359	0.3730061349693251	0.10763569457221711	0.0003663143434960125	0.04096385542168676	0.06444444444444444	0.1567732115677321	0.03563461648458502	0.03312788906009245	0.8489932885906041	0.38909090909090915	0.6796536796536798	0.010638297872340429	0.3815592203898051	0.026814339842611487	0.38907284768211914	0.07418167731938796
1	0.6666666666666667	1.0	1.0	0.0	0.0	0.0	0.0	1.0	1.0	0.0	0.0	0.0	1.0	0.0	0.027818706901632587	0.0416184971098266	0.6161971830985916	0.032904689863842665	0.06637045265204108	0.7174657534246576	0.2765502494654313	0.46843003412969286	0.0018459915611814355	0.19652062619247954	0.10259067357512955	0.5655160570152841	0.2671941570298235	0.12716763005780346	0.23512941337157683	0.6330196749559338	0.025045005211129713	0.20407844769286795	0.7654357185845897	0.2834355828220859	0.32382704691812336	0.00043499828290151496	0.15060240963855426	0.008611111111111111	0.2960426179604262	0.030486758565463592	0.053672316384180796	0.8463087248322148	0.25090909090909097	0.7445887445887447	0.026767330130404936	0.3515742128935533	0.02448265811716701	0.3327814569536423	0.06837110207243849
0	0.5151515151515151	1.0	0.0	1.0	0.0	0.0	1.0	1.0	1.0	0.0	0.0	0.0	0.0	0.0	0.024282430600577595	0.022543352601156072	0.31287726358148893	0.026601109430156332	0.06914745903915577	0.04623287671232877	0.3093371347113329	0.5708191126279863	0.0022415611814345995	0.4335351907374708	0.11295336787564769	0.7750300532371629	0.10651247717589774	0.09248554913294797	0.07805777504609711	0.2493584260462284	0.007390329406562864	0.12344587213234147	0.330257249116526	0.42576687116564416	0.10579576816927325	0.0005036822223070173	0.07228915662650602	0.06527777777777778	0.343607305936073	0.017045129554424297	0.05778120184899846	0.8523489932885906	0.3581818181818184	0.7835497835497836	0.02196293754289636	0.3215892053973014	0.02127659574468085	0.44105960264900657	0.05907418167731937
0	0.6363636363636362	1.0	1.0	0.0	0.0	0.0	1.0	0.0	1.0	0.0	0.0	0.0	0.0	0.0	0.024282430600577595	0.009826589595375725	0.5191146881287726	0.04336863338376198	0.06914745903915577	0.04623287671232877	0.3093371347113329	0.5708191126279863	0.0029008438818565402	0.4335351907374708	0.11295336787564769	0.7750300532371629	0.10651247717589774	0.09248554913294797	0.07805777504609711	0.2493584260462284	0.007390329406562864	0.12344587213234147	0.330257249116526	0.42576687116564416	0.10579576816927325	0.0005036822223070173	0.07228915662650602	0.06527777777777778	0.343607305936073	0.017045129554424297	0.05778120184899846	0.8067114093959731	1.0	0.7835497835497836	0.02196293754289636	0.3215892053973014	0.02127659574468085	0.44105960264900657	0.05907418167731937
1	0.7272727272727273	0.0	0.0	0.0	0.0	0.0	0.0	1.0	1.0	0.0	0.25	0.0	1.0	1.0	0.010019449519655804	0.04335260115606937	0.5643863179074448	0.05219364599092285	0.8980838655928908	0.02825342465753424	0.28225231646471843	0.4829351535836176	0.0018459915611814355	0.13371176658805684	0.15751295336787566	0.5998626137729691	0.027997565429093138	0.16184971098265896	0.16683739670832476	0.46621043629954023	0.014180589331396267	0.13645112625500705	0.40587336615175695	0.39877300613496924	0.0892364305427783	0.0005189453199526844	0.10120481927710843	0.05	0.15144596651445966	0.030772750672081444	0.033641499743194664	0.8476510067114095	0.40727272727272745	0.6839826839826839	0.012697323266986959	0.43778110944527737	0.03118624307781988	0.5596026490066225	0.06837110207243849
0	0.7272727272727273	1.0	1.0	0.0	0.0	0.0	0.0	0.0	0.0	0.0	0.0	0.0	0.0	0.0	0.030470914127423823	0.020231213872832374	0.3229376257545272	0.06454866364094808	0.041377395168008875	0.02996575342465753	0.3392729864575909	0.6177474402730375	0.002505274261603376	0.25932948579690224	0.12538860103626945	0.7046196118839085	0.35240413877054166	0.03468208092485549	0.09171617837874753	0.2827202737775072	0.013296276410952849	0.13489049576028717	0.327170876992639	0.3803680981595092	0.05427782888684454	0.00043576143778379815	0.14578313253012049	0.0325	0.17732115677321156	0.021906995366927872	0.031843862352336924	0.8590604026845637	0.37636363636363646	0.7272727272727273	0.023335621139327384	0.30659670164917546	0.020110754881958615	0.46688741721854293	0.06643424365678868
1	0.7121212121212122	1.0	1.0	1.0	0.0	0.0	1.0	1.0	1.0	0.0	0.0	1.0	1.0	1.0	0.003300524547651326	0.0369942196531792	0.4034205231388329	0.03454362077660111	0.028880866425992774	0.648972602739726	0.12687099073414113	0.5076791808873719	1.0	0.0720879798063591	0.2642487046632125	0.7578567748583204	0.023128423615337804	0.2543352601156069	0.2965922283685037	0.7831479897466881	0.0111486593184474	0.09743536388701036	0.28087529513433435	0.21226993865030672	0.16375344986200555	0.00021368336703934065	0.02048192771084338	0.029166666666666664	0.1856925418569254	0.234113138477378	0.042116076014381096	0.8523489932885906	0.3272727272727274	0.774891774891775	0.03603294440631434	0.3628185907046477	0.025357038764208688	0.47019867549668865	0.0567499515785396
1	0.3939393939393939	1.0	0.0	0.0	0.0	0.0	0.0	0.0	1.0	0.0	0.25	0.0	1.0	0.0	0.003300524547651326	0.04682080924855493	0.4934607645875252	0.03479576399394857	0.028880866425992774	0.648972602739726	0.12687099073414113	0.0	0.02412974683544304	0.0720879798063591	0.2642487046632125	0.7578567748583204	0.023128423615337804	0.2543352601156069	0.2965922283685037	0.7831479897466881	0.0111486593184474	0.09743536388701036	0.28087529513433435	0.21226993865030672	0.16375344986200555	0.00021368336703934065	0.02048192771084338	0.029166666666666664	0.1856925418569254	0.234113138477378	0.042116076014381096	0.8523489932885906	0.3272727272727274	0.774891774891775	0.03603294440631434	0.3628185907046477	0.025357038764208688	0.47019867549668865	0.0567499515785396
0	0.7727272727272727	1.0	0.0	0.0	0.0	0.0	0.0	0.0	0.0	0.0	0.0	0.0	0.0	0.0	0.026698886072965174	0.023121387283236997	0.317907444668008	0.05622793746848211	0.05331852263260204	0.7089041095890412	0.31361368496079833	0.5844709897610921	0.0021097046413502112	0.18822511643340484	0.14922279792746115	0.5672333848531684	0.04625684723067561	0.06358381502890173	0.11903298504404834	0.34944396924006466	0.015064902251839688	0.19003277324038914	0.5740806469035972	0.34846625766871164	0.04323827046918123	0.0005342084175983515	0.049397590361445795	0.057499999999999996	0.20547945205479454	0.06366184293313505	0.03620955315870571	0.8375838926174497	0.30727272727272736	0.6580086580086579	0.015442690459849006	0.37781109445277367	0.026522879626930927	0.4652317880794701	0.06159209761766413
1	0.5303030303030303	1.0	1.0	0.0	0.0	0.0	1.0	1.0	1.0	0.0	0.25	0.0	0.0	0.0	0.016915188306713035	0.04855491329479769	0.42152917505030174	0.04841149773071105	0.04637600666481532	0.031678082191780824	0.2537419814682823	0.5981228668941979	0.0022415611814345995	0.2628847042650771	0.31295336787564765	0.7973553151296582	0.08703590992087645	0.040462427745664734	0.05757017004712149	0.19931565444931032	0.013991093705586962	0.11824377048327527	0.5123532044258576	0.2687116564417178	0.13063477460901565	0.00021368336703934065	0.03614457831325303	0.039722222222222214	0.13660578386605782	0.19293027512440653	0.042116076014381096	0.8523489932885906	0.40000000000000013	0.7662337662337662	0.026767330130404936	0.3703148425787107	0.025939959195569805	0.5049668874172185	0.08580282781328682
0	0.696969696969697	1.0	0.0	0.0	0.0	0.0	1.0	0.0	0.0	0.0	0.0	0.0	1.0	1.0	0.011551835916779631	0.02832369942196533	0.4642857142857143	0.05534543620776602	0.030269369619550117	0.03595890410958904	0.3207412687099073	0.6578498293515357	0.002505274261603376	0.2557742673287274	0.0911917098445596	0.6822943499914134	0.06755934266585514	0.07514450867052024	0.09854538004507273	0.29940119764314654	0.015191232669045889	0.15465848202673882	0.324084504868752	0.27730061349693247	0.06991720331186754	0.00032052505055901097	0.0674698795180723	0.03638888888888889	0.13013698630136986	0.4780644054224103	0.036979969183358996	0.87248322147651	0.36363636363636376	0.7402597402597404	0.02196293754289636	0.3515742128935533	0.024774118332847567	0.40728476821192044	0.06643424365678868
0	0.6212121212121211	1.0	1.0	0.0	0.0	0.0	0.0	0.0	0.0	0.0	0.25	0.0	1.0	1.0	0.007602994047268229	0.007514450867052019	0.5402414486921528	0.05584972264246093	0.03998889197445153	0.04623287671232877	0.28937990021382753	0.5025597269624572	0.006856540084388188	0.26406977708780205	0.09533678756476685	0.7870513481023527	0.057212416311625075	0.05202312138728323	0.13952059004302397	0.3994867408369827	0.017054606322837382	0.14165322790407328	0.3564914121695653	0.14846625766871166	0.07083716651333948	0.0003663143434960125	0.07951807228915665	0.03277777777777778	0.12709284627092843	0.4803523422753532	0.042116076014381096	0.8657718120805369	0.38181818181818183	0.7792207792207795	0.029855868222374744	0.40779610194902555	0.025939959195569805	0.38410596026490057	0.010265349602944007
0	0.5	1.0	1.0	0.0	0.0	0.0	0.0	1.0	0.0	0.0	0.25	0.0	1.0	1.0	0.007544056108917313	0.024277456647398846	0.30281690140845074	0.04967221381744832	0.025826159400166616	0.04794520547945205	0.2851033499643621	0.5605802047781571	0.0015822784810126589	0.15148785892893118	0.13264248704663215	0.639361154044307	0.03834449178332319	0.09826589595375723	0.11220378337772315	0.3327630453744253	0.009916937750686921	0.14165322790407328	0.3009367139395997	0.16932515337423312	0.03495860165593377	0.00017552562292517265	0.09036144578313256	0.009444444444444443	0.15943683409436835	0.025052908539724302	0.03826399589111454	0.8409395973154363	0.3400000000000001	0.6926406926406927	0.026080988332189435	0.36656671664167917	0.02564849897988925	0.46688741721854293	0.06062366840983921
1	0.6363636363636362	1.0	1.0	0.0	1.0	0.0	1.0	0.0	1.0	0.0	0.25	0.0	0.0	0.0	0.015854305416396534	0.03815028901734105	0.6247484909456741	0.06190115985879981	0.024715356845320738	0.03424657534246575	0.293656450463293	0.6049488054607509	0.0021097046413502112	0.18822511643340484	0.12020725388601036	0.6307745148548858	0.050517346317711515	0.12138728323699421	0.0848869767124223	0.2660393499118678	0.016707197675520327	0.21344223066118714	0.5817965772133146	0.2907975460122699	0.1297148114075437	7.631548822833556e-06	0.018072289156626523	0.0461111111111111	0.14535768645357686	0.2718640965509352	0.038777606574216736	0.8369127516778523	0.39636363636363625	0.6580086580086579	0.019903912148249825	0.3703148425787107	0.025939959195569805	0.42549668874172175	0.07127638969591321
1	0.6212121212121211	1.0	1.0	0.0	0.0	0.0	1.0	0.0	1.0	0.0	0.25	0.0	1.0	1.0	0.2888548358578418	0.015028901734104053	0.5025150905432595	0.023197175995965713	0.09997222993612884	0.047089041095890405	0.2694226657163222	0.47184300341296936	0.0017141350210970472	0.15978336868800588	0.12331606217616581	0.6221878756654645	0.04686548995739501	0.08092485549132948	0.0712285733797719	0.23267750218058905	0.01288570255503269	0.14685532955313949	0.3534050400456783	0.3423312883435582	0.049678012879484826	2.2894646468500776e-05	0.11807228915662653	0.030555555555555555	0.13051750380517504	0.030772750672081444	0.04725218284540318	0.8791946308724832	0.4363636363636365	0.7662337662337662	0.028140013726835965	0.3590704647676162	0.025357038764208688	0.42549668874172175	0.07418167731938796
0	0.7575757575757576	1.0	0.0	0.0	0.0	0.0	0.0	0.0	0.0	0.0	0.0	0.0	0.0	0.0	0.022278540696646434	0.04907514450867052	0.07645875251509049	0.054841149773071106	0.041655095806720346	0.059931506849315065	0.2943692088382039	0.417235494880546	0.0015822784810126589	0.15267293175165614	0.0839378238341969	0.5878413189077795	0.037735849056603765	0.05780346820809248	0.09854538004507273	0.29940119764314654	0.013201528598048193	0.1400925974093534	0.47223036681532693	0.22208588957055217	0.04231830726770931	0.0003663143434960125	0.0024096385542168725	0.04222222222222222	0.12252663622526638	0.041354458616942175	0.042116076014381096	0.838255033557047	0.36363636363636376	0.6623376623376624	0.022649279341111876	0.3815592203898051	0.026814339842611487	0.4006622516556291	0.06256052682548907
1	0.3484848484848485	1.0	1.0	0.0	0.0	0.0	1.0	1.0	0.0	0.0	0.0	0.0	0.0	0.0	0.08911416278658574	0.045086705202312144	0.579979879275654	0.05988401412002018	0.012218828103304635	0.0410958904109589	0.29722024233784755	0.5008532423208193	0.0015822784810126589	0.156228150219831	0.0984455958549223	0.6153185643139275	0.050517346317711515	0.06358381502890173	0.05074096838079628	0.18263473058367094	0.011432902757161358	0.15751963793372523	0.5154395765497446	0.2920245398773006	0.10763569457221711	0.00045789292937001573	0.030120481927710857	0.04472222222222222	0.4904870624048705	0.04507235600297432	0.0416024653312789	0.8570469798657717	0.43999999999999995	0.670995670995671	0.021619766643788604	0.33283358320839584	0.02331681725444477	0.3956953642384105	0.04706565950029051
0	0.5151515151515151	1.0	1.0	0.0	0.0	0.0	1.0	0.0	0.0	0.0	0.25	0.0	1.0	1.0	0.014852360464430954	0.004046242774566479	0.39084507042253513	0.03189611699445285	0.06581505137461816	0.030821917808219176	0.293656450463293	0.5665529010238907	0.0018459915611814355	0.18585497078795493	0.10466321243523316	0.6067319251245062	0.03651856360316494	0.08092485549132948	0.09854538004507273	0.29940119764314654	0.015033319647538136	0.18613119700358946	0.6188330426999583	0.38650306748466257	0.08555657773689053	0.00022894646468500787	0.05060240963855424	0.0611111111111111	0.13774733637747336	0.03792255333752788	0.016435541859270666	0.8590604026845637	0.38181818181818183	0.7316017316017318	0.02642415923129718	0.40029985007496255	0.028271640921014286	0.48841059602649	0.06256052682548907
1	0.5454545454545454	0.0	1.0	0.0	0.0	0.0	0.0	0.0	1.0	0.0	0.25	0.0	1.0	1.0	0.02062827842282077	0.031791907514450865	0.6348088531187123	0.04525970751386788	0.9683421271868925	0.5804794520547946	0.2843905915894512	0.4513651877133106	0.0015822784810126589	0.39442778758754726	0.09637305699481866	0.63249184269277	0.08216676810712112	0.10404624277456648	0.09854538004507273	0.29940119764314654	0.018665319142216467	0.10263746553607658	0.5061804601780836	0.4	0.046918123275069	0.0002823673064448431	0.09879518072289158	0.05611111111111111	0.197869101978691	0.016187153234570723	0.03441191576784797	0.8523489932885906	0.3272727272727274	0.7489177489177492	0.023335621139327384	0.33658170914542734	0.02360827747012533	0.4304635761589403	0.09839240751501066
0	0.5757575757575757	1.0	1.0	0.0	0.0	0.0	0.0	1.0	0.0	0.0	0.0	0.0	1.0	1.0	0.05351564802263218	0.023121387283236997	0.5492957746478874	0.07286938981341401	0.30186059427936673	0.10702054794520546	0.01140413399857448	0.7244027303754265	0.002768987341772152	0.17992960667433014	0.21865284974093263	0.6204705478275803	0.05234327449786977	0.08670520231213873	0.11220378337772315	0.3327630453744253	0.021602501342260688	0.12968839411122096	0.44290983163840064	0.28588957055214725	0.08647654093836248	0.00017552562292517265	0.0566265060240964	0.04027777777777777	0.23706240487062405	0.21180575416118513	0.0364663585002568	0.8369127516778523	0.3545454545454545	0.7316017316017318	0.016129032258064516	0.3703148425787107	0.025939959195569805	0.5115894039735099	0.06062366840983921
0	0.7575757575757576	0.0	0.0	1.0	0.0	0.0	1.0	0.0	0.0	0.0	0.0	0.0	1.0	1.0	0.004597159191371488	0.004046242774566479	0.5548289738430584	0.1548159354513364	0.005831713412940849	0.03852739726027397	0.3378474697077691	0.7047781569965869	0.002373417721518988	0.19652062619247954	0.17409326424870467	0.6239052035033488	0.05964698721850273	0.24855491329479767	0.13269138837669875	0.38280581697134336	0.006063860025897736	0.1822296207667898	0.3981574358420395	0.5042944785276073	0.11959521619135235	0.0003663143434960125	0.0530120481927711	0.08138888888888889	0.20053272450532725	0.04879025338900646	0.025166923472008218	0.8053691275167786	0.24363636363636387	0.6623376623376624	0.014070006863417984	0.3590704647676162	0.025065578548528127	0.3857615894039735	0.05093937633159015
1	0.7878787878787878	1.0	1.0	1.0	0.0	1.0	0.0	1.0	1.0	0.0	0.25	0.0	0.0	0.0	0.013084222313903458	0.027167630057803482	0.7957746478873241	0.057488653555219364	0.028603165787281302	0.03424657534246575	0.36564504632929445	0.7039249146757679	0.0026371308016877645	0.16570873280163068	0.2362694300518135	0.5689507126910527	0.07912355447352404	0.09826589595375723	0.11903298504404834	0.34944396924006466	0.011780311404478412	0.1705248920563908	0.3642073424792827	0.5705521472392637	0.250229990800368	0.0002823673064448431	0.04096385542168676	0.09388888888888888	0.3656773211567732	0.030486758565463592	0.04930662557781201	0.8637583892617449	0.3600000000000001	0.7099567099567101	0.01715854495538778	0.30659670164917546	0.02127659574468085	0.41059602649006616	0.0703079604880883
0	0.5909090909090908	0.0	1.0	0.0	0.0	0.0	0.0	0.0	0.0	0.0	0.0	0.0	1.0	1.0	0.005952731773442566	0.0184971098265896	0.30281690140845074	0.03240040342914775	0.028047764509858367	0.04195205479452055	0.35851746258018535	0.4999999999999999	0.0029008438818565402	0.210741500065179	0.1658031088082902	0.6840116778292976	0.10894704808277542	0.13872832369942195	0.17366659837464998	0.4828913601651796	0.019833875501373846	0.14425427872860638	0.5123532044258576	0.1374233128834356	0.060717571297148124	0.00038157744114167974	0.05542168674698797	0.012222222222222221	0.20814307458143075	0.027054853286049303	0.04750898818695429	0.8161073825503355	0.38181818181818183	0.7922077922077924	0.020933424845573097	0.30659670164917546	0.02273389682308365	0.3460264900662251	0.011233778810768924
0	0.3939393939393939	1.0	0.0	1.0	0.0	0.0	1.0	0.0	0.0	0.0	0.0	0.0	0.0	0.0	0.03630577002416456	0.026011560693641633	0.30784708249496984	0.036686838124054474	0.08692029991668979	0.0410958904109589	0.3592302209550962	0.7602389078498292	0.002768987341772152	0.4394605548510956	0.11606217616580314	0.7097715953975614	0.043822276323797926	0.11560693641618497	0.09171617837874753	0.2827202737775072	0.016707197675520327	0.14945638037767262	0.6095739263282973	0.4515337423312883	0.09015639374425025	0.00017552562292517265	0.05180722891566267	0.06916666666666667	0.1373668188736682	0.15146141966481722	0.05752439650744737	0.8590604026845637	0.36363636363636376	0.7705627705627707	0.026080988332189435	0.33283358320839584	0.02331681725444477	0.42052980132450324	0.07127638969591321
1	0.36363636363636365	1.0	1.0	1.0	1.0	0.0	1.0	1.0	0.0	0.0	0.0	0.0	1.0	1.0	0.027229327518123424	0.04335260115606937	0.6368209255533198	0.051437216338880494	0.9508469869480699	0.030821917808219176	0.3920171062009979	0.8737201365187713	0.003296413502109705	0.2605145586196272	0.09533678756476685	0.23063712862785504	0.05173463177115034	0.1907514450867052	0.12586218671037352	0.366124893105704	0.011243407131352051	0.19653540030172192	0.6959923457971328	0.5251533742331288	0.36062557497700093	0.0003663143434960125	0.044578313253012064	0.04055555555555555	0.12709284627092843	0.011897271635302863	0.054699537750385205	0.8302013422818791	0.30181818181818176	0.8225108225108226	0.03397391901166781	0.32908545727136435	0.02302535703876421	0.49999999999999994	0.06837110207243849
1	0.5909090909090908	1.0	0.0	1.0	0.0	0.0	0.0	0.0	1.0	0.0	0.0	0.0	0.0	0.0	0.013673601697412628	0.061271676300578046	0.5316901408450704	0.02206253151790217	0.028325465148569838	0.02996575342465753	0.34711332858161087	0.6510238907849829	0.002373417721518988	0.13845205787895667	0.09430051813471504	0.6582517602610338	0.33962264150943394	0.15028901734104047	0.15317899337567437	0.43284858856826147	0.015191232669045889	0.12474639754460802	0.36266415641733923	0.49693251533742333	0.18215271389144438	0.00038157744114167974	0.032530120481927716	0.07583333333333334	0.17161339421613395	0.022192987473545724	0.03775038520801233	0.8751677852348994	0.3927272727272726	0.6580086580086579	0.022992450240219627	0.43778110944527737	0.030894782862139317	0.5960264900662251	0.0567499515785396
0	0.7727272727272727	1.0	0.0	0.0	0.0	1.0	1.0	0.0	0.0	0.0	0.25	0.0	0.0	0.0	0.11834738020864033	0.012716763005780354	0.4170020120724346	0.08673726676752397	0.03165787281310746	0.13441780821917806	0.3984319315751961	0.8515358361774744	0.003296413502109705	0.22259222829242858	0.06321243523316061	0.4659110424179975	0.10346926354230065	0.17341040462427745	0.3853718500307314	0.9999999999999999	0.017307267157249784	0.1629818446652448	0.41667566858536137	0.21717791411042944	0.09383624655013802	0.00018315717174800631	0.026506024096385555	0.02722222222222222	0.1780821917808219	0.1729108276611565	0.05495634309193631	0.8523489932885906	0.4181818181818182	0.6883116883116884	0.012010981468771447	0.426536731634183	0.030020402215097646	0.5298013245033112	0.049970947123765236
1	0.7878787878787878	1.0	1.0	0.0	0.0	0.0	1.0	1.0	1.0	0.0	0.0	0.0	1.0	1.0	0.014852360464430954	0.062254335260115604	0.4703219315895373	0.048789712556732236	0.044709802832546504	0.040239726027397255	0.33570919458303633	0.6970989761092151	0.002768987341772152	0.14082220352440658	0.1274611398963731	0.6187532199896959	0.2878880097382836	0.09248554913294797	0.0712285733797719	0.23267750218058905	0.012159302656097023	0.19575508505436198	0.4784031110631009	0.4012269938650307	0.06991720331186754	0.0003663143434960125	0.12771084337349398	0.057777777777777775	0.13432267884322677	0.0	0.5326142783769903	0.8791946308724832	0.4363636363636365	0.8614718614718617	0.012697323266986959	0.3553223388305848	0.024774118332847567	0.4453642384105959	0.053844663955064875
1	0.28787878787878785	1.0	0.0	1.0	0.0	0.0	1.0	0.0	1.0	0.0	0.0	0.0	1.0	1.0	0.019921023162609776	0.04855491329479769	0.5030181086519115	0.03908219868885527	0.06109414051652316	0.03852739726027397	0.3114754098360656	0.5656996587030717	0.05828059071729958	0.14437742199258144	0.105699481865285	0.6376438262064228	0.05416920267802802	0.09826589595375723	0.0712285733797719	0.23267750218058905	0.012948867763635788	0.1611611090880716	0.3873551334084351	0.41717791411042937	0.20331186752529903	0.0004121036364330142	0.06265060240963859	0.06305555555555556	0.1510654490106545	0.032774695418406455	0.014894709809964046	0.8463087248322148	0.4109090909090909	0.6493506493506493	0.012010981468771447	0.3515742128935533	0.02448265811716701	0.4006622516556291	0.07708696494286268
1	0.8636363636363635	1.0	0.0	1.0	0.0	0.0	1.0	1.0	1.0	0.0	0.25	0.0	0.0	1.0	0.005245476513231567	0.051445086705202314	0.493963782696177	0.05786686838124055	0.01805054151624548	0.025684931506849314	0.2851033499643621	0.5196245733788395	0.0018459915611814355	0.2024459903061043	0.3150259067357513	0.7183582345869827	0.3268411442483263	0.05780346820809248	0.09171617837874753	0.2827202737775072	0.014149006727094715	0.17156531238620407	0.5154395765497446	0.4012269938650307	0.08187672493100279	0.0003510512458503453	0.17590361445783131	0.03222222222222222	0.13127853881278537	0.025910884859577873	1.0	0.8738255033557046	0.3872727272727272	0.7056277056277058	0.00960878517501716	0.3515742128935533	0.02448265811716701	0.3675496688741721	0.0674026728646136
1	0.7424242424242424	1.0	1.0	0.0	1.0	0.0	1.0	0.0	1.0	0.0	0.0	0.0	1.0	1.0	0.04703247480403137	0.07265895953757226	0.493963782696177	0.05723651033787192	0.08442099416828658	0.05821917808219177	0.2537419814682823	0.37969283276450516	0.0010548523206751056	0.24747875756965265	0.19481865284974093	0.577537351880474	0.07851491174680464	0.05780346820809248	0.09854538004507273	0.29940119764314654	0.021223510090642078	0.14399417364615308	0.5771670190274841	0.25030674846625767	0.06807727690892365	0.00028999885526767653	0.07228915662650602	0.029444444444444443	0.1659056316590563	0.07166962191843504	0.023112480739599373	0.8355704697986577	0.39636363636363625	0.7186147186147187	0.021619766643788604	0.3515742128935533	0.02448265811716701	0.38410596026490057	0.07224481890373813
1	0.4696969696969697	1.0	1.0	1.0	0.0	0.0	1.0	1.0	1.0	0.0	0.0	0.0	0.0	1.0	0.03489125950374256	0.07341040462427748	0.4964788732394366	0.05131114473020675	0.04915301305193001	0.05051369863013698	0.3556664290805417	0.825938566552901	0.002768987341772152	0.2557742673287274	0.21658031088082902	0.7303795294521723	0.10468654899573948	0.09826589595375723	0.09171617837874753	0.2827202737775072	0.008874711808735747	0.14685532955313949	0.6311785311955062	0.5349693251533741	0.2861085556577737	0.0004655244781928494	0.08313253012048195	0.07555555555555556	0.15030441400304412	0.06165989818681003	0.060092449922958396	0.8590604026845637	0.3090909090909091	0.8528138528138529	0.02916952642415923	0.31409295352323846	0.02185951617604197	0.37582781456953634	0.0567499515785396
1	0.5454545454545454	1.0	1.0	1.0	0.0	0.0	1.0	1.0	0.0	0.0	0.0	0.0	1.0	1.0	0.0063063594035480675	0.05953757225433527	0.6961770623742455	0.011598587997982857	0.028880866425992774	0.023116438356164382	0.21952957947255883	0.40529010238907837	0.0017141350210970472	0.11119538295628267	0.20725388601036274	0.6359264983685384	0.03347534996956786	0.07514450867052024	0.12586218671037352	0.366124893105704	0.0067902599248334024	0.14165322790407328	0.33797317942624344	0.4012269938650307	0.37258509659613614	0.00043499828290151496	0.032530120481927716	0.03555555555555555	0.1358447488584475	0.07538751930446719	0.04108885464817667	0.8684563758389262	0.3909090909090909	0.670995670995671	0.020933424845573097	0.33283358320839584	0.02331681725444477	0.4089403973509933	0.0567499515785396
1	0.696969696969697	1.0	0.0	0.0	0.0	0.0	1.0	0.0	1.0	0.0	0.0	0.0	1.0	0.0	0.010432015088112218	0.07283236994219654	0.511066398390342	0.018910741301059	0.028047764509858367	0.03510273972602739	0.2993585174625802	0.470136518771331	0.0017141350210970472	0.18229975231978005	0.05181347150259067	0.5620814013395157	0.05112598904443094	0.12716763005780346	0.17366659837464998	0.4828913601651796	0.01522281527334744	0.1260469229568746	0.44753938982423114	0.36319018404907966	0.09475620975160995	0.00045026138054718207	0.05542168674698797	0.056944444444444436	0.1324200913242009	0.055368071841217184	0.03261427837699024	0.8543624161073826	0.34545454545454546	0.696969696969697	0.025737817433081678	0.3440779610194903	0.02419119790148645	0.41059602649006616	0.0567499515785396
1	0.5909090909090908	0.0	1.0	1.0	0.0	0.0	1.0	0.0	0.0	0.0	0.0	0.0	1.0	0.0	0.014616608711027289	0.05953757225433527	0.5513078470824949	1.0	0.00833101916134407	0.03510273972602739	0.2551674982181041	0.4726962457337883	0.0017141350210970472	0.23918324781057795	0.09430051813471504	0.6668383994504551	0.06390748630553864	0.15028901734104047	0.07805777504609711	0.2493584260462284	0.012696206929223382	0.121365031472715	0.41976204070924833	0.26625766871165646	0.1545538178472861	0.00017552562292517265	0.043373493975903635	0.03138888888888888	0.14421613394216132	0.18492249613910652	0.03980482794042116	0.8436241610738254	0.2854545454545456	0.7489177489177492	0.01853122855181881	0.3178410794602699	0.02185951617604197	0.5165562913907285	0.058686809994189404
1	0.2272727272727273	1.0	1.0	0.0	0.0	0.0	1.0	1.0	1.0	0.0	0.0	0.0	1.0	0.0	0.02846702422349267	0.0647398843930636	0.779678068410463	0.03252647503782149	0.07275756734240488	0.04623287671232877	0.3243050605844619	0.7534129692832764	0.002505274261603376	0.24984890321510256	0.3450777202072539	0.6479477932337283	0.10042604990870357	0.1676300578034682	0.1600081950419996	0.4495295124339008	0.010390676815210182	0.15517869219164546	0.5478464838505578	0.2834355828220859	0.09843606255749772	3.052619529133444e-05	0.03493975903614459	0.043055555555555555	0.1598173515981735	0.11685637476405651	0.033898305084745756	0.8617449664429531	0.34545454545454546	0.7012987012987013	0.02230610844200412	0.3853073463268366	0.027105800058292048	0.5033112582781456	0.0674026728646136
1	0.33333333333333326	1.0	1.0	0.0	0.0	0.0	1.0	1.0	0.0	0.0	0.0	0.0	1.0	1.0	0.0117875876701833	0.08843930635838151	0.45875251509054327	0.6318709026727182	0.042765898361566225	0.04965753424657534	0.3257305773342837	0.6996587030716722	0.002505274261603376	0.24984890321510256	0.1678756476683938	0.6960329726944873	0.04503956177723678	0.11560693641618497	0.13269138837669875	0.38280581697134336	0.014938571834633483	0.1078395671851428	0.4351939013286832	0.0	0.3357865685372586	0.00018315717174800631	0.048192771084337366	0.04777777777777778	0.4178082191780822	0.04821826917577074	0.04930662557781201	0.8187919463087249	0.27636363636363637	0.7575757575757576	0.022992450240219627	0.3440779610194903	0.023899737685805892	0.4304635761589403	0.05287623474723996
1	0.4242424242424242	0.0	1.0	0.0	0.0	0.0	1.0	0.0	0.0	0.0	0.0	0.0	1.0	0.0	0.013025284375552545	0.04682080924855493	0.4678068410462777	0.02357539082198689	0.030269369619550117	0.022260273972602742	0.29009265858873845	0.5076791808873719	0.001977848101265823	0.26406977708780205	0.22487046632124352	0.6445131375579597	0.10286062081558126	0.12138728323699421	0.09171617837874753	0.2827202737775072	0.021034014464832766	0.21708370181553352	0.5571056002222188	0.6171779141104294	0.09291628334866607	0.00045026138054718207	0.11445783132530123	0.08833333333333332	0.1875951293759513	0.09111708516844935	0.021571648690292752	0.8583892617449664	0.29454545454545467	0.6926406926406927	0.026080988332189435	0.32908545727136435	0.02302535703876421	0.3062913907284768	0.0693395312802634
1	0.7272727272727273	0.0	1.0	1.0	0.0	0.0	1.0	1.0	1.0	0.0	0.0	0.0	0.0	0.0	0.052160075440561095	0.05317919075144509	0.5442655935613682	0.10779122541603633	0.02054984726464871	0.0565068493150685	0.33071988595866003	0.6356655290102388	0.0022415611814345995	0.1728191697379804	0.138860103626943	0.5964279580972007	0.2586731588557517	0.1676300578034682	0.12586218671037352	0.366124893105704	0.01667561507121877	0.0984757842168236	0.4676008086294965	0.5226993865030675	0.08279668813247473	0.00045789292937001573	0.15180722891566267	0.07	0.38546423135464225	0.030772750672081444	0.036979969183358996	0.8389261744966443	0.3090909090909091	0.7445887445887447	0.01681537405628003	0.3515742128935533	0.024774118332847567	0.3741721854304635	0.0005810575246949223
0	0.9393939393939394	0.0	0.0	0.0	0.0	1.0	1.0	0.0	0.0	0.0	0.0	0.0	1.0	1.0	0.019862085224258856	0.013872832369942203	0.48692152917505027	0.7163388804841151	0.05304082199389058	0.040239726027397255	0.27369921596578767	0.47525597269624587	0.0015822784810126589	0.23088773805150326	0.06735751295336787	0.5260175167439464	0.09433962264150944	0.017341040462427744	0.0848869767124223	0.2660393499118678	0.009664276916274516	0.13645112625500705	0.6018579960185799	0.21226993865030672	0.052437902483900664	0.0009386805052085322	0.0530120481927711	0.029166666666666664	0.1780821917808219	0.03420465595149573	0.027478171545968155	0.8563758389261744	0.3709090909090911	0.7445887445887447	0.028483184625943715	0.33658170914542734	0.02360827747012533	0.40231788079470193	0.06643424365678868
1	0.4696969696969697	1.0	0.0	0.0	0.0	0.0	1.0	0.0	1.0	0.0	0.25	0.0	1.0	0.0	0.03265161784640773	0.03815028901734105	0.5643863179074448	0.04702471003530006	0.05498472646487086	0.0547945205479452	0.36421952957947257	0.8208191126279863	0.0029008438818565402	0.2273325195833284	0.1274611398963731	0.6857290056671818	0.06147291539866098	0.34104046242774566	0.24878781670422723	0.6663815226872125	0.01304361557654044	0.18587109192113616	0.589512507523032	0.4674846625766871	0.109475620975161	0.0005418399664211852	0.06385542168674703	0.07555555555555556	0.14421613394216132	0.1128524852714065	0.05238828967642527	0.8456375838926175	0.2727272727272727	0.800865800865801	1.0	0.3215892053973014	0.02273389682308365	0.4586092715231787	0.07224481890373813
1	0.8181818181818181	1.0	0.0	0.0	0.0	0.0	1.0	0.0	1.0	0.0	0.0	0.0	1.0	1.0	0.008015559615724647	0.05664739884393065	0.6046277665995977	0.015758951084215836	0.025826159400166616	0.030821917808219176	0.2886671418389167	0.46843003412969286	0.0018459915611814355	0.21548179135607884	0.122279792746114	0.5998626137729691	0.08825319537431528	0.017341040462427744	0.04391176671447107	0.1659538067180316	0.011432902757161358	0.24829631170993083	0.41513248252341783	0.25030674846625767	0.037718491260349596	0.00018315717174800631	0.031325301204819286	0.04111111111111111	0.15753424657534246	0.05651204026768861	0.02388289676425269	0.82751677852349	0.3236363636363637	0.6753246753246753	0.006520247083047359	0.40029985007496255	0.028271640921014286	0.46688741721854293	0.06643424365678868
0	0.696969696969697	1.0	1.0	0.0	0.0	0.0	0.0	0.0	0.0	0.0	0.25	0.0	1.0	1.0	0.028349148346790837	0.056763005780346834	0.0	0.04689863842662633	0.04109969452929741	0.047089041095890405	0.3186029935851747	0.5136518771331059	0.001977848101265823	0.21785193700152874	0.17202072538860105	0.6136012364760433	0.06573341448569689	0.08092485549132948	0.0848869767124223	0.2660393499118678	0.02406594447778164	0.16662331581959114	0.36575052854122625	0.25521472392638034	0.09751609935602577	0.0007021024917006906	0.06506024096385545	0.03138888888888888	0.14231354642313546	0.030486758565463592	0.019260400616332815	0.8624161073825504	0.4236363636363636	0.6753246753246753	0.02539464653397392	0.33658170914542734	0.02360827747012533	0.4321192052980131	0.06256052682548907
0	0.8636363636363635	0.0	1.0	1.0	0.0	0.0	1.0	0.0	0.0	0.0	0.0	0.0	1.0	1.0	0.008487063122531974	0.027167630057803482	0.3380281690140845	0.0013867876954109896	0.07747847820049984	0.023116438356164382	0.300784034212402	0.5486348122866894	0.002373417721518988	0.18822511643340484	0.1544041450777202	0.6445131375579597	0.1168594035301278	0.1791907514450867	0.34439664003278014	0.8999144568061637	0.014591163187316429	0.15049680070748583	0.5308714371691794	0.5742331288343558	0.1425942962281509	0.0007860495287518603	0.08192771084337351	0.08305555555555555	0.2621765601217656	0.06423382714637076	0.033641499743194664	0.8536912751677852	0.3727272727272728	0.696969696969697	0.014756348661633495	0.4152923538230885	0.029437481783736525	0.5298013245033112	0.07418167731938796
0	0.43939393939393934	1.0	0.0	0.0	0.0	0.0	0.0	0.0	1.0	0.0	0.0	0.0	0.0	0.0	0.0482701715094006	0.0034682080924855543	0.4416498993963782	0.11409480584972267	0.005554012774229379	0.0025684931506849314	0.3499643620812545	0.8139931740614333	0.0029008438818565402	0.29725181612410084	0.20829015544041452	0.7389661686415936	0.05295191722458917	0.18497109826589594	0.14634979170934914	0.4161676647026221	0.008937877017338851	0.11798366540082193	0.45988487831977903	0.33251533742331285	0.058877644894204245	0.00018315717174800631	0.16265060240963858	0.022499999999999996	0.17237442922374427	0.025338900646342154	0.03903441191576784	0.8348993288590605	0.37636363636363646	0.7056277056277058	0.007549759780370624	0.32533733133433285	0.02273389682308365	0.357615894039735	0.046097230292465624
1	0.4242424242424242	1.0	1.0	0.0	0.0	0.0	1.0	0.0	1.0	0.0	0.0	0.0	1.0	1.0	0.025638003182648673	0.04682080924855493	0.6393360160965794	0.038451840645486644	0.055262427103582326	0.036815068493150686	0.27868852459016397	0.7781569965870306	0.05221518987341773	0.38613227782847254	0.1616580310880829	0.7750300532371629	0.0699939135727328	0.07514450867052024	0.0848869767124223	0.2660393499118678	0.00767457284527682	0.15465848202673882	0.5663647165938797	0.4233128834355827	0.09015639374425025	0.0003128935017361773	0.05060240963855424	0.07416666666666667	0.1689497716894977	0.23868901218326372	0.04725218284540318	0.8590604026845637	0.38181818181818183	0.7792207792207795	0.02367879203843514	0.37781109445277367	0.026522879626930927	0.43874172185430454	0.05093937633159015
1	0.6363636363636362	0.0	1.0	1.0	0.0	0.0	1.0	0.0	0.0	0.0	0.0	0.0	1.0	1.0	0.014616608711027289	0.05433526011560694	0.5930583501006036	0.022945032778618257	0.026381560677589552	0.02825342465753424	0.33499643620812547	0.6237201365187711	0.002373417721518988	0.2605145586196272	0.32538860103626943	0.6634037437746866	0.06634205721241632	0.046242774566473986	0.11903298504404834	0.34944396924006466	0.007548242428070617	0.15309785153201896	0.5077236462400271	0.6306748466257669	0.1444342226310948	0.0004655244781928494	0.10120481927710843	0.09555555555555556	0.16210045662100458	0.03191671909855287	0.0364663585002568	0.8731543624161073	0.3581818181818184	0.7489177489177492	0.02539464653397392	0.37781109445277367	0.026522879626930927	0.42052980132450324	0.06837110207243849
1	0.36363636363636365	1.0	1.0	0.0	0.0	0.0	0.0	1.0	1.0	0.0	0.0	0.0	1.0	1.0	0.10384864737431485	0.043930635838150295	0.48792756539235416	0.21079172970247104	0.049430713690641476	0.01113013698630137	0.3863150392017107	0.849829351535836	0.0029008438818565402	0.34820994750127393	0.1533678756476684	0.7424008243173621	0.06695069993913572	0.16184971098265896	0.0848869767124223	0.2660393499118678	0.010548589836717935	0.12344587213234147	0.4784031110631009	0.5938650306748466	0.1333946642134315	0.0005418399664211852	0.09277108433734942	0.08888888888888888	0.5144596651445966	0.014185208488245726	0.042116076014381096	0.8389261744966443	0.21818181818181825	0.8441558441558443	0.03363074811256006	0.3103448275862069	0.02185951617604197	0.4751655629139072	0.06449738524113888
1	0.4696969696969697	0.0	1.0	1.0	0.0	0.0	0.0	0.0	0.0	0.0	0.0	0.0	0.0	0.0	0.02098190605292627	0.062427745664739895	0.6252515090543259	0.02836611195158851	0.061927242432657584	0.023116438356164382	0.36065573770491804	0.7064846416382252	0.0029008438818565402	0.22614744676060344	0.1305699481865285	0.687446333505066	0.07851491174680464	0.1907514450867052	0.15317899337567437	0.43284858856826147	0.013612102453968355	0.17078499713884412	0.5617351584080492	0.3938650306748466	0.07083716651333948	0.0003357881482046781	0.049397590361445795	0.023611111111111107	0.7412480974124809	0.02848481381913859	0.01412429378531073	0.8543624161073826	0.290909090909091	0.7922077922077924	0.029855868222374744	0.33283358320839584	0.02331681725444477	0.40728476821192044	0.06449738524113888
1	0.5	1.0	0.0	0.0	0.0	0.0	0.0	1.0	1.0	0.0	0.0	0.0	1.0	1.0	0.020746154299522604	0.03526011560693641	0.5845070422535211	0.05584972264246093	0.043599000277700625	0.033390410958904104	0.3677833214540271	0.6697952218430033	0.0030327004219409285	0.156228150219831	0.18756476683937826	0.577537351880474	0.029823493609251378	0.05202312138728323	0.05757017004712149	0.19931565444931032	0.013612102453968355	0.12448629246215472	0.38426876128454807	0.35214723926380365	0.10487580496780133	0.00028999885526767653	0.05783132530120484	0.05555555555555555	0.8885083713850837	0.024480924326488584	0.04108885464817667	0.8335570469798657	0.36363636363636376	0.6666666666666667	0.019560741249142075	0.37781109445277367	0.026522879626930927	0.509933774834437	0.04706565950029051
1	0.40909090909090906	1.0	0.0	0.0	0.0	1.0	1.0	0.0	1.0	0.0	0.0	0.0	1.0	1.0	0.009489008074497558	0.061271676300578046	0.46881287726358156	0.022188603126575897	0.016662038322688137	0.030821917808219176	0.3064861012116893	0.5383959044368599	0.001977848101265823	0.14793264046075633	0.2901554404145078	0.5157135497166409	0.015216068167985389	0.16184971098265896	0.15317899337567437	0.43284858856826147	0.01667561507121877	0.18587109192113616	0.7083378342926806	0.32024539877300606	0.07175712971481142	4.578929293700166e-05	0.030120481927710857	0.05	0.1404109589041096	0.05136418234856718	0.0487930148947098	0.8489932885906041	0.4181818181818182	0.6666666666666667	0.02745367192862045	0.46026986506746626	0.03293500437190324	0.41225165562913896	0.07127638969591321
0	0.6666666666666667	1.0	1.0	1.0	0.0	0.0	1.0	0.0	1.0	0.0	0.0	0.0	0.0	0.0	0.004597159191371488	0.017919075144508675	0.19215291750503016	0.008951084215834598	0.019994445987225766	0.026541095890410957	0.28937990021382753	0.674914675767918	0.002505274261603376	0.14200727634713153	0.15544041450777205	0.7132062510733298	0.06512477175897746	0.05780346820809248	0.09171617837874753	0.2827202737775072	0.014212171935697819	0.19367424439473552	0.4784031110631009	0.41717791411042937	0.1140754369825207	0.00018315717174800631	0.05542168674698797	0.058333333333333334	0.1293759512937595	0.9999999999999999	0.05059065228556754	0.838255033557047	0.33272727272727276	0.7445887445887447	0.021619766643788604	0.3553223388305848	0.024774118332847567	0.4089403973509933	0.06837110207243849
1	0.6212121212121211	1.0	1.0	0.0	0.0	0.0	1.0	0.0	1.0	0.0	0.0	0.0	1.0	1.0	0.01944951965580244	0.037572254335260125	0.36317907444667996	0.025718608169440244	0.053873923910024976	0.025684931506849314	0.2886671418389167	0.5196245733788395	0.0017141350210970472	0.004965455127217568	0.033160621761658036	0.7132062510733298	0.04321363359707853	0.07514450867052024	0.0848869767124223	0.2660393499118678	0.010548589836717935	0.17806793944753682	0.4444530177003441	0.13006134969325153	0.08555657773689053	0.0003510512458503453	0.032530120481927716	0.009999999999999998	0.15220700152207	0.023908940113252872	0.04571135079609656	0.8657718120805369	0.4327272727272726	0.7532467532467533	0.019560741249142075	0.3628185907046477	0.025357038764208688	0.5546357615894039	0.06837110207243849
1	0.5909090909090908	1.0	1.0	0.0	0.0	0.0	1.0	0.0	1.0	0.0	0.0	0.0	1.0	0.0	0.020274650792715274	0.04219653179190752	0.47736418511066403	0.048915784165405964	0.005831713412940849	0.030821917808219176	0.31076265146115467	0.622013651877133	0.0022415611814345995	0.23681310216512805	0.14818652849740932	0.6788596943156447	0.06695069993913572	0.09826589595375723	0.11220378337772315	0.3327630453744253	0.00934845087325901	0.14373406856369975	0.3595777842934523	0.3300613496932515	0.05427782888684454	0.0002747357576220095	0.08915662650602411	0.03666666666666667	0.20966514459665145	0.04192644283017788	0.04750898818695429	0.836241610738255	0.3036363636363637	0.7142857142857144	0.014070006863417984	0.3403298350824588	0.02360827747012533	0.4172185430463575	0.06159209761766413
1	0.6515151515151516	0.0	0.0	1.0	0.0	0.0	0.0	0.0	1.0	0.0	0.0	0.0	0.0	0.0	0.021807037189839104	0.04739884393063584	0.46378269617706236	0.03630862329803329	0.03832268814218272	0.04623287671232877	0.3328581610833928	0.6467576791808874	0.06223628691983124	0.17981109939205764	0.18652849740932645	0.7235102181006353	0.056603773584905676	0.13872832369942195	0.10537458171139792	0.3160821215087859	0.007358746802261316	0.11044061800967592	0.33180043517846947	0.758282208588957	0.17479300827966884	0.0003663143434960125	0.091566265060241	0.12333333333333332	0.18949771689497716	0.023908940113252872	0.03954802259887005	0.8523489932885906	0.290909090909091	0.8614718614718617	0.019903912148249825	0.33658170914542734	0.02360827747012533	0.3526490066225165	0.05578152237071468
1	0.893939393939394	0.0	1.0	0.0	0.0	0.0	1.0	0.0	1.0	0.0	0.0	0.0	1.0	0.0	0.006129545588495315	0.057225433526011574	0.31287726358148893	0.01449823499747857	0.01693973896139961	0.02482876712328767	0.323592302209551	0.614334470989761	0.0022415611814345995	0.15859829586528093	0.24663212435233162	0.7114889232354455	0.04503956177723678	0.05202312138728323	0.10537458171139792	0.3160821215087859	0.012254050469001675	0.17806793944753682	0.21606148053270785	0.4466257668711656	0.1140754369825207	0.0007860495287518603	0.3240963855421687	0.009722222222222219	0.17123287671232876	0.13430189326774578	0.031843862352336924	0.8322147651006712	0.3272727272727274	0.7575757575757576	0.020247083047357582	0.37406296851574217	0.026231419411250366	0.4304635761589403	0.04900251791594032
0	0.7727272727272727	0.0	0.0	0.0	1.0	0.0	0.0	0.0	0.0	0.0	0.0	0.0	0.0	0.0	0.042376377674308956	0.008092485549132951	0.460261569416499	0.05975794251134645	0.07414607053596221	0.07534246575342465	0.3207412687099073	0.7056313993174063	0.002373417721518988	0.21785193700152874	0.17305699481865286	0.5929933024214322	0.04930006086427269	0.09826589595375723	0.09171617837874753	0.2827202737775072	0.01822316268199476	0.19731571554908187	0.7654357185845897	0.22085889570552145	0.17295308187672498	0.0002213149158621743	0.021686746987951824	0.02638888888888889	0.22184170471841705	0.04278441915003145	0.022855675398048267	0.8181208053691276	0.31999999999999984	0.7489177489177492	0.013726835964310227	0.3628185907046477	0.025357038764208688	0.4056291390728476	0.0693395312802634
1	0.5151515151515151	1.0	1.0	0.0	0.0	0.0	0.0	1.0	1.0	0.0	0.0	0.0	1.0	1.0	0.029174279483703658	0.03526011560693641	0.3329979879275654	0.05345436207766011	0.0358233823937795	0.04452054794520548	0.3221667854597292	0.6126279863481229	0.0021097046413502112	0.19296540772430465	0.2196891191709845	0.5792546797183582	0.03286670724284846	0.03468208092485549	0.0712285733797719	0.23267750218058905	0.010169598585099327	0.14113301773916664	0.3688369006651132	0.19263803680981592	0.06255749770009202	0.0005342084175983515	0.05180722891566267	0.023055555555555555	0.2503805175038052	0.026196876966195732	0.01617873651771956	0.844295302013423	0.3272727272727274	0.670995670995671	0.016129032258064516	0.3590704647676162	0.025065578548528127	0.45695364238410585	0.06256052682548907
0	0.2272727272727273	0.0	1.0	1.0	0.0	0.0	1.0	0.0	0.0	0.0	0.0	0.0	0.0	0.0	0.01768138150527495	0.01213872832369943	0.4733400402414486	0.04072112960161372	0.014718133851707857	0.529109589041096	0.255880256593015	0.5460750853242321	0.0017141350210970472	0.28777123354230116	0.1295336787564767	0.6616864159368022	0.07242848447961048	0.06358381502890173	0.0712285733797719	0.23267750218058905	0.01118024192274895	0.12266555688498156	0.462971250443666	0.3963190184049079	0.298068077276909	0.0005571030640668525	0.03493975903614459	0.048333333333333325	0.1765601217656012	0.27958588342961727	0.04108885464817667	0.876510067114094	0.3109090909090908	0.7056277056277058	0.032944406314344546	0.3178410794602699	0.022150976391722532	0.3874172185430463	0.06643424365678868
1	0.18181818181818177	1.0	1.0	0.0	1.0	0.0	1.0	1.0	1.0	0.0	0.0	0.0	1.0	1.0	0.043496198502976376	0.02543352601156071	0.4823943661971831	0.08610690872415533	0.028047764509858367	0.0410958904109589	0.31646471846044194	0.6237201365187711	0.0022415611814345995	0.3493950203239989	0.0984455958549223	0.6634037437746866	0.02069385270846015	0.08670520231213873	0.11903298504404834	0.34944396924006466	0.012822537346429587	0.176507308952817	0.6481535778768845	0.32883435582822085	0.19227230910763574	0.00045789292937001573	0.03493975903614459	0.05083333333333334	0.3264840182648402	0.3013212835325745	0.03441191576784797	0.8422818791946308	0.3709090909090911	0.6926406926406927	0.009265614275909403	0.3515742128935533	0.02448265811716701	0.5248344370860927	0.04706565950029051
1	0.5454545454545454	1.0	1.0	0.0	0.0	0.0	0.0	1.0	1.0	0.0	0.0	0.0	1.0	1.0	0.009783697766252139	0.03236994219653179	0.5201207243460765	0.0184064548663641	0.029991668980838646	0.022260273972602742	0.27441197434069853	0.4470989761092149	0.0014504219409282697	0.20126091748337935	0.10466321243523316	0.6067319251245062	0.13816189896530737	0.23121387283236994	0.0848869767124223	0.2660393499118678	0.018665319142216467	0.176507308952817	0.7191401367262851	0.3263803680981595	0.13983440662373509	0.0003663143434960125	0.042168674698795205	0.0475	0.1799847792998478	0.028770805925756444	0.03620955315870571	0.8402684563758388	0.41999999999999993	0.7142857142857144	0.009951956074124914	0.42278860569715143	0.030020402215097646	0.4304635761589403	0.09936083672283552
1	0.7878787878787878	0.0	1.0	1.0	0.0	0.0	1.0	0.0	1.0	0.0	0.0	0.0	1.0	0.0	0.018565450580538698	0.05260115606936416	0.5689134808853119	0.02344931921331317	0.05498472646487086	0.033390410958904104	0.3093371347113329	0.5401023890784983	0.001977848101265823	0.28066079660595145	0.1150259067357513	0.6479477932337283	0.09433962264150944	0.02312138728323699	0.06439937171344669	0.2159965783149497	0.011590815778669111	0.14737553971804612	0.3410595515501304	0.6883435582822085	0.3045078196872125	0.0003281565993818445	0.07469879518072291	0.0761111111111111	0.24048706240487064	0.041354458616942175	0.04930662557781201	0.8516778523489933	0.3527272727272728	0.6926406926406927	0.01887439945092656	0.33283358320839584	0.02302535703876421	0.41390728476821187	0.07127638969591321
1	0.40909090909090906	0.0	0.0	0.0	0.0	0.0	0.0	0.0	0.0	0.0	0.0	0.0	1.0	1.0	0.008015559615724647	0.0601156069364162	0.4924547283702213	0.022440746343923353	0.011385726187170228	0.025684931506849314	0.3100498930862438	0.47781569965870296	0.001977848101265823	0.156228150219831	0.31295336787564765	0.7441181521552465	0.026780279975654298	0.12716763005780346	0.06439937171344669	0.2159965783149497	0.009474781290465212	0.17286583779847062	0.42439159889507877	0.2674846625766871	0.06255749770009202	0.0002594726599763423	0.11204819277108437	0.02583333333333333	0.3778538812785388	0.03706457701767431	0.05238828967642527	0.87248322147651	0.36363636363636376	0.7662337662337662	0.02916952642415923	0.3515742128935533	0.024774118332847567	0.4238410596026489	0.058686809994189404
1	0.5454545454545454	1.0	1.0	0.0	0.0	0.0	1.0	0.0	0.0	0.0	0.0	0.0	1.0	0.0	0.015854305416396534	0.04335260115606937	0.47887323943661975	0.018154311649016645	0.051930019439044704	0.033390410958904104	0.3257305773342837	0.7866894197952218	0.0026371308016877645	0.18822511643340484	0.17823834196891195	0.6256225313412329	0.01825928180158247	0.046242774566473986	0.06439937171344669	0.2159965783149497	0.011969807030287717	0.1679238412318577	0.36729371460316973	0.2576687116564417	0.06347746090156395	0.0001449994276338382	0.03493975903614459	0.03583333333333333	0.18531202435312022	0.04106846651032431	0.040575243965074476	0.8449664429530201	0.3781818181818182	0.7272727272727273	0.02367879203843514	0.3178410794602699	0.02185951617604197	0.42715231788079466	0.07515010652721282
1	0.28787878787878785	1.0	1.0	0.0	1.0	0.0	1.0	0.0	0.0	0.0	0.0	0.0	1.0	1.0	0.02056934048446986	0.042774566473988446	0.4134808853118712	0.035300050428643474	0.03971119133574006	0.148972602739726	0.3770491803278689	0.8839590443686004	0.003164556962025317	0.210741500065179	0.14196891191709846	0.6925983170187189	0.05295191722458917	0.09826589595375723	0.07805777504609711	0.2493584260462284	0.011401320152859806	0.17806793944753682	0.8564836962392556	0.42944785276073616	0.2750689972401104	0.00018315717174800631	0.0566265060240964	0.0611111111111111	0.1963470319634703	0.02562489275296002	0.031073446327683607	0.8369127516778523	0.30727272727272736	0.7099567099567101	0.012010981468771447	0.36656671664167917	0.02564849897988925	0.39072847682119194	0.07418167731938796
0	0.7727272727272727	0.0	0.0	1.0	0.0	0.0	1.0	0.0	0.0	0.0	0.0	0.0	1.0	0.0	0.03141392114103849	0.030635838150289016	0.11167002012072436	0.05446293494704992	0.043321299638989154	0.04452054794520548	0.3528153955808981	0.758532423208191	0.002768987341772152	0.33517414645129945	0.11813471502590675	0.7492701356688991	0.11564211807668898	0.06936416184971099	0.09854538004507273	0.29940119764314654	0.008495720557117139	0.15465848202673882	0.5972284378327495	0.5300613496932515	0.1609935602575897	0.0003663143434960125	0.08554216867469881	0.07944444444444444	0.19216133942161337	0.1048447062861065	0.04468412942989215	0.8389261744966443	0.2727272727272727	0.8441558441558443	0.01681537405628003	0.3515742128935533	0.02448265811716701	0.3725165562913907	0.06352895603331396
0	0.4242424242424242	1.0	1.0	0.0	0.0	0.0	0.0	0.0	0.0	0.0	0.0	0.0	1.0	1.0	0.007485118170566393	0.021387283236994223	0.27263581488933597	0.010211800302571857	0.028047764509858367	0.01797945205479452	0.29722024233784755	0.4709897610921502	0.05564345991561183	0.2273325195833284	0.09326424870466321	0.5380388116091361	0.040170419963481446	0.05202312138728323	0.05757017004712149	0.19931565444931032	0.009790607333480719	0.15725953285127195	0.4676008086294965	0.3766871165644171	0.08463661453541858	0.00023657801350784153	0.06867469879518072	0.0475	0.14231354642313546	0.028770805925756444	0.03441191576784797	0.87248322147651	0.4181818181818182	0.7359307359307361	0.024708304735758413	0.34782608695652173	0.02448265811716701	0.4652317880794701	0.08773968622893666
1	0.8484848484848484	1.0	1.0	0.0	0.0	0.0	1.0	0.0	1.0	0.0	0.0	0.0	1.0	1.0	0.0021217657806329934	0.04855491329479769	0.46881287726358156	0.005421079172970248	0.016662038322688137	0.040239726027397255	0.2694226657163222	0.42662116040955633	0.0018459915611814355	0.12541625682898214	0.1212435233160622	0.6136012364760433	0.040779062690200846	0.046242774566473986	0.11903298504404834	0.34944396924006466	0.02754003095095222	0.20407844769286795	0.4737735528772704	0.2883435582822086	0.053357865685372596	0.00045026138054718207	0.091566265060241	0.034444444444444444	0.121765601217656	0.1743407881942458	0.042116076014381096	0.8590604026845637	0.4181818181818182	0.7835497835497836	0.01578586135895676	0.38905547226386816	0.027397260273972605	0.4619205298013244	0.06546581444896377
0	0.3181818181818181	0.0	1.0	0.0	0.0	0.0	1.0	0.0	0.0	0.0	0.0	0.0	0.0	0.0	0.02705251370307067	0.015028901734104053	0.6096579476861167	0.06026222894604135	0.017772840877534016	0.02482876712328767	0.4255167498218105	0.9786689419795221	0.0793776371308017	0.17637438820615528	0.2217616580310881	0.6256225313412329	1.0	0.08670520231213873	0.07805777504609711	0.2493584260462284	0.011653980987272208	0.15257764136711235	0.523155506859462	0.28957055214723926	0.048758049678012894	0.0003892089899645133	0.06385542168674703	0.039999999999999994	0.14687975646879756	0.04021049019047074	0.03749357986646122	0.8657718120805369	0.438181818181818	0.7012987012987013	0.01887439945092656	0.34782608695652173	0.02448265811716701	0.40397350993377473	0.07224481890373813
1	0.606060606060606	1.0	1.0	0.0	0.0	1.0	1.0	0.0	0.0	0.0	0.0	0.0	1.0	1.0	0.04661990923557494	0.057225433526011574	0.6111670020120724	0.08106404437720627	0.04637600666481532	0.0761986301369863	0.3186029935851747	0.6424914675767918	0.0029008438818565402	0.183484825142505	0.07979274611398965	0.5517774343122102	0.05903834449178333	0.06936416184971099	0.13952059004302397	0.3994867408369827	0.010169598585099327	0.11720335015346202	0.33334362124041295	0.16932515337423312	0.06347746090156395	0.0015110466669210516	0.0530120481927711	0.013888888888888892	0.1491628614916286	0.1957901961905851	0.03466872110939907	0.8624161073825504	0.229090909090909	0.7012987012987013	0.01853122855181881	0.3590704647676162	0.025065578548528127	0.3725165562913907	0.06352895603331396
1	1.0	1.0	1.0	1.0	0.0	0.0	1.0	1.0	1.0	0.0	0.0	0.0	1.0	1.0	0.027288265456474337	0.037572254335260125	0.4436619718309859	0.038577912254160365	0.05109691752291029	0.053082191780821915	0.3406985032074127	0.7346416382252557	0.0636867088607595	0.156228150219831	0.18238341968911917	0.5861239910698952	0.06755934266585514	0.08670520231213873	0.09171617837874753	0.2827202737775072	0.0067902599248334024	0.17988867502471	0.586426135399145	0.14846625766871166	0.055197792088316475	0.0003663143434960125	0.043373493975903635	0.01861111111111111	0.21917808219178084	0.04736029285591717	0.027991782229070367	0.8791946308724832	0.34545454545454546	0.6926406926406927	0.01681537405628003	0.37406296851574217	0.026231419411250366	0.42880794701986746	0.04803408870811543
1	0.4696969696969697	0.0	1.0	1.0	0.0	0.0	1.0	1.0	1.0	0.0	0.0	0.0	0.0	0.0	0.015854305416396534	0.049132947976878616	0.5025150905432595	0.033661119515885025	0.023326853651763388	0.02482876712328767	0.36136849607982896	0.6621160409556311	0.0026371308016877645	0.13371176658805684	0.16269430051813474	0.7132062510733298	0.0699939135727328	0.046242774566473986	0.037082565048145874	0.14927288285239224	0.016707197675520327	0.15465848202673882	0.41976204070924833	0.761963190184049	0.2603495860165594	0.00028999885526767653	0.11566265060240967	0.10972222222222222	0.5277777777777777	0.057084024480924325	0.03954802259887005	0.8187919463087249	0.19999999999999996	0.813852813852814	0.021276595744680847	0.32908545727136435	0.02302535703876421	0.42052980132450324	0.053844663955064875
1	0.3939393939393939	1.0	1.0	1.0	0.0	0.0	0.0	1.0	0.0	0.0	0.0	0.0	0.0	0.0	0.018388636765485945	0.06763005780346822	0.4195171026156942	0.03429147755925366	0.03054707025826158	0.039383561643835614	0.3521026372059872	0.7192832764505118	0.06579641350210971	0.1751893153834303	0.2373056994818653	0.6908809891808346	0.03225806451612903	0.09248554913294797	0.07805777504609711	0.2493584260462284	0.02393961406057543	0.15075690578993917	0.6234626008857888	0.4	0.20883164673413068	0.00041973518525584784	0.06144578313253014	0.05666666666666667	0.517503805175038	0.02991477435222788	0.03980482794042116	0.8530201342281879	0.36363636363636376	0.7142857142857144	0.02745367192862045	0.33658170914542734	0.02360827747012533	0.3642384105960264	0.05965523920201432
0	0.5454545454545454	1.0	0.0	0.0	0.0	0.0	0.0	0.0	0.0	0.0	0.0	0.0	0.0	0.0	0.00271114516414216	0.026011560693641633	0.3329979879275654	0.005295007564296524	0.025826159400166616	0.018835616438356163	0.3264433357091946	0.6254266211604095	0.002373417721518988	0.14437742199258144	0.1533678756476684	0.5947106302593165	0.028606208155812538	0.06936416184971099	0.08078945571262718	0.25603079559248415	0.052206044910463316	0.14685532955313949	0.45525532013394854	0.2920245398773006	0.04599816007359707	0.0004121036364330142	0.07590361445783135	0.03555555555555555	0.16666666666666666	0.03735056912429216	0.02927580893682588	0.8456375838926175	0.36363636363636376	0.7878787878787881	0.01853122855181881	0.36656671664167917	0.02564849897988925	0.42880794701986746	0.0809606817741623
1	0.5151515151515151	1.0	0.0	1.0	1.0	0.0	1.0	1.0	1.0	0.0	0.0	0.0	1.0	1.0	0.007838745800671894	0.06647398843930635	0.6106639839034206	0.053832576903681296	0.026381560677589552	0.03595890410958904	0.35851746258018535	0.6851535836177475	0.0029008438818565402	0.22377730111515354	0.1150259067357513	0.694315644856603	0.10225197808886183	0.12138728323699421	0.10537458171139792	0.3160821215087859	0.018128414869090108	0.14425427872860638	0.652783136062715	0.5030674846625767	0.04507819687212512	0.00035868279467317896	0.06987951807228916	0.08194444444444443	0.1872146118721461	0.042212434936795745	0.03954802259887005	0.8456375838926175	0.34545454545454546	0.8225108225108226	0.021619766643788604	0.32908545727136435	0.02302535703876421	0.46854304635761584	0.06256052682548907
1	0.7121212121212122	1.0	1.0	1.0	0.0	0.0	1.0	1.0	1.0	0.0	0.0	0.0	1.0	1.0	0.02003889903931161	0.04797687861271677	0.5694164989939637	0.06555723651033787	0.03887808941960565	0.017123287671232876	0.323592302209551	0.5887372013651876	0.0022415611814345995	0.347024874678549	0.12020725388601036	0.7647260862098574	0.04321363359707853	0.10404624277456648	0.11903298504404834	0.34944396924006466	0.012538293907715629	0.11044061800967592	0.5694510887177666	0.588957055214724	0.1113155473781049	0.00010684168351967032	0.12771084337349398	0.08722222222222223	0.21156773211567734	0.012669450323171079	0.016435541859270666	0.8657718120805369	0.38181818181818183	0.7835497835497836	0.018188057652711052	0.3103448275862069	0.02185951617604197	0.3807947019867549	0.10129769513848538
1	0.4696969696969697	1.0	1.0	0.0	1.0	0.0	1.0	1.0	1.0	0.0	0.0	0.0	1.0	1.0	0.032239052277951326	0.04104046242774567	0.30784708249496984	0.06757438224911749	0.4629269647320188	0.05136986301369863	0.27868852459016397	0.44965870307167244	0.0013185654008438814	0.265254849910527	0.11709844559585494	0.6290571870170015	0.056603773584905676	0.040462427745664734	0.05074096838079628	0.18263473058367094	0.016517702049711015	0.32060552463195136	0.6651286245582629	0.16564417177914112	0.10027598896044161	3.8157744114167996e-05	0.004819277108433745	0.02722222222222222	0.15296803652968036	0.04450037178973859	0.021571648690292752	0.8523489932885906	0.2727272727272727	0.8311688311688314	0.02539464653397392	0.3853073463268366	0.027105800058292048	0.5115894039735099	0.038349796629866345
0	0.7878787878787878	0.0	1.0	0.0	0.0	1.0	1.0	0.0	0.0	0.0	0.0	0.0	0.0	0.0	0.054635468851299586	0.013294797687861279	0.4476861167002012	0.08257690368129098	0.009164121077478478	0.11472602739726029	0.30506058446186746	0.5179180887372014	0.0018459915611814355	0.28066079660595145	0.1678756476683938	0.605014597286622	0.03225806451612903	0.05202312138728323	0.0848869767124223	0.2660393499118678	0.013706850266873008	0.14087291265671334	0.37192327278900017	0.3730061349693251	0.060717571297148124	0.00018315717174800631	0.07831325301204821	0.9999999999999999	0.19444444444444445	0.060229937653720755	0.04031843862352337	0.8046979865771813	0.28000000000000025	0.670995670995671	0.014756348661633495	0.8350824587706147	0.3383853104051297	0.3543046357615893	0.049970947123765236
1	0.3939393939393939	1.0	1.0	0.0	1.0	0.0	0.0	0.0	1.0	0.0	0.0	0.0	0.0	0.0	0.04296575705781811	0.04797687861271677	0.40643863179074446	0.06618759455370651	0.6403776728686476	0.39212328767123283	0.3392729864575909	0.41040955631399323	0.0017141350210970472	0.3008070345922757	0.09637305699481866	0.6170358921518116	0.04625684723067561	0.017341040462427744	0.07805777504609711	0.2493584260462284	0.008527303161418691	0.1910731935702024	0.6404376475671671	0.37914110429447856	0.06807727690892365	0.00045026138054718207	0.08072289156626507	0.05305555555555555	0.1449771689497717	0.047074300749299317	0.05238828967642527	0.836241610738255	0.42727272727272725	0.6493506493506493	0.01681537405628003	0.37406296851574217	0.026231419411250366	0.4304635761589403	0.057718380786364515
1	0.7424242424242424	1.0	0.0	0.0	0.0	1.0	1.0	0.0	0.0	0.0	0.0	1.0	1.0	1.0	0.015441739847940124	0.06300578034682082	0.3229376257545272	0.028618255168935958	0.02915856706470424	0.03510273972602739	0.2872416250890948	0.43941979522184293	0.0018459915611814355	0.14200727634713153	0.09637305699481866	0.04516572213635582	0.03651856360316494	0.06358381502890173	0.13952059004302397	0.3994867408369827	0.011748728800176864	0.20928054934193419	0.5756238329655406	0.2760736196319018	0.06531738730450784	0.00017552562292517265	0.04578313253012049	0.039722222222222214	0.1704718417047184	0.04564434021621003	0.04468412942989215	0.8456375838926175	0.3090909090909091	0.8268398268398269	0.019903912148249825	0.3815592203898051	0.026814339842611487	0.4370860927152317	0.06449738524113888
1	0.7575757575757576	1.0	1.0	0.0	0.0	0.0	1.0	1.0	1.0	0.0	0.0	0.0	0.0	0.0	0.02098190605292627	0.030635838150289016	0.5744466800804829	0.042612203731719624	0.014718133851707857	0.0565068493150685	0.2979330007127584	0.4965870307167236	0.0018459915611814355	0.12541625682898214	0.1077720207253886	0.6239052035033488	0.05295191722458917	0.028901734104046242	0.11220378337772315	0.3327630453744253	0.018570571329311815	0.25271809811163715	0.6265489730096757	0.20613496932515332	0.06991720331186754	0.00010684168351967032	0.03373493975903616	0.02805555555555556	0.16552511415525115	0.054796087627981466	0.05444273240883411	0.8322147651006712	0.36363636363636376	0.722943722943723	0.01578586135895676	0.3815592203898051	0.026814339842611487	0.4370860927152317	0.06159209761766413
0	0.7121212121212122	0.0	1.0	0.0	0.0	0.0	1.0	0.0	0.0	0.0	0.0	1.0	1.0	1.0	0.029999410620616493	0.027167630057803482	0.3480885311871228	0.02924861321230459	0.09302971396834211	0.02482876712328767	0.0	0.5921501706484641	0.002373417721518988	0.1621535143334558	0.07772020725388601	0.6256225313412329	0.0852099817407182	0.040462427745664734	0.0848869767124223	0.2660393499118678	0.017433597574455992	0.24049315923633152	0.5848829493372015	0.4748466257668711	0.2493100275988961	0.0002823673064448431	0.05542168674698797	0.065	0.21537290715372906	0.03592060859120287	0.044940934771443244	0.8342281879194632	0.32545454545454566	0.7272727272727273	0.023335621139327384	0.3590704647676162	0.025065578548528127	0.43874172185430454	0.07611853573503777
1	0.8181818181818181	1.0	1.0	0.0	1.0	0.0	1.0	0.0	0.0	0.0	0.0	1.0	1.0	0.0	0.04473389520834562	0.055491329479768786	0.5794768611670019	0.0586232980332829	0.06414884754234934	0.07705479452054795	0.3335709194583037	0.6535836177474402	0.002505274261603376	0.2462936847469277	0.21139896373056996	0.6427958097200754	0.05538648813146685	0.03468208092485549	0.07805777504609711	0.2493584260462284	0.023876448851972334	0.3229464703740311	0.9583339763275258	0.12024539877300613	0.08647654093836248	0.0005342084175983515	0.059036144578313285	0.0066666666666666645	0.16057838660578388	0.05508207973459933	0.048536209553158696	0.8483221476510068	0.3345454545454547	0.8051948051948055	0.024365133836650656	0.41904047976012	0.029728941999417082	0.42052980132450324	0.058686809994189404
0	0.8484848484848484	0.0	0.0	1.0	0.0	0.0	1.0	1.0	0.0	0.0	0.0	1.0	1.0	1.0	0.04025461189367596	0.017919075144508675	0.60261569416499	0.052950075642965215	0.08775340183282421	0.040239726027397255	0.3506771204561654	0.7448805460750852	0.0030327004219409285	0.3304338551603996	0.23316062176165808	0.6153185643139275	0.07790626902008521	0.07514450867052024	0.10537458171139792	0.3160821215087859	0.017781006221773046	0.13228944493575406	0.49383497168253576	0.30061349693251527	0.13983440662373509	0.00017552562292517265	0.07228915662650602	0.03555555555555555	0.2895738203957382	0.04164045072356003	0.036979969183358996	0.8523489932885906	0.25454545454545463	0.7922077922077924	0.014413177762525738	0.34782608695652173	0.02419119790148645	0.4056291390728476	0.06449738524113888
1	0.6212121212121211	0.0	1.0	0.0	0.0	0.0	1.0	1.0	1.0	0.0	0.0	0.0	1.0	1.0	0.014616608711027289	0.05797687861271676	0.38329979879275644	0.03227433182047403	0.025270758122743674	0.01113013698630137	0.27868852459016397	0.4411262798634813	0.0015822784810126589	0.2794757237832265	0.06321243523316061	0.6204705478275803	0.07303712720632988	0.09248554913294797	0.0	0.05869546626197048	0.007769320658181474	0.23789210841179842	0.5416737396027839	0.24294478527607363	0.10211591536338549	0.00016026252527950543	0.03975903614457833	0.03277777777777778	0.16552511415525115	0.026768861179431443	0.04622496147919876	0.8449664429530201	0.40000000000000013	0.696969696969697	0.020247083047357582	0.3553223388305848	0.024774118332847567	0.41556291390728467	0.058686809994189404
0	0.6212121212121211	1.0	1.0	0.0	0.0	0.0	1.0	0.0	0.0	0.0	0.0	0.0	1.0	1.0	0.02534331349089409	0.05907514450867053	0.5643863179074448	0.07513867876954111	0.024159955567897795	0.03510273972602739	0.2387740555951533	0.5068259385665529	0.0013185654008438814	0.13608191223350674	0.6124352331606218	0.7595741026962046	0.07668898356664638	0.08670520231213873	0.12586218671037352	0.366124893105704	0.016328206423901717	0.12266555688498156	0.33180043517846947	0.3116564417177914	0.037718491260349596	0.00030526195291334375	0.06867469879518072	0.042777777777777776	0.19977168949771687	0.051650174455185036	0.027991782229070367	0.8456375838926175	0.39454545454545475	0.7099567099567101	0.019903912148249825	0.43028485757121443	0.03060332264645876	0.48841059602649	0.07127638969591321
0	0.8333333333333333	0.0	0.0	0.0	0.0	0.0	0.0	1.0	0.0	0.0	0.25	1.0	0.0	0.0	0.008369187245830141	0.022543352601156072	0.3279678068410463	0.06354009077155826	0.021382949180783116	0.023972602739726026	0.29579472558802566	0.5196245733788395	0.002373417721518988	0.12778640247443207	0.3005181347150259	0.7252275459385196	0.07547169811320756	0.017341040462427744	0.10537458171139792	0.3160821215087859	0.01771784101316995	0.1517973261197524	0.40741655221370043	0.28957055214723926	0.08831646734130635	0.0007860495287518603	0.07228915662650602	0.03611111111111111	0.19101978691019786	0.04821826917577074	0.03441191576784797	0.8657718120805369	0.34545454545454546	0.7965367965367967	0.020247083047357582	0.36656671664167917	0.02564849897988925	0.4403973509933774	0.07224481890373813
0	0.045454545454545414	1.0	1.0	0.0	0.0	0.0	1.0	0.0	0.0	0.0	0.0	0.0	0.0	0.0	0.02634525844285967	0.005202312138728328	0.4300804828973843	0.0827029752899647	0.019994445987225766	0.014554794520547944	0.3784746970776907	0.8011945392491467	0.003164556962025317	0.2534041216832774	0.20932642487046635	0.7183582345869827	0.04443091905051735	0.10982658959537572	0.11903298504404834	0.34944396924006466	0.01566497173356915	0.17546688862300372	0.5277850650452924	0.3141104294478527	0.026678932842686295	0.0001678940741023391	0.0530120481927711	0.0475	0.2526636225266362	0.1723388434479208	0.02824858757062146	0.8557046979865772	0.3781818181818182	0.7099567099567101	0.013383665065202473	0.32533733133433285	0.022442436607403093	0.3774834437086092	0.08580282781328682
1	0.36363636363636365	1.0	1.0	1.0	0.0	0.0	1.0	1.0	1.0	0.0	0.0	0.0	1.0	1.0	0.040549301585430554	0.06300578034682082	0.4708249496981891	0.06959152798789714	0.0483199111357956	0.06506849315068494	0.3528153955808981	0.7824232081911263	0.0030327004219409285	0.19533555336975458	0.2352331606217617	0.6788596943156447	0.07912355447352404	0.14450867052023122	0.1804958000409752	0.49957228403081894	0.011243407131352051	0.19471466472454876	0.4490825758861746	0.4539877300613496	0.16467341306347746	0.0007860495287518603	0.0530120481927711	0.06222222222222222	0.19140030441400305	0.022478979580163583	0.03775038520801233	0.8624161073825504	0.38363636363636355	0.7445887445887447	0.016472203157172273	0.3403298350824588	0.02360827747012533	0.40397350993377473	0.07321324811156302
1	0.5	1.0	1.0	0.0	0.0	1.0	1.0	0.0	1.0	1.0	0.0	0.0	0.0	0.0	0.014380856957623624	0.04566473988439308	0.30281690140845074	0.023701462430660618	0.041377395168008875	0.016267123287671232	0.29223093371347114	0.7039249146757679	0.002505274261603376	0.24273846627875284	0.1751295336787565	0.6479477932337283	0.022519780888618376	0.046242774566473986	0.04391176671447107	0.1659538067180316	0.006853425133436503	0.16662331581959114	0.3811823891606611	0.2012269938650307	0.058877644894204245	0.0003663143434960125	0.06506024096385545	0.02	0.1552511415525114	0.05279414288165647	0.03287108371854135	0.8315436241610739	0.4036363636363638	0.670995670995671	0.0030885380919698016	0.41154422788605705	0.029146021568055968	0.44205298013245026	0.06062366840983921
1	0.48484848484848486	1.0	1.0	1.0	0.0	0.0	1.0	1.0	1.0	0.0	0.25	0.0	1.0	1.0	0.031708610832793076	0.050289017341040465	0.47887323943661975	0.07425617750882502	0.03415717856151068	0.040239726027397255	0.33570919458303633	0.6911262798634811	0.0022415611814345995	0.21548179135607884	0.1678756476683938	0.8076592821569637	0.0742544126597687	0.0	0.07805777504609711	0.2493584260462284	0.016201876006695516	0.17390625812828386	0.4506257619481181	0.4699386503067484	0.0956761729530819	0.0006181554546495212	0.07228915662650602	0.0775	0.6388888888888888	0.030486758565463592	0.04185927067282999	0.8778523489932887	0.3363636363636364	0.7186147186147187	0.01166781056966369	0.3403298350824588	0.02360827747012533	0.42549668874172175	0.05093937633159015
1	0.5454545454545454	1.0	0.0	1.0	0.0	0.0	1.0	1.0	0.0	0.0	0.0	1.0	1.0	1.0	0.01273059468379796	0.07485549132947977	0.39336016096579474	0.05408472012102875	0.03748958622604831	0.031678082191780824	0.300784034212402	0.42235494880546065	0.0017141350210970472	0.08275363521088372	0.1844559585492228	0.5655160570152841	0.024954351795496058	0.06358381502890173	0.07805777504609711	0.2493584260462284	0.013675267662571456	0.16688342090204447	0.4845758553108748	0.32147239263803684	0.07635694572217114	0.0005342084175983515	0.032530120481927716	0.04416666666666666	0.13774733637747336	0.03963850597723502	0.02927580893682588	0.8523489932885906	0.4545454545454546	0.6190476190476191	0.010638297872340429	0.41154422788605705	0.029146021568055968	0.5082781456953642	0.0674026728646136
1	0.5606060606060606	0.0	0.0	1.0	0.0	0.0	1.0	1.0	0.0	0.0	0.0	0.0	0.0	0.0	0.018801202333942356	0.05606936416184971	0.5593561368209256	0.032652546646495216	0.038044987503471246	0.027397260273972605	0.3528153955808981	0.5981228668941979	0.002505274261603376	0.2605145586196272	0.03523316062176166	0.5964279580972007	0.018867924528301896	0.046242774566473986	0.0848869767124223	0.2660393499118678	0.01733884976155134	0.14139312282161995	0.586426135399145	0.3116564417177914	0.2391904323827047	0.0007860495287518603	0.03975903614457833	0.03805555555555555	0.15030441400304412	0.033632671738260025	0.03158705701078582	0.8557046979865772	0.3709090909090911	0.7316017316017318	0.019560741249142075	0.3928035982008996	0.027688720489653165	0.4751655629139072	0.06643424365678868
1	0.5151515151515151	1.0	1.0	1.0	0.0	0.0	1.0	1.0	1.0	0.0	0.25	0.0	1.0	1.0	0.029292155360405497	0.06820809248554914	0.4944668008048291	0.023071104387291985	0.05137461816162176	0.031678082191780824	0.30434782608695654	0.6732081911262798	0.002505274261603376	0.15741322304255598	0.09430051813471504	0.6479477932337283	0.031040779062690205	0.046242774566473986	0.0712285733797719	0.23267750218058905	0.015128067460442788	0.14295375331633983	0.5370441814169534	0.3926380368098159	0.14535418583256673	0.0004044720876101805	0.06265060240963859	0.04805555555555556	0.12671232876712327	0.06823771663902076	0.01951720595788392	0.8328859060402685	0.26	0.9956709956709959	0.016472203157172273	0.33283358320839584	0.026173127368114255	0.41225165562913896	0.06546581444896377
1	0.5303030303030303	1.0	1.0	0.0	0.0	0.0	1.0	1.0	1.0	0.0	0.0	0.0	1.0	1.0	0.0764425060411387	0.06300578034682082	0.46579476861167	0.03403933434190621	0.017772840877534016	0.03510273972602739	0.3064861012116893	0.6544368600682594	0.0021097046413502112	0.13252669376533188	0.05699481865284974	0.6891636613429503	0.06695069993913572	0.13872832369942195	0.14634979170934914	0.4161676647026221	0.009790607333480719	0.17130520730375076	0.5432169256647273	0.26625766871165646	0.08187672493100279	0.0009386805052085322	0.10481927710843376	0.02472222222222222	0.14535768645357686	0.20837384888177082	0.024910118130457112	0.8677852348993289	0.4363636363636365	0.7359307359307361	0.013383665065202473	0.3590704647676162	0.025065578548528127	0.4735099337748343	0.06256052682548907
1	0.5303030303030303	1.0	0.0	0.0	0.0	0.0	1.0	1.0	1.0	0.0	0.25	0.0	1.0	1.0	0.005127600636529735	0.06300578034682082	0.41498993963782693	0.0656833081190116	0.0161066370452652	0.025684931506849314	0.3071988595866002	0.5648464163822525	0.0021097046413502112	0.24984890321510256	0.10155440414507774	0.7269448737764039	0.026171637248934884	0.06936416184971099	0.0712285733797719	0.23267750218058905	0.014180589331396267	0.12084482130780837	0.8996929059736732	0.28957055214723926	0.11039558417663295	0.00045026138054718207	0.10000000000000002	0.02444444444444444	0.19368340943683407	0.1617571355030601	0.036979969183358996	0.8523489932885906	0.4181818181818182	0.7792207792207795	0.013040494166094716	0.3703148425787107	0.025939959195569805	0.49172185430463566	0.05578152237071468
1	0.8484848484848484	1.0	1.0	1.0	0.0	0.0	1.0	1.0	1.0	0.0	0.0	0.0	1.0	1.0	0.03306418341486415	0.04739884393063584	0.38329979879275644	0.06366616238023198	0.03443487920022215	0.040239726027397255	0.23948681397006416	0.5008532423208193	0.0015822784810126589	0.14911771328348128	0.24663212435233162	0.5637987291773999	0.020085209981740723	0.040462427745664734	0.05757017004712149	0.19931565444931032	0.012854119950731139	0.1913332986526557	0.5910556935849755	0.40245398773006125	0.11315547378104876	0.0005952608081810204	0.06626506024096389	0.05111111111111111	0.5365296803652968	0.1008408167934565	0.029789419619928093	0.8342281879194632	0.30181818181818176	0.6839826839826839	0.002745367192862046	0.37406296851574217	0.026231419411250366	0.43377483443708603	0.05578152237071468
0	0.48484848484848486	1.0	0.0	0.0	1.0	0.0	1.0	0.0	0.0	0.0	0.25	0.0	1.0	1.0	0.03441975599693523	0.015028901734104053	0.511569416498994	0.07438224911749874	0.02054984726464871	0.032534246575342464	0.2715609408410549	0.4445392491467576	0.0015822784810126589	0.15859829586528093	0.0	0.6977503005323715	0.043822276323797926	0.05780346820809248	0.07805777504609711	0.2493584260462284	0.02201307519818084	0.15205743120220572	0.3981574358420395	0.2147239263803681	0.020239190432382707	0.00018315717174800631	0.06987951807228916	0.028333333333333332	0.22222222222222218	0.07853343247726362	0.026707755521314838	0.8657718120805369	0.40000000000000013	0.7662337662337662	0.029855868222374744	0.36656671664167917	0.02564849897988925	0.3543046357615893	0.07708696494286268
0	0.43939393939393934	0.0	1.0	0.0	1.0	0.0	1.0	0.0	0.0	0.0	0.0	0.0	0.0	0.0	0.006777862910355398	0.015028901734104053	0.5030181086519115	0.13565305093292992	0.006387114690363788	0.012842465753424659	0.26657163221667857	0.47781569965870296	0.0017141350210970472	0.12304611118353223	0.13367875647668395	0.6496651210716126	0.04930006086427269	0.05780346820809248	0.04391176671447107	0.1659538067180316	0.006663929507627198	0.13385007543047395	0.41976204070924833	0.2650306748466257	0.09843606255749772	0.00017552562292517265	0.09397590361445786	0.023333333333333327	0.27549467275494677	0.031058742778699303	0.013867488443759624	0.87248322147651	0.3090909090909091	0.7835497835497836	0.030542210020590252	0.3440779610194903	0.023899737685805892	0.4321192052980131	0.05481309316288979
1	0.7121212121212122	1.0	0.0	0.0	0.0	0.0	1.0	0.0	0.0	0.0	0.0	0.0	1.0	1.0	0.005775917958389814	0.06069364161849712	0.4426559356136821	0.013489662128088754	0.0197167453485143	0.023972602739726026	0.2950819672131148	0.6177474402730375	0.0022415611814345995	0.14674756763803137	0.11709844559585494	0.6496651210716126	0.020085209981740723	0.06936416184971099	0.13952059004302397	0.3994867408369827	0.011274989735653603	0.1819695156843365	0.41976204070924833	0.3570552147239263	0.1223551057957682	0.0003510512458503453	0.05180722891566267	0.05083333333333334	0.2929984779299848	0.05508207973459933	0.02927580893682588	0.8456375838926175	0.40000000000000013	0.6796536796536798	0.006863417982155116	0.43028485757121443	0.03060332264645876	0.4437086092715231	0.06643424365678868
1	0.7121212121212122	1.0	0.0	0.0	1.0	0.0	1.0	0.0	1.0	0.0	0.0	0.0	0.0	0.0	0.0464430954205222	0.0601156069364162	0.39084507042253513	0.9747856782652548	0.03832268814218272	0.0410958904109589	0.3186029935851747	0.614334470989761	0.05959915611814347	0.9999999999999999	0.1139896373056995	0.6668383994504551	0.04990870359099209	0.08670520231213873	0.11220378337772315	0.3327630453744253	0.018002084451883907	0.2628621963273163	0.652783136062715	0.30552147239263805	0.05979760809567619	0.0004273667340786813	0.08915662650602411	0.029999999999999995	0.16704718417047185	0.03963850597723502	0.06266050333846943	0.8590604026845637	0.38181818181818183	0.7619047619047621	0.030542210020590252	0.40029985007496255	0.028271640921014286	0.5827814569536424	0.08580282781328682
0	0.5757575757575757	0.0	0.0	1.0	0.0	1.0	0.0	0.0	0.0	0.0	0.0	0.0	1.0	1.0	0.03530382507219898	0.013294797687861279	0.4134808853118712	0.0779122541603631	0.015551235767842264	0.03595890410958904	0.3292943692088382	0.6390784982935153	0.0022415611814345995	0.24984890321510256	0.24766839378238342	0.04258973037952944	0.07303712720632988	0.12716763005780346	0.17366659837464998	0.4828913601651796	0.011843476613081516	0.1354107059251938	0.37809601703677415	0.5754601226993865	0.11775528978840849	0.00043499828290151496	0.0710843373493976	0.09027777777777778	0.42503805175038056	0.018189097980895724	0.04185927067282999	0.8469798657718121	0.30000000000000004	0.7792207792207795	0.02196293754289636	0.33283358320839584	0.02331681725444477	0.3824503311258277	0.05965523920201432
1	0.6212121212121211	1.0	1.0	1.0	0.0	0.0	1.0	1.0	1.0	1.0	0.25	0.0	1.0	1.0	0.028879589791949087	0.04797687861271677	0.30784708249496984	0.034417549167927386	0.0688697584004443	0.5633561643835616	0.3499643620812545	0.7704778156996587	0.002768987341772152	0.21785193700152874	0.2041450777202073	0.598145285935085	0.05173463177115034	0.05780346820809248	0.05074096838079628	0.18263473058367094	0.0072955815936582135	0.18951256307548253	0.38426876128454807	0.3926380368098159	0.15547378104875806	0.0002823673064448431	0.04096385542168676	0.052500000000000005	0.43721461187214616	0.042212434936795745	0.0308166409861325	0.8342281879194632	0.31999999999999984	0.7402597402597404	0.014070006863417984	0.3628185907046477	0.025357038764208688	0.3708609271523178	0.05578152237071468
1	0.4545454545454546	1.0	1.0	0.0	0.0	0.0	0.0	0.0	0.0	0.0	0.0	0.0	1.0	1.0	0.07997878234219366	0.030635838150289016	0.6167002012072434	0.07690368129097327	0.03138017217439599	0.02825342465753424	0.391304347826087	0.8029010238907849	0.0034282700421940935	0.1266013296517071	0.2922279792746114	0.598145285935085	0.053560559951308595	0.09248554913294797	0.11220378337772315	0.3327630453744253	0.017244101948646687	0.17156531238620407	0.4676008086294965	0.358282208588957	0.05059797608095677	0.0003663143434960125	0.06506024096385545	0.04666666666666666	0.1126331811263318	0.02734084539266716	0.04006163328197225	0.8677852348993289	0.33272727272727276	0.7575757575757576	0.012697323266986959	0.3515742128935533	0.02448265811716701	0.43377483443708603	0.07127638969591321
1	0.6818181818181819	0.0	0.0	1.0	0.0	0.0	1.0	1.0	0.0	0.0	0.0	0.0	1.0	0.0	0.03153179701774032	0.021965317919075147	0.4285714285714286	0.006933938477054969	0.1549569564009997	0.02996575342465753	0.26086956521739135	0.4667235494880547	0.0015822784810126589	0.2024459903061043	0.21658031088082902	0.6359264983685384	0.05173463177115034	0.08670520231213873	0.11220378337772315	0.3327630453744253	1.0	0.1283878686989544	0.4861190413728183	0.4	0.15271389144434225	0.0004655244781928494	0.05783132530120484	0.054166666666666655	0.20167427701674273	0.032774695418406455	0.03415511042629686	0.87248322147651	0.3909090909090909	0.0	0.005147563486616337	0.33283358320839584	0.02331681725444477	0.2798013245033112	0.04512880108464071
1	0.4242424242424242	1.0	1.0	1.0	1.0	0.0	1.0	0.0	1.0	0.0	0.0	0.0	1.0	1.0	0.02257323038840102	0.023121387283236997	0.48390342052313884	0.03416540595057994	0.04970841432935295	0.027397260273972605	0.3478260869565218	0.713310580204778	0.0650052742616034	0.22614744676060344	0.12538860103626945	0.7904860037781212	0.07912355447352404	0.09248554913294797	0.0712285733797719	0.23267750218058905	0.014812241417427279	0.2118816001664673	0.6728445548679803	0.5496932515337423	0.1582336706531739	0.0009386805052085322	0.06265060240963859	0.08027777777777778	0.1659056316590563	0.04564434021621003	0.04725218284540318	0.8456375838926175	0.3272727272727274	0.8484848484848488	0.021276595744680847	0.31409295352323846	0.022150976391722532	0.3774834437086092	0.09451869068371099
0	0.3787878787878788	0.0	1.0	0.0	0.0	0.0	1.0	0.0	0.0	0.0	0.0	1.0	1.0	1.0	0.02257323038840102	0.005202312138728328	0.5402414486921528	0.008320726172465959	0.0949736184393224	0.052226027397260275	0.2829650748396294	0.6177474402730375	0.0021097046413502112	0.18466989796522998	0.48497409326424873	0.6891636613429503	0.02130249543517955	0.14450867052023122	0.09854538004507273	0.29940119764314654	0.015064902251839688	0.10003641471154347	0.2885912254440518	0.18159509202453986	0.11315547378104876	0.0005342084175983515	0.0602409638554217	0.021111111111111112	0.1404109589041096	0.15060344334496364	0.04468412942989215	0.8590604026845637	0.3272727272727274	0.7662337662337662	0.02196293754289636	0.33658170914542734	0.02360827747012533	0.41556291390728467	0.046097230292465624
0	0.36363636363636365	1.0	1.0	0.0	1.0	0.0	0.0	1.0	1.0	1.0	0.0	0.0	0.0	0.0	0.013614663759061708	0.021965317919075147	0.29778672032193154	0.028252647503782147	0.053873923910024976	0.6147260273972603	0.3071988595866002	0.6271331058020476	0.002505274261603376	0.25221904886055246	0.10259067357512955	0.7252275459385196	0.037735849056603765	0.20809248554913296	0.13952059004302397	0.3994867408369827	0.01380159807977766	0.19887634604380172	0.7268560670360025	0.41472392638036815	0.0643974241030359	0.00018315717174800631	0.06626506024096389	0.060833333333333336	0.24847792998477927	0.10513069839272436	0.03800719054956342	0.8738255033557046	0.42545454545454553	0.7272727272727273	0.020247083047357582	0.33283358320839584	0.02331681725444477	0.4304635761589403	0.0703079604880883
1	0.803030303030303	1.0	1.0	0.0	1.0	0.0	0.0	1.0	0.0	0.0	0.0	0.0	1.0	1.0	0.012141215300288798	0.03236994219653179	0.45875251509054327	0.021432173474533536	0.0322132740905304	0.027397260273972605	0.27797576621525305	0.4513651877133106	0.0015822784810126589	0.1455624948153064	0.0766839378238342	0.6153185643139275	0.03530127814972611	0.08092485549132948	0.07805777504609711	0.2493584260462284	0.010611755045321039	0.2290485356083858	0.5169827626116881	0.13619631901840487	0.08371665133394665	0.000602892357003854	0.03855421686746989	0.013611111111111112	0.33637747336377477	0.01647314534118858	0.04006163328197225	0.8268456375838925	0.26727272727272733	0.696969696969697	0.02916952642415923	0.38905547226386816	0.027397260273972605	0.5513245033112583	0.06643424365678868
1	0.4242424242424242	1.0	0.0	1.0	0.0	0.0	1.0	0.0	1.0	1.0	0.0	0.0	1.0	1.0	0.026698886072965174	0.05953757225433527	0.3329979879275654	0.05711043872919818	0.025548458761455145	0.019691780821917807	0.29009265858873845	0.5708191126279863	0.5279535864978903	0.20481613595155423	0.06632124352331606	0.7509874635067834	0.07242848447961048	0.10982658959537572	0.13269138837669875	0.38280581697134336	0.009632694311972965	0.20147739686833485	0.44290983163840064	0.9999999999999999	0.06255749770009202	0.00017552562292517265	0.0674698795180723	0.06222222222222222	0.14269406392694062	0.04450037178973859	0.03954802259887005	0.8657718120805369	0.40000000000000013	0.7878787878787881	0.017844886753603295	0.8313343328335834	0.2800932672690178	0.3940397350993377	0.07224481890373813
1	0.8787878787878789	1.0	1.0	1.0	0.0	1.0	0.0	0.0	0.0	0.0	0.0	0.0	0.0	0.0	0.03718983909942831	0.061271676300578046	0.4285714285714286	0.08043368633383763	0.010830324909747288	0.06335616438356165	0.2551674982181041	0.07679180887372017	0.00039556962025316406	0.24510861192420275	0.11191709844559586	0.4246951743087755	0.10833840535605599	0.040462427745664734	0.0848869767124223	0.2660393499118678	0.021318257903546724	0.12526660770951467	0.393527877656209	0.13374233128834354	0.031278748850046015	7.631548822833556e-06	0.03614457831325303	0.012777777777777777	0.1750380517503805	0.010181318995595722	0.04725218284540318	0.8187919463087249	0.25454545454545463	0.6233766233766234	0.02642415923129718	0.4452773613193404	0.03147770329350044	0.672185430463576	0.05093937633159015
0	0.606060606060606	1.0	0.0	0.0	1.0	0.0	0.0	1.0	0.0	0.0	0.0	0.0	1.0	1.0	0.0410797430305888	0.02485549132947977	0.30784708249496984	0.06341401916288453	0.05803943349069701	0.06678082191780821	0.3029223093371347	0.5452218430034129	0.001977848101265823	0.28066079660595145	0.1968911917098446	0.0	0.08581862446743763	0.3872832369942196	0.27610462336952807	0.73310521814977	0.006221773047405489	0.13905217707954015	0.22995015509019923	0.14601226993865027	0.09751609935602577	0.0007021024917006906	0.024096385542168697	0.015555555555555555	0.5582191780821918	0.020763026940456442	0.02927580893682588	0.836241610738255	0.3090909090909091	0.7792207792207795	0.012354152367879205	0.3223388305847077	0.02331681725444477	0.40463576158940384	0.043869843114468315
1	0.6363636363636362	1.0	0.0	1.0	0.0	0.0	0.0	0.0	1.0	0.0	0.25	0.0	1.0	1.0	0.019567395532504278	0.05086705202312139	0.4315895372233399	0.04210791729702471	0.017217439600111073	0.04623287671232877	0.3022095509622238	0.34726962457337884	0.0013185654008438814	0.25221904886055246	0.05388601036269431	0.6101665808002746	0.034083992696287285	0.06936416184971099	0.07805777504609711	0.2493584260462284	0.013738432871174556	0.1237059772147948	0.4382802734525702	0.6466257668711656	0.08371665133394665	0.0006181554546495212	0.11325301204819278	0.10444444444444445	0.20776255707762556	0.011611279528685008	0.038520801232665644	0.8637583892617449	0.4236363636363636	0.7142857142857144	0.023335621139327384	0.3215892053973014	0.022442436607403093	0.36092715231788075	0.05190780553941507
1	0.3787878787878788	1.0	1.0	0.0	1.0	0.0	1.0	0.0	0.0	0.0	0.0	0.0	0.0	0.0	0.022337478634997354	0.04335260115606937	0.48390342052313884	0.03202218860312658	0.041377395168008875	0.04195205479452055	0.33428367783321455	0.652730375426621	0.002373417721518988	0.22377730111515354	0.1295336787564767	0.6616864159368022	0.037127206329884366	0.028901734104046242	0.04391176671447107	0.1659538067180316	0.012727789533524938	0.1863913020860428	0.6419808336291106	0.31656441717791406	0.12327506899724014	0.00045026138054718207	0.03493975903614459	0.04972222222222222	0.12975646879756467	0.15803923811702794	0.03466872110939907	0.8496644295302013	0.31272727272727274	0.7186147186147187	0.02642415923129718	0.36656671664167917	0.02564849897988925	0.5248344370860927	0.053844663955064875
1	0.3484848484848485	1.0	1.0	0.0	0.0	0.0	0.0	1.0	0.0	0.0	0.0	0.0	1.0	1.0	0.02941003123710733	0.030635838150289016	0.5643863179074448	0.03555219364599092	0.07053596223271312	0.05136986301369863	0.300784034212402	0.6561433447098975	0.0022415611814345995	0.18466989796522998	0.09533678756476685	0.6290571870170015	0.06573341448569689	0.040462427745664734	0.0848869767124223	0.2660393499118678	0.009569529103369865	0.20407844769286795	0.5879693214610885	0.41717791411042937	0.13247470101195954	0.0003739458923188462	0.08554216867469881	0.05555555555555555	0.2111872146118721	0.021621003260310013	0.026194144838212627	0.8221476510067114	0.21636363636363654	0.7878787878787881	0.02059025394646534	0.3403298350824588	0.023899737685805892	0.42715231788079466	0.039318225837691234
0	0.7272727272727273	1.0	1.0	0.0	0.0	0.0	0.0	0.0	0.0	0.0	0.0	0.0	1.0	1.0	0.0410797430305888	0.002312138728323705	0.4325955734406438	0.0713565305093293	0.05498472646487086	0.0410958904109589	0.3207412687099073	0.7030716723549487	0.059994725738396634	0.30673239870590047	0.08186528497409326	0.6239052035033488	0.04808277541083386	0.03468208092485549	0.06439937171344669	0.2159965783149497	0.021697249155165334	0.15934037351089841	0.41821885464730485	0.3533742331288343	0.04783808647654095	0.0004273667340786813	0.08072289156626507	0.04472222222222222	0.5312024353120243	0.023908940113252872	0.06086286594761173	0.8389261744966443	0.34545454545454546	0.8051948051948055	0.02745367192862045	0.3590704647676162	0.025357038764208688	0.36258278145695355	0.06837110207243849
1	0.606060606060606	1.0	0.0	0.0	1.0	0.0	1.0	0.0	1.0	0.0	0.0	0.0	1.0	1.0	0.009194318382742973	0.0369942196531792	0.317907444668008	0.021558245083207264	0.01693973896139961	0.022260273972602742	0.38203848895224524	0.5964163822525598	0.0029008438818565402	0.16926395126980553	0.11295336787564769	0.5947106302593165	0.017650639074863056	0.05202312138728323	0.0712285733797719	0.23267750218058905	0.00931686826895746	0.17208552255111068	0.41667566858536137	0.37546012269938644	0.10763569457221711	0.0003663143434960125	0.07831325301204821	0.04722222222222222	0.1464992389649924	0.11771435108391008	0.03210066769388803	0.8691275167785235	0.3981818181818184	0.7012987012987013	0.013040494166094716	0.3703148425787107	0.025939959195569805	0.4321192052980131	0.06159209761766413
1	0.40909090909090906	1.0	0.0	0.0	0.0	0.0	0.0	0.0	1.0	0.0	0.0	0.0	0.0	0.0	0.009606883951199387	0.04566473988439308	0.5744466800804829	0.02105395864851236	0.01916134407109136	0.02910958904109589	0.30149679258731293	0.6066552901023888	0.0021097046413502112	0.2249623739378785	0.21347150259067357	0.7836166924265842	0.015216068167985389	0.19653179190751444	0.13269138837669875	0.38280581697134336	0.012917285159334239	0.1702647869739375	0.40124380796592646	0.2834355828220859	0.024839006439742416	0.0002823673064448431	0.11927710843373497	0.01916666666666667	0.15905631659056316	0.03163072699193502	0.05238828967642527	0.8791946308724832	0.4181818181818182	0.7965367965367967	0.02196293754289636	0.32908545727136435	0.02302535703876421	0.3956953642384105	0.08192911098198721
0	0.5	0.0	0.0	0.0	0.0	0.0	0.0	1.0	0.0	0.0	0.0	0.0	0.0	0.0	0.039370542818412214	0.021965317919075147	0.6700201207243462	0.08434190620272317	0.01582893640655373	0.04623287671232877	0.31361368496079833	0.5776450511945393	0.0021097046413502112	0.1431923491698565	0.21139896373056996	0.6565344324231496	0.053560559951308595	0.011560693641618497	0.06439937171344669	0.2159965783149497	0.013612102453968355	0.12786765853404777	0.40741655221370043	0.358282208588957	0.04415823367065318	0.0009386805052085322	0.0951807228915663	0.048888888888888885	0.21727549467275495	0.024766916433106443	0.031843862352336924	0.8322147651006712	0.3272727272727274	0.7705627705627707	0.019560741249142075	0.3590704647676162	0.025065578548528127	0.3708609271523178	0.049970947123765236
0	0.40909090909090906	1.0	1.0	0.0	0.0	0.0	0.0	0.0	0.0	0.0	0.0	0.0	1.0	1.0	0.016915188306713035	0.02369942196531792	0.29778672032193154	0.022188603126575897	0.04109969452929741	0.040239726027397255	0.2879543834640057	0.6066552901023888	0.0021097046413502112	0.2166668641788038	0.08704663212435235	0.63249184269277	0.05599513085818625	0.09826589595375723	0.09171617837874753	0.2827202737775072	0.024792344376717304	0.24309421006086462	0.34414592367401736	0.27361963190184047	0.11683532658693654	0.0006181554546495212	0.03855421686746989	0.04027777777777777	0.1404109589041096	0.07424355087799576	0.031073446327683607	0.8308724832214766	0.26909090909090905	0.7316017316017318	0.032944406314344546	0.37406296851574217	0.026231419411250366	0.3956953642384105	0.06159209761766413
1	0.4242424242424242	1.0	1.0	1.0	1.0	0.0	0.0	0.0	1.0	0.0	0.0	0.0	1.0	0.0	0.02699357576471975	0.038728323699421974	0.4567404426559356	0.032652546646495216	0.04443210219383503	0.03767123287671233	1.0	0.5307167235494882	0.0015822784810126589	0.237998174987853	0.08704663212435235	0.6548171045852653	0.05903834449178333	0.12716763005780346	0.18732500170730038	0.5162532078964582	0.022581562075608755	0.15465848202673882	1.0	0.520245398773006	0.10763569457221711	0.0002823673064448431	0.08313253012048195	0.06972222222222221	0.1628614916286149	0.02734084539266716	0.013867488443759624	0.859731543624161	0.32545454545454566	0.7099567099567101	0.02059025394646534	0.3403298350824588	0.02360827747012533	0.3559602649006622	0.07321324811156302
1	0.5303030303030303	1.0	1.0	1.0	0.0	0.0	1.0	0.0	1.0	0.0	0.25	0.0	1.0	1.0	0.017504567690222197	0.051445086705202314	0.42152917505030174	0.030887544125063046	0.03860038878089419	0.027397260273972605	0.3143264433357092	0.6732081911262798	0.0022415611814345995	0.2628847042650771	0.31295336787564765	0.7973553151296582	0.08703590992087645	0.08092485549132948	0.09854538004507273	0.29940119764314654	0.015191232669045889	0.13124902460594082	0.39044150553232204	0.23680981595092018	0.15271389144434225	0.00045026138054718207	0.05421686746987954	0.023055555555555555	0.1491628614916286	0.050792198135331465	0.042116076014381096	0.8791946308724832	0.38181818181818183	0.9047619047619049	0.026767330130404936	0.37406296851574217	0.026231419411250366	0.4867549668874171	0.07515010652721282
0	0.7121212121212122	1.0	0.0	1.0	0.0	1.0	1.0	0.0	0.0	0.0	0.0	0.0	1.0	0.0	0.02003889903931161	0.006936416184971095	0.454225352112676	0.035300050428643474	0.03443487920022215	0.02910958904109589	0.29579472558802566	0.5307167235494882	0.0021097046413502112	0.22851759240605335	0.00829015544041451	0.5397561394470204	0.09920876445526475	0.028901734104046242	0.0712285733797719	0.23267750218058905	0.012443546094810977	0.19835613587889508	0.4737735528772704	0.5803680981595092	0.09751609935602577	0.0001678940741023391	0.08192771084337351	0.08833333333333332	0.1525875190258752	0.08282331407653147	0.021571648690292752	0.8409395973154363	0.28000000000000025	0.6753246753246753	0.022992450240219627	0.3590704647676162	0.025065578548528127	0.4354304635761589	0.057718380786364515
1	0.7121212121212122	1.0	1.0	0.0	0.0	0.0	0.0	1.0	1.0	0.0	0.0	0.0	1.0	1.0	0.01379147757411446	0.04566473988439308	0.5663983903420523	0.026096822995461427	0.026936961955012488	0.03595890410958904	0.270848182466144	0.4215017064846417	0.0017141350210970472	0.2024459903061043	0.013471502590673583	0.5672333848531684	0.029214850882531965	0.05202312138728323	0.11220378337772315	0.3327630453744253	0.015759719546473802	0.1424335431514332	0.42439159889507877	0.4269938650306748	0.10671573137074516	0.0003892089899645133	0.08554216867469881	0.057777777777777775	0.24885844748858446	0.024766916433106443	0.031843862352336924	0.87248322147651	0.40000000000000013	0.696969696969697	0.03363074811256006	0.38905547226386816	0.027397260273972605	0.5596026490066225	0.06159209761766413
0	0.6212121212121211	1.0	0.0	1.0	1.0	0.0	1.0	1.0	1.0	1.0	0.0	1.0	1.0	0.0	0.03878116343490305	0.013872832369942203	0.5206237424547285	0.06908724155320223	0.043321299638989154	0.053082191780821915	0.3064861012116893	0.9581911262798634	0.003164556962025317	0.2273325195833284	0.12331606217616581	0.5947106302593165	0.056603773584905676	0.09826589595375723	0.09854538004507273	0.29940119764314654	0.005590120961374475	0.13124902460594082	0.9290134411505995	0.4196319018404907	0.10763569457221711	0.00018315717174800631	0.10963855421686748	0.052777777777777785	0.20700152207001524	0.06652176399931362	0.01900359527478171	0.8590604026845637	0.25454545454545463	0.8225108225108226	0.013726835964310227	0.37781109445277367	0.026522879626930927	0.4370860927152317	0.07224481890373813
0	0.9242424242424243	1.0	0.0	1.0	0.0	0.0	1.0	1.0	0.0	0.0	0.0	1.0	1.0	1.0	0.007602994047268229	0.006358381502890177	0.4346076458752516	0.00958144225920323	0.0322132740905304	0.033390410958904104	0.18602993585174626	0.16638225255972694	0.0	0.156228150219831	0.105699481865285	0.5809720075562425	0.04138770541692027	0.046242774566473986	0.0712285733797719	0.23267750218058905	0.007200833780753561	0.17338604796337723	0.4444530177003441	0.04785276073619629	0.04047838086476542	0.00010684168351967032	0.024096385542168697	0.0	0.3938356164383562	0.029342790138992162	0.02568053415511043	0.8436241610738254	0.3600000000000001	0.6580086580086579	0.02745367192862045	0.44152923538230887	0.03118624307781988	0.39900662251655616	0.03544450900639162
1	0.6818181818181819	1.0	0.0	0.0	0.0	0.0	0.0	0.0	1.0	0.0	0.0	0.0	0.0	0.0	0.031767548771143996	0.037572254335260125	0.3762575452716298	0.05345436207766011	0.03998889197445153	0.060787671232876705	0.3064861012116893	0.5477815699658705	0.002373417721518988	0.2249623739378785	0.13160621761658034	0.6410784818821913	0.09251369446135119	0.06358381502890173	0.0712285733797719	0.1259195894404971	0.022992135931528913	0.10263746553607658	0.46914399469143997	0.33619631901840485	0.03679852805887765	0.00038157744114167974	0.08192771084337351	0.04555555555555556	0.2831050228310502	0.052508150775038606	0.04468412942989215	0.8657718120805369	0.3272727272727274	0.8051948051948055	0.03431708991077557	0.3440779610194903	0.023899737685805892	0.324503311258278	0.07224481890373813
1	0.5757575757575757	0.0	1.0	1.0	0.0	0.0	1.0	1.0	0.0	0.0	0.0	0.0	1.0	0.0	0.013909353450816293	0.04450867052023122	0.3853118712273642	0.019288956127080183	0.039155790058317125	0.04280821917808219	0.2416250890947969	0.17832764505119458	0.0009229957805907173	0.3079174715286254	0.06528497409326425	0.5895586467456637	0.08338405356055995	0.2254335260115607	0.05757017004712149	0.011350122158488955	0.013138363389445096	0.14945638037767262	0.393527877656209	0.2282208588957055	0.04599816007359707	0.0003510512458503453	0.06987951807228916	0.01972222222222222	0.26103500761035003	0.04106846651032431	0.05495634309193631	0.8523489932885906	0.36363636363636376	0.7619047619047621	0.030199039121482495	0.32533733133433285	0.02273389682308365	0.40397350993377473	0.0567499515785396
1	0.7575757575757576	1.0	0.0	1.0	1.0	1.0	1.0	1.0	0.0	0.0	0.0	0.0	1.0	1.0	0.01379147757411446	0.05086705202312139	0.5155935613682093	0.7692889561270803	0.03499028047764509	0.039383561643835614	0.2615823235923022	0.4343003412969283	0.0014504219409282697	0.1977056990152045	0.11813471502590675	0.9999999999999999	0.03530127814972611	0.06936416184971099	0.0848869767124223	0.13735793727220622	0.02381328364336923	0.24439473547313117	0.6543263221246586	0.4233128834355827	0.06623735050597977	0.00032052505055901097	0.07469879518072291	0.057499999999999996	0.12747336377473364	0.03620660069782074	0.04340010272213661	0.8657718120805369	0.4181818181818182	0.7099567099567101	0.019903912148249825	1.0000000000000002	0.07723695715534831	0.5711920529801323	0.06352895603331396
1	0.7575757575757576	1.0	1.0	0.0	0.0	0.0	1.0	0.0	1.0	0.0	0.0	0.0	1.0	0.0	0.014498732834325456	0.045086705202312144	0.5608651911468813	0.9735249621785176	0.011941127464593167	0.021404109589041095	0.17818959372772633	0.10153583617747441	0.0001318565400843883	0.25221904886055246	0.03212435233160622	0.5517774343122102	0.026171637248934884	0.08092485549132948	0.0848869767124223	0.11591103512111348	0.015064902251839688	0.1369713364199137	0.5061804601780836	0.2907975460122699	0.15639374425023	0.0002442095623306751	0.048192771084337366	0.033888888888888885	0.17085235920852357	0.019047074300749294	0.036723163841807904	0.0	0.41272727272727283	0.5974025974025974	0.012010981468771447	0.46776611694152925	0.03526668609734772	0.73841059602649	0.07127638969591321
1	0.5606060606060606	1.0	0.0	0.0	0.0	0.0	0.0	1.0	0.0	0.0	0.0	0.0	1.0	0.0	0.020392526669417106	0.05606936416184971	0.5593561368209256	0.9873928391326274	0.4351569008608719	0.32363013698630133	0.29722024233784755	0.6561433447098975	0.5582805907172996	0.3114726899968003	0.2217616580310881	0.6977503005323715	0.12416311625076082	0.07514450867052024	0.22147101003892644	0.30384944396283453	0.010138015980797777	0.08963221141341103	0.2993935278776562	0.7901840490797546	0.07083716651333948	0.0008165757240431947	0.14337349397590365	0.1113888888888889	0.24809741248097414	0.056226048161070755	0.036723163841807904	0.8389261744966443	0.27636363636363637	0.8571428571428574	0.014070006863417984	0.42278860569715143	0.027105800058292048	0.2913907284768211	0.0063916327716443955
1	0.6363636363636362	1.0	1.0	0.0	0.0	0.0	0.0	0.0	1.0	1.0	0.0	0.0	0.0	0.0	0.025696941120999593	0.04566473988439308	0.6046277665995977	0.7049924357034797	0.03526798111635656	0.5976027397260274	0.30434782608695654	0.5844709897610921	0.001977848101265823	0.2166668641788038	0.10984455958549225	0.40580456809204873	0.32988435788192333	0.1329479768786127	0.0848869767124223	0.06186484179644195	0.013012032972238892	0.15725953285127195	0.5138963904878011	0.3496932515337423	0.09291628334866607	0.0002823673064448431	0.07228915662650602	0.04805555555555556	0.1917808219178082	0.0545100955213636	0.04982023626091421	0.8523489932885906	0.38181818181818183	0.7532467532467533	0.028826355525051472	0.32908545727136435	0.02302535703876421	0.41390728476821187	0.08280069726902964
1	0.303030303030303	1.0	1.0	0.0	0.0	0.0	0.0	0.0	1.0	0.0	0.25	0.0	1.0	0.0	0.008015559615724647	0.06300578034682082	0.6146881287726359	0.00882501260716087	0.034712579838933624	0.02910958904109589	0.30149679258731293	0.590443686006826	0.0022415611814345995	0.2166668641788038	0.17409326424870467	0.6822943499914134	0.05173463177115034	0.05780346820809248	0.13269138837669875	0.24379811804653287	0.011969807030287717	0.18066899027206995	0.6388944615052237	0.3705521472392638	0.07175712971481142	0.0003663143434960125	0.043373493975903635	0.05055555555555555	0.13318112633181126	0.030200766458845733	0.036979969183358996	0.87248322147651	0.38181818181818183	0.7359307359307361	0.017844886753603295	0.037481259370314844	0.0	0.0	0.715281812899477
1	0.7727272727272727	0.0	1.0	0.0	0.0	0.0	0.0	0.0	1.0	0.0	0.25	1.0	1.0	0.0	0.017799257381976775	0.06300578034682082	0.5543259557344064	0.04046898638426628	0.01805054151624548	0.02482876712328767	0.26300784034212404	0.4274744027303755	0.0015822784810126589	0.20955642724245405	0.6569948186528497	0.659969088098918	0.05964698721850273	0.040462427745664734	0.10537458171139792	0.2771599657778116	0.010738085462527238	0.13228944493575406	0.5000077159303097	0.2723926380368098	0.05979760809567619	0.00018315717174800631	0.07951807228915665	0.033888888888888885	0.16818873668188736	0.053938111308127895	0.024139702105803795	0.8456375838926175	0.28727272727272735	0.722943722943723	0.016129032258064516	0.040104947526236896	0.005246283882250074	0.02152317880794702	0.6668603525082316
1	0.6212121212121211	1.0	0.0	0.0	0.0	0.0	0.0	1.0	0.0	0.0	0.0	0.0	0.0	0.0	0.03530382507219898	0.07052023121387284	0.6549295774647889	0.045133635905194154	0.07442377117467368	0.059931506849315065	0.26086956521739135	0.3720136518771332	0.0010548523206751056	0.31621298128770015	0.0922279792746114	0.7939206594538897	0.029823493609251378	0.19653179190751444	0.06439937171344669	0.021385799926972884	0.011022328901241198	0.09223326223794413	0.4089597382756439	0.30061349693251527	0.1545538178472861	0.000602892357003854	0.07710843373493977	0.0475	0.2557077625570776	0.04821826917577074	0.03441191576784797	0.8590604026845637	0.34545454545454546	0.8311688311688314	0.034660260809883325	0.046851574212893564	0.006412124744972313	0.009933774834437085	0.5312802634127445
0	0.36363636363636365	1.0	1.0	1.0	0.0	0.0	0.0	0.0	0.0	0.0	0.25	0.0	1.0	1.0	0.02988153474391466	0.01213872832369943	0.11167002012072436	0.07173474533535049	0.007775617883921131	0.02054794520547945	0.21596578759800428	0.4829351535836176	0.0013185654008438814	0.19533555336975458	0.2797927461139897	0.6822943499914134	0.0578210590383445	0.08092485549132948	0.11220378337772315	0.14927288285239224	0.011211824527050501	0.13905217707954015	0.5370441814169534	0.6159509202453988	0.10395584176632937	0.0	0.026506024096385555	0.11277777777777778	0.18949771689497716	0.025910884859577873	0.043143297380585505	0.8570469798657717	0.45999999999999996	0.6623376623376624	0.008922443376801646	0.014617691154422803	0.0029146021568055964	0.02649006622516556	0.6765446445864807
1	0.3939393939393939	1.0	1.0	0.0	0.0	0.0	0.0	0.0	1.0	0.0	0.25	1.0	1.0	1.0	0.010432015088112218	0.07052023121387284	0.5593561368209256	0.01714573877962683	0.03138017217439599	0.033390410958904104	0.3022095509622238	0.5059726962457337	0.001977848101265823	0.1751893153834303	0.2994818652849741	0.5861239910698952	0.029823493609251378	0.06358381502890173	0.12586218671037352	0.21214713432542562	0.015949215172283107	0.12344587213234147	0.5154395765497446	0.18282208588957052	0.022079116835326592	0.00043499828290151496	0.0602409638554217	0.024999999999999998	0.1750380517503805	0.060801921866956474	0.04545454545454544	0.874496644295302	0.46363636363636385	0.7316017316017318	0.014070006863417984	0.05659670164917543	0.011366948411541827	0.01986754966887417	0.9477048227774549
0	0.3787878787878788	1.0	0.0	0.0	0.0	0.0	0.0	0.0	0.0	0.0	0.0	0.0	0.0	1.0	0.014086167265869039	0.01213872832369943	0.10160965794768606	0.021432173474533536	0.041377395168008875	0.027397260273972605	0.3036350677120457	0.6476109215017064	0.002373417721518988	0.16570873280163068	0.1533678756476684	0.7733127253992786	0.034083992696287285	0.23121387283236994	0.17366659837464998	0.06427960409571096	0.006853425133436503	0.09743536388701036	0.45834169225783555	0.2687116564417178	0.18399264029438828	0.00016026252527950543	0.024096385542168697	0.03777777777777777	0.14726027397260272	0.06966767717211005	0.031843862352336924	0.87248322147651	0.40000000000000013	0.8441558441558443	0.0240219629375429	0.041604197901049474	0.0037889828038472754	0.00662251655629139	0.5603331396474918
0	0.7878787878787878	0.0	0.0	0.0	0.0	0.0	0.0	0.0	0.0	0.0	0.0	0.0	1.0	0.0	0.01756350562857311	0.0	0.11167002012072436	0.024962178517397883	0.04554290474868091	0.03852739726027397	0.2829650748396294	0.554607508532423	0.0017141350210970472	0.20126091748337935	0.2383419689119171	0.6101665808002746	0.04808277541083386	0.08670520231213873	0.207812606706276	0.2483771952541521	0.009695859520576068	0.11304166883420903	0.4120461103995309	0.30552147239263805	0.1471941122355106	0.00025184111115350864	0.031325301204819286	0.048333333333333325	0.22412480974124807	0.0424984270434136	0.016435541859270666	0.8120805369127517	0.23636363636363633	0.8268398268398269	0.022992450240219627	0.039355322338830594	0.011075488195861266	0.03311258278145695	0.6765446445864807
1	0.5606060606060606	1.0	1.0	0.0	0.0	0.0	0.0	0.0	1.0	0.0	0.25	0.0	0.0	0.0	0.03188542464784582	0.057225433526011574	0.45875251509054327	0.053958648512355024	0.04082199389058594	0.0565068493150685	0.28937990021382753	0.5068259385665529	0.0018459915611814355	0.14674756763803137	0.09637305699481866	0.6427958097200754	0.031040779062690205	0.20809248554913296	0.3170798333674793	0.1483949395402076	0.016991441114234278	0.2121417052489206	0.6342649033193932	0.5067484662576687	0.2686292548298069	0.0003663143434960125	0.06265060240963859	0.06888888888888889	0.4018264840182648	0.048504261282388605	0.013610683102208518	0.8731543624161073	0.4163636363636365	0.7099567099567101	0.010295126973232671	0.009745127436281857	0.009326726901777908	0.016556291390728478	0.6571760604299826
1	0.5757575757575757	0.0	1.0	0.0	0.0	0.0	1.0	1.0	0.0	0.0	0.0	0.0	1.0	0.0	0.016266870984852952	0.0739884393063584	0.7605633802816901	0.022440746343923353	0.04221049708414329	0.04623287671232877	0.29009265858873845	0.4351535836177475	0.0015822784810126589	0.2190370098242537	0.07253886010362695	0.6256225313412329	0.06512477175897746	0.028901734104046242	0.10537458171139792	0.366124893105704	0.011875059217383065	0.11304166883420903	0.4120461103995309	0.4122699386503067	0.19319227230910765	0.0004121036364330142	0.0602409638554217	0.054166666666666655	0.24657534246575344	0.05365211920151004	0.026707755521314838	0.8590604026845637	0.34545454545454546	0.7445887445887447	0.017844886753603295	0.039355322338830594	0.018944914019236377	0.039735099337748346	0.6184388921169862
0	0.7575757575757576	0.0	1.0	0.0	0.0	1.0	0.0	0.0	0.0	0.0	0.0	1.0	1.0	1.0	0.027700831024930747	0.019075144508670525	0.35814889336016087	0.05584972264246093	0.040266592613163	0.0	0.308624376336422	0.5605802047781571	0.001977848101265823	0.2676249955559769	0.2735751295336788	0.5912759745835479	0.0736457699330493	0.05202312138728323	0.14634979170934914	0.2933354072072083	0.010138015980797777	0.17208552255111068	0.4321075292047962	0.14969325153374227	0.055197792088316475	0.0006563131987636893	0.07469879518072291	0.010277777777777775	0.16362252663622523	0.03963850597723502	0.05598356445814072	0.8657718120805369	0.44363636363636383	0.6753246753246753	0.01853122855181881	0.061469265367316346	0.026231419411250366	0.034271523178807946	0.6378074762734843
0	0.43939393939393934	1.0	0.0	0.0	0.0	0.0	0.0	0.0	0.0	0.0	0.0	1.0	1.0	1.0	0.05799493133730183	0.017919075144508675	0.37323943661971826	0.11964195663136665	0.0041655095806720326	0.11558219178082191	0.2865288667141839	0.6006825938566552	0.0017141350210970472	0.25458919450600237	0.1305699481865285	0.653099776747381	0.04564820450395618	0.09248554913294797	0.07805777504609711	0.09181636725588002	0.015728136942172254	0.09483431306247725	0.30402308606348666	0.1214723926380368	0.0009199632014719426	0.00021368336703934065	0.0951807228915663	0.004722222222222221	0.1765601217656012	0.02176399931361894	0.026707755521314838	0.8322147651006712	0.21818181818181825	0.722943722943723	0.014756348661633495	0.055847076461769125	0.029437481783736525	0.08774834437086092	0.5409645554909935
1	0.48484848484848486	1.0	0.0	1.0	0.0	0.0	0.0	1.0	1.0	0.0	0.0	0.0	1.0	1.0	0.016031119231449287	0.07109826589595376	0.35814889336016087	0.029122541603630862	0.03054707025826158	0.036815068493150686	0.37633642195295797	0.7866894197952218	0.0029008438818565402	0.210741500065179	0.150259067357513	0.7973553151296582	0.03225806451612903	0.09826589595375723	0.13952059004302397	0.1483949395402076	0.010548589836717935	0.17286583779847062	0.5540192280983318	0.18527607361963186	0.04231830726770931	0.0002747357576220095	0.07710843373493977	0.017777777777777778	0.2625570776255707	0.025825087227592514	0.02927580893682588	0.8456375838926175	0.34545454545454546	0.8268398268398269	0.014413177762525738	0.042353823088455776	0.002331681725444478	0.004966887417218542	0.7249661049777261
0	0.5757575757575757	1.0	1.0	0.0	0.0	0.0	0.0	0.0	0.0	0.0	0.0	0.0	0.0	1.0	0.013614663759061708	0.021965317919075147	0.4134808853118712	0.031139687342410495	0.01943904470980283	0.02482876712328767	0.2829650748396294	0.4308873720136518	0.0014504219409282697	0.16689380562435563	0.11917098445595856	0.694315644856603	0.03895313451004262	0.05780346820809248	0.17366659837464998	0.31052181350909036	0.012980450367937343	0.12864797378140772	0.39044150553232204	0.18282208588957052	0.03311867525298988	0.00025184111115350864	0.0951807228915663	0.009722222222222219	0.1278538812785388	0.04861865812503574	0.042116076014381096	0.8657718120805369	0.36363636363636376	0.8051948051948055	0.026767330130404936	0.03073463268365819	0.010201107548819588	0.01986754966887417	0.6378074762734843
0	0.6212121212121211	1.0	0.0	0.0	1.0	0.0	0.0	0.0	0.0	0.0	0.0	0.0	0.0	1.0	0.027524017209878	0.012716763005780354	0.38832997987927564	0.03252647503782149	0.06220494307136905	0.060787671232876705	0.3186029935851747	0.6313993174061433	0.002505274261603376	0.1977056990152045	0.07357512953367876	0.5689507126910527	0.05234327449786977	0.13872832369942195	0.15317899337567437	0.10949529518305584	0.007958816283990778	0.16246163450033815	0.7500038579651548	0.3852760736196319	0.1968721251149954	0.00021368336703934065	0.021686746987951824	0.06305555555555556	0.18226788432267882	0.04678830864268145	0.04468412942989215	0.8657718120805369	0.40000000000000013	0.6883116883116884	0.01853122855181881	0.042353823088455776	0.014281550568347423	0.039735099337748346	0.715281812899477
0	0.3181818181818181	1.0	1.0	0.0	0.0	0.0	0.0	0.0	0.0	0.0	0.0	0.0	1.0	1.0	0.009489008074497558	0.013294797687861279	0.39336016096579474	0.013237518910741305	0.03443487920022215	0.040239726027397255	0.33143264433357095	0.6535836177474402	0.002768987341772152	0.12423118400625718	0.244559585492228	0.6891636613429503	0.07547169811320756	0.4393063583815029	0.09854538004507273	0.0	0.013454189432460602	0.18847214274566929	0.5370441814169534	0.10674846625766873	0.15271389144434225	0.0003663143434960125	0.07710843373493977	0.04472222222222222	0.113013698630137	0.08797117199565292	0.042116076014381096	0.8657718120805369	0.4181818181818182	0.7878787878787881	0.013383665065202473	0.039355322338830594	0.00786942582337511	0.03145695364238411	0.6571760604299826
1	0.803030303030303	1.0	1.0	0.0	0.0	0.0	1.0	0.0	0.0	0.0	0.25	0.0	1.0	0.0	0.019272705840749693	0.09479768786127168	0.48893360160965804	0.04084720121028745	0.02360455429047486	0.02054794520547945	0.3057733428367783	0.5110921501706484	0.5371835443037974	0.22022208264697865	0.11709844559585494	0.5964279580972007	0.10042604990870357	0.07514450867052024	0.06439937171344669	0.09923011125547412	0.011653980987272208	0.19627529521926862	0.5138963904878011	0.29447852760736193	0.08279668813247473	0.3722287938337086	0.05180722891566267	0.05388888888888889	0.1156773211567732	0.18063261453983867	0.023369286081150478	0.8590604026845637	0.41272727272727283	0.7445887445887447	0.01578586135895676	0.4452773613193404	0.026231419411250366	0.5480132450331126	0.030602362967267094
1	0.3484848484848485	1.0	1.0	0.0	0.0	0.0	0.0	1.0	1.0	0.0	0.0	0.0	1.0	1.0	0.0	0.07572254335260117	0.8611670020120726	0.047655068078668684	0.04970841432935295	0.02825342465753424	0.2843905915894512	0.4001706484641637	0.5701476793248945	0.22377730111515354	0.06528497409326425	0.6462304653958441	0.07121119902617162	0.07514450867052024	0.04391176671447107	0.07254063307045114	0.012601459116318733	0.18847214274566929	0.42902115708090927	0.10674846625766873	0.08095676172953084	0.14755599648948756	0.022891566265060254	0.025277777777777777	0.21232876712328766	0.02991477435222788	0.03210066769388803	0.8590604026845637	0.3727272727272728	0.7316017316017318	0.03225806451612903	0.32533733133433285	0.03526668609734772	0.536092715231788	0.014623281038156105
1	0.18181818181818177	1.0	1.0	0.0	0.0	0.0	0.0	1.0	1.0	0.0	0.0	0.0	0.0	0.0	0.0410797430305888	0.04797687861271677	0.5945674044265593	0.05849722642460919	0.06831435712302136	0.0547945205479452	0.33000712758374917	0.6305460750853241	0.5741033755274262	0.26643992273325195	0.23937823834196892	0.6616864159368022	0.04808277541083386	0.10982658959537572	0.06439937171344669	0.06110228523874204	0.009632694311972965	0.15986058367580505	0.598771623894693	0.39141104294478524	0.11039558417663295	0.19357423589117415	0.044578313253012064	0.07805555555555556	0.1373668188736682	0.02991477435222788	0.02080123266563945	0.87248322147651	0.40727272727272745	0.7792207792207795	0.02916952642415923	0.5127436281859071	0.030894782862139317	0.5033112582781456	0.04803408870811543
0	0.6515151515151516	0.0	0.0	0.0	0.0	1.0	1.0	1.0	0.0	0.0	0.25	0.0	1.0	1.0	0.0339482524901279	0.0184971098265896	0.38329979879275644	0.06555723651033787	0.028047764509858367	0.05565068493150685	0.2851033499643621	0.4940273037542663	0.5174050632911392	0.23918324781057795	0.08082901554404145	0.7561394470204361	0.1162507608034084	0.07514450867052024	0.10537458171139792	0.1526090676255201	0.0203076145658971	0.1702647869739375	0.42902115708090927	0.29447852760736193	0.09843606255749772	0.10291143587591102	0.06987951807228916	0.04111111111111111	0.24162861491628615	0.06431962477835611	0.033641499743194664	0.8590604026845637	0.39454545454545475	0.8268398268398269	0.0332875772134523	0.3815592203898051	0.026231419411250366	0.5513245033112583	0.011233778810768924
0	0.6363636363636362	1.0	0.0	1.0	1.0	0.0	0.0	1.0	1.0	0.0	0.0	0.0	1.0	1.0	0.037484528791182886	0.020231213872832374	0.30784708249496984	0.07009581442259205	0.0358233823937795	0.04880136986301369	0.3663578047042053	0.8011945392491467	0.6360759493670887	0.19889077183792944	0.1813471502590674	0.6857290056671818	0.07729762629336578	0.10982658959537572	0.09171617837874753	0.0865208359610459	0.01288570255503269	0.11564271965874214	0.6975355318590762	0.3423312883435582	0.17755289788408465	0.17899797763956196	0.028915662650602428	0.06305555555555556	0.3839421613394216	0.023622948006635013	0.026707755521314838	0.8389261744966443	0.3345454545454547	0.8528138528138529	0.02230610844200412	0.4865067466266867	0.029146021568055968	0.49172185430463566	0.04125508425334107
0	0.8181818181818181	0.0	0.0	0.0	0.0	0.0	0.0	0.0	0.0	0.0	0.0	0.0	1.0	0.0	0.02015677491601344	0.05260115606936416	0.3229376257545272	0.03202218860312658	0.04193279644543182	0.03510273972602739	0.27441197434069853	0.2892491467576792	0.454113924050633	0.15859829586528093	0.07772020725388601	0.7338141851279408	0.09860012172854535	0.09826589595375723	0.07805777504609711	0.085183017459836	0.009885355146385371	0.1702647869739375	0.47223036681532693	0.23312883435582818	0.08279668813247473	0.36154462548174154	0.04698795180722892	0.03527777777777778	0.14573820395738202	0.024309329062517874	0.023626091422701584	0.8456375838926175	0.3090909090909091	0.8787878787878789	0.020247083047357582	0.3515742128935533	0.025357038764208688	0.5298013245033112	0.005035831880689512
1	0.28787878787878785	1.0	0.0	1.0	1.0	0.0	1.0	0.0	0.0	0.0	0.0	0.0	1.0	1.0	0.04113868096893972	0.0601156069364162	0.6348088531187123	0.07211296016137167	0.040266592613163	0.05051369863013698	0.3513898788310763	0.5708191126279863	0.566191983122363	0.31384283564225024	0.3046632124352332	0.7561394470204361	0.13694461351186854	0.2658959537572254	0.207812606706276	0.06586826352419539	0.014843824021728834	0.20667949851740106	0.9675930926991867	0.40613496932515336	0.20147194112235514	0.1260350288090968	0.03734939759036146	0.08361111111111111	0.1419330289193303	0.13916375908024936	0.022342064714946056	0.8523489932885906	0.30181818181818176	0.8181818181818183	0.026080988332189435	0.404047976011994	0.025939959195569805	0.5394039735099337	0.03157079217509198
1	0.5606060606060606	0.0	0.0	0.0	0.0	0.0	0.0	1.0	0.0	0.0	0.0	0.0	1.0	0.0	0.03671833559262098	0.05086705202312139	0.8108651911468813	0.08282904689863843	0.014718133851707857	0.02482876712328767	0.28225231646471843	0.5452218430034129	0.5437763713080169	0.31858312693315005	0.13989637305699484	0.7475528078310149	0.07547169811320756	0.06936416184971099	0.09171617837874753	0.14688989370966554	0.0247291791681142	0.19367424439473552	0.4336507152667397	0.5533742331288344	0.035878564857405704	0.09215095203571566	0.2	0.06472222222222222	0.16628614916286147	0.1128524852714065	0.038520801232665644	0.8322147651006712	0.29454545454545467	0.696969696969697	0.015442690459849006	0.4490254872563719	0.027688720489653165	0.6374172185430462	1.0
1	0.803030303030303	1.0	1.0	0.0	1.0	0.0	1.0	1.0	0.0	0.0	0.0	0.0	1.0	1.0	0.026168444627806917	0.03815028901734105	0.3531187122736419	0.05358043368633384	0.014718133851707857	0.047089041095890405	0.3364219529579473	0.7244027303754265	0.6294831223628692	0.237998174987853	0.16269430051813474	0.7166409067490984	0.0736457699330493	0.040462427745664734	0.05074096838079628	0.15854006271843746	0.01588604996368001	0.22488685428913285	0.6929059736732457	0.5030674846625767	0.1692732290708372	0.4760178578242455	0.07349397590361446	0.07916666666666668	0.1476407914764079	0.07693187668020361	0.04776579352850538	0.8590604026845637	0.3290909090909091	0.8354978354978357	0.02642415923129718	0.3815592203898051	0.025357038764208688	0.25827814569536417	0.055587836529149726
0	0.3939393939393939	1.0	1.0	0.0	0.0	0.0	1.0	0.0	1.0	0.0	0.0	0.0	1.0	1.0	0.05663935875523075	0.03236994219653179	0.28772635814889336	0.09190620272314676	0.052763121355179105	0.11815068493150682	0.3506771204561654	0.681740614334471	0.5978375527426161	0.25932948579690224	0.317098445595855	0.6479477932337283	0.09920876445526475	0.05202312138728323	0.23512941337157683	0.45104596000952357	0.010074850772194674	0.22228580346459972	0.44136664557645716	0.256441717791411	0.09199632014719412	0.17899797763956196	0.019277108433734952	0.045	0.11757990867579907	0.04816107075444717	0.023112480739599373	0.8791946308724832	0.31272727272727274	0.696969696969697	0.025737817433081678	0.3703148425787107	0.029728941999417082	0.3857615894039735	0.033507650590741817
1	0.803030303030303	1.0	1.0	0.0	0.0	0.0	1.0	0.0	1.0	1.0	0.0	0.0	1.0	1.0	0.01379147757411446	0.0369942196531792	0.8158953722334005	0.026222894604135148	0.02388225492918633	0.03424657534246575	0.22024233784746972	0.1612627986348123	0.38291139240506333	0.20481613595155423	0.040414507772020734	0.6170358921518116	0.07729762629336578	0.028901734104046242	0.06439937171344669	0.25174141518895515	0.0111486593184474	0.2352910575872653	0.4367370873906267	0.33619631901840485	0.09935602575896967	0.2676765749608883	0.014457831325301207	0.06027777777777778	0.13051750380517504	0.05293713893496539	0.02054442732408833	0.87248322147651	0.4454545454545453	0.7445887445887447	0.020247083047357582	0.40779610194902555	0.0332264645875838	0.37913907284768206	0.010265349602944007
0	0.5454545454545454	1.0	1.0	0.0	0.0	0.0	0.0	0.0	1.0	0.0	0.0	0.0	1.0	0.0	0.0765014439794896	0.022543352601156072	0.3329979879275654	0.16994452849218358	0.0066648153290752524	0.03595890410958904	0.3321454027084818	0.5964163822525598	0.5872890295358649	0.30436225306045056	0.07129533678756478	0.5174308775545251	0.07912355447352404	0.1329479768786127	0.0848869767124223	0.06186484179644195	0.013233111202349745	0.18847214274566929	0.3595777842934523	0.5153374233128833	0.05151793928242872	0.17999007898653033	0.05060240963855424	0.13555555555555557	0.22869101978691023	0.04907624549562431	0.02542372881355931	0.7919463087248322	0.4454545454545453	0.8874458874458877	0.029855868222374744	0.39655172413793105	0.0332264645875838	0.4470198675496688	0.10807669959325972
0	0.3484848484848485	1.0	0.0	0.0	0.0	0.0	0.0	0.0	1.0	1.0	0.0	0.0	1.0	1.0	0.05993988330288207	0.03583815028901734	0.3430583501006037	0.09051941502773578	0.023326853651763388	0.0642123287671233	0.23022095509622242	0.476962457337884	0.5213607594936709	0.2190370098242537	0.14715025906735754	0.6925983170187189	0.09129640900791236	0.20231213872832368	0.13952059004302397	0.05955656264173514	0.01566497173356915	0.18847214274566929	0.854940510177312	0.5030674846625767	0.13063477460901565	0.18075323386881367	0.04698795180722892	0.10111111111111111	0.22488584474885845	0.03334667963164216	0.03980482794042116	0.8322147651006712	0.3781818181818182	0.7575757575757576	0.041523678792038436	0.3928035982008996	0.04546779364616731	0.3559602649006622	0.0030021305442572005
1	0.6515151515151516	1.0	1.0	0.0	0.0	0.0	1.0	1.0	1.0	0.0	0.0	0.0	1.0	0.0	0.010844580656568636	0.04855491329479769	0.37826961770623735	0.014750378214826027	0.030269369619550117	0.02825342465753424	0.300784034212402	0.6049488054607509	0.5635548523206751	0.20126091748337935	0.0911917098445596	0.5998626137729691	0.09129640900791236	0.06936416184971099	0.07805777504609711	0.1278259807012995	0.013833180684079209	0.19887634604380172	0.39044150553232204	0.38282208588957045	0.06991720331186754	0.16999275002861833	0.05783132530120484	0.07472222222222222	0.14992389649923896	0.037636561230910026	0.04288649203903441	0.8657718120805369	0.39636363636363625	0.7056277056277058	0.011324639670555936	0.3703148425787107	0.03410084523462548	0.39072847682119194	0.005132674801472004
1	0.6363636363636362	0.0	0.0	0.0	0.0	0.0	1.0	0.0	0.0	0.0	0.0	0.0	1.0	1.0	0.0457358401603112	0.04566473988439308	0.5845070422535211	0.08383761976802825	0.04637600666481532	0.05136986301369863	0.25445473984319317	0.44283276450511944	0.498945147679325	0.31384283564225024	0.1212435233160622	0.6427958097200754	0.10286062081558126	0.09826589595375723	0.1941542033736256	0.20458331458931278	0.007927233679689227	0.13124902460594082	0.3811823891606611	0.4355828220858896	0.06163753449862007	0.01713282710726142	0.0879518072289157	0.07722222222222222	0.16704718417047185	0.04879025338900646	0.026194144838212627	0.8523489932885906	0.35090909090909084	0.7922077922077924	0.025737817433081678	0.5314842578710645	0.03235208394054212	0.5165562913907285	0.05287623474723996
1	0.4545454545454546	1.0	1.0	0.0	0.0	0.0	1.0	1.0	0.0	0.0	0.0	0.0	1.0	0.0	0.033476748983320564	0.0369942196531792	0.6348088531187123	0.06442259203227432	0.03276867536795334	0.039383561643835614	0.285816108339273	0.6305460750853241	0.5701476793248945	0.19889077183792944	0.11088082901554405	0.8677657564829125	0.10407790626902008	0.10982658959537572	0.12586218671037352	0.11829402426384017	0.012096137447493922	0.2144826509910004	0.4845758553108748	0.3116564417177914	0.0735970561177553	0.1128324493455947	0.09759036144578313	0.03833333333333333	0.14992389649923896	0.1068466510324315	0.02054442732408833	0.8456375838926175	0.33272727272727276	0.8571428571428574	0.029512697323266987	0.43403298350824593	0.05450306033226465	0.3778145695364238	0.010362192523726513
1	0.06060606060606055	1.0	1.0	0.0	0.0	0.0	0.0	0.0	1.0	0.0	0.0	0.0	0.0	0.0	0.004302469499616903	0.05086705202312139	0.5945674044265593	0.0	0.04193279644543182	0.02825342465753424	0.30149679258731293	0.6049488054607509	0.5622362869198312	0.25695934015145233	0.04248704663212436	0.694315644856603	0.04503956177723678	0.36416184971098264	0.1804958000409752	0.03147989736012428	0.006411268673214792	0.17546688862300372	0.6003148099566364	0.21595092024539872	0.1738730450781969	0.04369061701072233	0.00963855421686749	0.03611111111111111	0.14611872146118718	0.026511468283475368	0.03133025166923471	0.8523489932885906	0.41272727272727283	0.7619047619047621	0.01578586135895676	0.37781109445277367	0.04517633343048674	0.36092715231788075	0.00552004648460197
1	0.3787878787878788	1.0	1.0	1.0	0.0	0.0	0.0	1.0	0.0	0.0	0.0	0.0	1.0	1.0	0.024164554723875763	0.04335260115606937	0.48893360160965804	0.03983862834089764	0.04443210219383503	0.02996575342465753	0.3171774768353528	0.5793515358361775	0.5741033755274262	0.1621535143334558	0.2362694300518135	0.7114889232354455	0.09190505173463179	0.35260115606936415	0.2283002117052516	0.048393009944313815	0.014022676309888514	0.18587109192113616	0.7345719973457199	0.656441717791411	0.1582336706531739	0.04628534361048575	0.05542168674698797	0.1111111111111111	0.2583713850837138	0.028198821712520732	0.019774011299435026	0.825503355704698	0.26909090909090905	0.7835497835497836	0.02367879203843514	0.3590704647676162	0.03701544739143108	0.36589403973509926	0.005035831880689512
1	0.5606060606060606	0.0	1.0	0.0	0.0	0.0	1.0	0.0	0.0	0.0	0.0	0.0	0.0	0.0	0.030117286497318325	0.057225433526011574	0.48390342052313884	0.0373171961674231	0.0813662871424604	0.02996575342465753	0.2943692088382039	0.5110921501706484	0.5305907172995781	0.2249623739378785	0.08808290155440415	0.6204705478275803	0.04503956177723678	0.09248554913294797	0.0712285733797719	0.08440262338973328	0.012096137447493922	0.07662695729074546	0.3163685745590346	0.4871165644171779	0.06991720331186754	0.17838745373373527	0.11807228915662653	0.01833333333333333	0.24124809741248096	0.015986958759938222	0.04185927067282999	0.825503355704698	0.2890909090909093	0.9047619047619049	0.026080988332189435	0.39655172413793105	0.03410084523462548	0.3526490066225165	0.011233778810768924
1	0.3787878787878788	1.0	1.0	0.0	0.0	0.0	0.0	1.0	0.0	0.0	0.0	0.0	1.0	1.0	0.04243531561265987	0.05606936416184971	0.5945674044265593	0.04853756933938478	0.09275201332963064	0.0779109589041096	0.3264433357091946	0.7841296928327645	0.6334388185654009	0.3339890736285745	0.1295336787564767	0.6204705478275803	0.10407790626902008	0.08092485549132948	0.0848869767124223	0.11591103512111348	0.008179894514101633	0.16246163450033815	0.3472322957979044	0.29693251533742326	0.0689972401103956	0.09428778570610906	0.04578313253012049	0.058611111111111114	0.24885844748858446	0.021621003260310013	0.03980482794042116	0.8523489932885906	0.3527272727272728	0.7316017316017318	0.023335621139327384	0.30659670164917546	0.04284465170504227	0.5117549668874172	0.0007747433662599196
1	0.606060606060606	0.0	0.0	1.0	0.0	0.0	0.0	0.0	0.0	0.0	0.0	0.0	1.0	1.0	0.022632168326751932	0.04971098265895954	0.5694164989939637	0.041477559253656086	0.03387947792279922	0.02910958904109589	0.2651461154668568	0.22098976109215018	0.4237869198312237	0.42997997226929596	0.04766839378238343	0.5363214837712519	0.10407790626902008	0.1907514450867052	0.13952059004302397	0.0649150678937942	0.010580172441019485	0.13385007543047395	0.33334362124041295	0.39141104294478524	0.13983440662373509	0.12878238638531692	0.08072289156626507	0.07166666666666667	0.16057838660578388	0.014471200594863582	0.033898305084745756	0.8456375838926175	0.3163636363636366	0.7445887445887447	0.023335621139327384	0.5802098950524738	0.025357038764208688	0.5096026490066224	0.04028665504551618
1	0.48484848484848486	1.0	1.0	0.0	0.0	0.0	1.0	0.0	1.0	1.0	0.0	0.0	1.0	0.0	0.029292155360405497	0.04855491329479769	0.5694164989939637	0.06164901664145236	0.024437656206609266	0.026541095890410957	0.3827512473271561	0.8694539249146757	0.6532172995780591	0.2842160150741263	0.3046632124352332	0.7509874635067834	0.0894704808277541	0.07514450867052024	0.06439937171344669	0.09923011125547412	0.011559233174367559	0.16506268532487128	0.6697581827440934	0.4306748466257668	0.10487580496780133	0.29957644904033276	0.05542168674698797	0.08138888888888889	0.15563165905631657	0.04192644283017788	0.02824858757062146	0.8523489932885906	0.31454545454545446	0.7922077922077924	0.025051475634866163	0.31409295352323846	0.04284465170504227	0.36092715231788075	0.00377687391051712
1	0.303030303030303	1.0	1.0	0.0	0.0	0.0	1.0	1.0	1.0	1.0	0.0	0.0	1.0	1.0	0.013202098190605298	0.04335260115606937	0.6146881287726359	0.014372163388804843	0.05137461816162176	0.030821917808219176	0.3029223093371347	0.6646757679180887	0.6017932489451477	0.2723652868468767	0.15647668393782385	0.6977503005323715	0.056603773584905676	0.11560693641618497	0.09171617837874753	0.08103273981421205	0.012854119950731139	0.18847214274566929	0.5185259486736316	0.3190184049079755	0.08647654093836248	0.2315793490288854	0.0530120481927711	0.06361111111111112	0.13356164383561644	0.03306068752502431	0.03133025166923471	0.8590604026845637	0.38363636363636355	0.7532467532467533	0.026080988332189435	0.3403298350824588	0.01632177207811134	0.3509933774834436	0.0026147588611272476
1	0.3484848484848485	1.0	1.0	0.0	0.0	0.0	0.0	1.0	0.0	0.0	0.0	0.0	0.0	0.0	0.0018860140272293283	0.04335260115606937	0.7253521126760564	0.00844679778113969	0.016384337683976673	0.01797945205479452	0.28937990021382753	0.5452218430034129	0.5266350210970465	0.16689380562435563	0.18963730569948187	0.6788596943156447	0.060255629945222156	0.13872832369942195	0.07805777504609711	0.0530367836480801	0.019454884249755236	0.12344587213234147	0.4228484128331353	0.4282208588957055	0.15915363385464584	0.2230320143473118	0.0674698795180723	0.08305555555555555	0.5281582952815829	0.0070354058227992886	0.03030303030303029	0.8523489932885906	0.36181818181818204	0.7878787878787881	0.022992450240219627	0.31409295352323846	0.030894782862139317	0.4993377483443708	0.014623281038156105
1	0.7575757575757576	0.0	1.0	0.0	0.0	1.0	0.0	0.0	0.0	0.0	0.0	0.0	1.0	1.0	0.05292626863912301	0.05086705202312139	0.36317907444667996	0.1209026727181039	0.0038878089419605646	0.03595890410958904	0.25089094796863864	0.4513651877133106	0.4923523206751056	0.19652062619247954	0.1077720207253886	0.6204705478275803	0.0584297017650639	0.1329479768786127	0.3375674383664549	0.25936698036561207	0.013359441619555946	0.12864797378140772	0.2762457369485039	0.516564417177914	0.21527138914443425	0.18220322814515208	0.08313253012048195	0.07388888888888888	0.2598934550989346	0.006978207401475721	0.029532614278376987	0.785234899328859	0.2454545454545456	0.8441558441558443	0.03088538091969801	0.4490254872563719	0.025939959195569805	0.4437086092715231	0.018496997869455745
0	0.3484848484848485	1.0	1.0	0.0	1.0	0.0	1.0	0.0	1.0	1.0	0.0	0.0	1.0	1.0	0.024694996169034006	0.022543352601156072	0.30784708249496984	0.0397125567322239	0.04915301305193001	0.03424657534246575	0.33428367783321455	0.7755972696245733	0.6360759493670887	0.2747354324923266	0.277720207253886	0.7338141851279408	0.057212416311625075	0.06936416184971099	0.07805777504609711	0.1278259807012995	0.012159302656097023	0.19367424439473552	0.7361151834076635	0.4	0.0735970561177553	0.24707139313923762	0.06626506024096389	0.07916666666666668	0.167427701674277	0.07853343247726362	0.02568053415511043	0.8590604026845637	0.33818181818181814	0.813852813852814	0.035003431708991076	0.6064467766116942	0.03410084523462548	0.3543046357615893	0.0036800309897346423
0	0.5151515151515151	1.0	1.0	1.0	1.0	1.0	0.0	1.0	1.0	1.0	0.25	1.0	1.0	0.0	0.02245535451169918	0.03988439306358382	0.29275653923541245	0.0397125567322239	0.03054707025826158	0.030821917808219176	0.3449750534568782	0.7926621160409556	0.6268459915611815	0.3031771802377256	0.09326424870466321	0.605014597286622	0.03895313451004262	0.08670520231213873	0.0848869767124223	0.10707995772553197	0.011780311404478412	0.16766373614940439	0.5046372741161401	0.24417177914110424	0.21527138914443425	0.151753348342046	0.03373493975903616	0.04444444444444445	0.1598173515981735	0.03878052965738145	0.03030303030303029	0.8523489932885906	0.41272727272727283	0.8441558441558443	0.01681537405628003	0.32533733133433285	0.02302535703876421	0.3698675496688741	0.002517915940344756
0	0.40909090909090906	1.0	0.0	0.0	0.0	0.0	1.0	0.0	0.0	0.0	0.0	0.0	0.0	1.0	0.024164554723875763	0.021965317919075147	0.39336016096579474	0.03983862834089764	0.04443210219383503	0.02996575342465753	0.3171774768353528	0.5793515358361775	0.5741033755274262	0.1621535143334558	0.2362694300518135	0.7114889232354455	0.09190505173463179	0.35260115606936415	0.2283002117052516	0.048393009944313815	0.014022676309888514	0.18587109192113616	0.7345719973457199	0.656441717791411	0.1582336706531739	0.04628534361048575	0.05542168674698797	0.1111111111111111	0.2583713850837138	0.028198821712520732	0.019774011299435026	0.825503355704698	0.26909090909090905	0.7835497835497836	0.02367879203843514	0.3703148425787107	0.029728941999417082	0.49751655629139063	0.018012783265543286
1	0.5606060606060606	1.0	1.0	1.0	0.0	0.0	0.0	1.0	0.0	0.0	0.25	0.0	1.0	1.0	0.0160900571698002	0.05606936416184971	0.3531187122736419	0.03630862329803329	0.01582893640655373	0.023972602739726026	0.270848182466144	0.40870307167235487	0.4567510548523207	0.1941504805470296	0.0849740932642487	0.659969088098918	0.06816798539257454	0.08670520231213873	0.07805777504609711	0.09923011125547412	0.014306919748602471	0.21968475264006662	0.5740806469035972	0.14601226993865027	0.16835326586936525	0.22768725912924032	0.03855421686746989	0.02583333333333333	0.19977168949771687	0.014757192701481438	0.023112480739599373	0.8456375838926175	0.3054545454545454	0.7662337662337662	0.022992450240219627	0.3403298350824588	0.04284465170504227	0.5077814569536423	0.00048421460391244453
1	0.4242424242424242	1.0	1.0	0.0	0.0	0.0	0.0	0.0	0.0	0.0	0.0	0.0	1.0	1.0	0.015736429539694702	0.0601156069364162	0.3531187122736419	0.02987897125567323	0.02943626770341571	0.030821917808219176	0.3599429793300072	0.6646757679180887	0.6281645569620253	0.156228150219831	0.3761658031088083	0.7166409067490984	0.10712111990261716	0.12716763005780346	0.12586218671037352	0.09923011125547412	0.018412658307804065	0.13905217707954015	0.4336507152667397	0.14601226993865027	0.0689972401103956	0.258747662838173	0.04578313253012049	0.017499999999999998	0.15563165905631657	0.042813018360693234	0.010529019003595264	0.8590604026845637	0.3581818181818184	0.8051948051948055	0.021276595744680847	0.3703148425787107	0.03701544739143108	0.4817880794701986	0.011233778810768924
1	0.803030303030303	1.0	1.0	0.0	0.0	0.0	1.0	1.0	0.0	0.0	0.0	0.0	1.0	1.0	0.020333588731066193	0.04971098265895954	0.5845070422535211	0.04803328290468987	0.027770063871146895	0.036815068493150686	0.20171062009978621	0.417235494880546	0.46861814345991565	0.14674756763803137	0.14093264248704665	0.6067319251245062	0.07181984175289105	0.06358381502890173	0.0712285733797719	0.13002566303821927	0.0247291791681142	0.2587005150080633	0.510810018363914	0.27852760736196314	0.0671573137074517	0.25615293623840957	0.06626506024096389	0.042777777777777776	0.40715372907153724	0.0362923983298061	0.03826399589111454	0.8456375838926175	0.43999999999999995	0.7489177489177492	0.010295126973232671	0.40029985007496255	1.0	0.5471854304635762	0.018206469107108256
1	0.9242424242424243	0.0	0.0	0.0	0.0	0.0	0.0	1.0	0.0	0.0	0.0	0.0	1.0	0.0	0.042022750044203465	0.05375722543352601	0.6448692152917507	0.10110943015632881	0.0	0.022260273972602742	0.24447612259444051	0.3319112627986348	0.4620253164556962	0.2356280293424031	0.08082901554404145	0.6737077108019921	0.18137553256238587	0.09248554913294797	0.09854538004507273	0.11405759912121496	0.016517702049711015	0.16506268532487128	0.2839616672582213	0.41104294478527603	0.030358785648574065	0.38214980730339226	0.13493975903614458	0.048333333333333325	0.3169710806697108	0.012354859005891436	0.05110426296866975	0.8053691275167786	0.2581818181818183	0.9047619047619049	0.017844886753603295	0.404047976011994	0.02419119790148645	0.6639072847682118	0.019949641681193092
1	0.4242424242424242	0.0	1.0	0.0	0.0	0.0	0.0	0.0	0.0	0.0	0.0	0.0	1.0	1.0	0.003654152177756824	0.04855491329479769	0.6197183098591549	0.011598587997982857	0.020272146625937237	0.0136986301369863	0.27868852459016397	0.5196245733788395	0.5253164556962026	0.25458919450600237	0.3689119170984457	0.7509874635067834	0.08703590992087645	0.05780346820809248	0.07805777504609711	0.15483319085208783	0.0089694596216404	0.13124902460594082	0.4676008086294965	0.554601226993865	0.13891444342226314	0.051016903880642575	0.06987951807228916	0.10361111111111111	0.20814307458143075	0.026768861179431443	0.021314843348741647	0.8657718120805369	0.3854545454545455	0.8181818181818183	0.019217570350034317	0.4865067466266867	0.029146021568055968	0.43874172185430454	0.04125508425334107
1	0.6818181818181819	0.0	1.0	1.0	0.0	0.0	0.0	1.0	0.0	0.0	0.0	0.0	0.0	0.0	0.01579536747804562	0.05491329479768786	0.45875251509054327	0.02042360060514372	0.04665370730352678	0.036815068493150686	0.24447612259444051	0.28071672354948807	0.43169831223628696	0.20718628159700414	0.08704663212435235	0.6221878756654645	0.1016433353621424	0.30057803468208094	0.2624462200368777	0.0745176314792394	0.006190190443103939	0.09223326223794413	0.3703800867270567	0.19877300613496932	0.2943882244710212	0.2788186362422254	0.03373493975903616	0.03722222222222221	0.167427701674277	0.011611279528685008	0.026707755521314838	0.8926174496644296	0.48545454545454536	0.7532467532467533	0.032944406314344546	0.4640179910044978	0.027688720489653165	0.4652317880794701	0.03544450900639162
0	0.5	1.0	1.0	0.0	0.0	1.0	0.0	1.0	1.0	0.0	0.0	0.0	1.0	0.0	0.016031119231449287	0.02485549132947977	0.30784708249496984	0.026222894604135148	0.03610108303249096	0.036815068493150686	0.27726300784034213	0.38310580204778166	0.48048523206751065	0.2131116457106289	0.1067357512953368	0.5139962218787566	0.0736457699330493	0.06936416184971099	0.06439937171344669	0.10876206769293345	0.013296276410952849	0.1702647869739375	0.47068718075338345	0.361963190184049	0.10579576816927325	0.2472240241156943	0.06265060240963859	0.06833333333333333	0.421613394216134	0.029056798032374303	0.02824858757062146	0.8322147651006712	0.33272727272727276	0.7012987012987013	0.024365133836650656	0.32533733133433285	0.0346837656659866	0.037913907284768206	0.06062366840983921
1	0.13636363636363635	1.0	1.0	0.0	0.0	0.0	1.0	1.0	0.0	0.0	0.0	0.0	0.0	1.0	0.04060823952378147	0.04797687861271677	0.5643863179074448	0.07740796772566819	0.03748958622604831	0.0410958904109589	0.3599429793300072	0.7158703071672355	0.6294831223628692	0.27118021402415177	0.0839378238341969	0.6685557272883392	0.18867924528301888	0.10982658959537572	0.11903298504404834	0.11193938654990235	0.012032972238890818	0.2118816001664673	0.5694510887177666	0.520245398773006	0.1490340386384545	1.0	0.04096385542168676	0.0925	0.25190258751902583	0.04507235600297432	0.017719568567026195	0.8322147651006712	0.21999999999999997	0.7878787878787881	0.024365133836650656	0.5014992503748127	0.030020402215097646	0.4817880794701986	0.04512880108464071
1	0.4696969696969697	1.0	1.0	0.0	0.0	0.0	1.0	1.0	0.0	0.0	0.0	0.0	1.0	0.0	0.020274650792715274	0.049132947976878616	0.5694164989939637	0.06303580433686334	0.03998889197445153	0.02825342465753424	0.2886671418389167	0.681740614334471	0.509493670886076	0.2060012087742792	0.054922279792746116	0.7166409067490984	0.09981740718198417	0.07514450867052024	0.05757017004712149	0.09033361848265067	0.01746518017875754	0.22748790511366596	0.40741655221370043	0.4907975460122699	0.21527138914443425	0.4294654100049605	0.05060240963855424	0.07388888888888888	0.5315829528158295	0.048075273122461806	0.03620955315870571	0.8187919463087249	0.3363636363636364	0.8181818181818183	0.019903912148249825	0.3178410794602699	0.025357038764208688	0.49966887417218536	0.1934921557234166
1	0.4696969696969697	1.0	0.0	0.0	0.0	0.0	1.0	0.0	1.0	0.0	0.0	0.0	1.0	1.0	0.018801202333942356	0.050289017341040465	0.6247484909456741	0.030383257690368135	0.043321299638989154	0.02825342465753424	0.2694226657163222	0.5708191126279863	0.5371835443037974	0.20955642724245405	0.1367875647668394	0.6273398591791172	0.03347534996956786	0.03468208092485549	0.05757017004712149	0.19931565444931032	0.007548242428070617	0.14425427872860638	0.3564914121695653	0.2957055214723926	0.22079116835326593	0.23051093219368873	0.03373493975903616	0.05527777777777777	0.14687975646879756	0.12343419321626721	0.031843862352336924	0.8456375838926175	0.36363636363636376	0.696969696969697	0.031228551818805766	0.37781109445277367	0.02331681725444477	0.5231788079470198	0.09955452256440056
0	0.7272727272727273	0.0	1.0	0.0	0.0	0.0	1.0	1.0	0.0	0.0	0.0	0.0	0.0	0.0	0.03954735663346496	0.026589595375722558	0.30784708249496984	0.08093797276853254	0.030269369619550117	0.030821917808219176	0.3250178189593728	0.5537542662116041	0.5675105485232067	0.27829065096050154	0.10984455958549225	0.7698780697235102	0.12051125989044431	0.06358381502890173	0.11903298504404834	0.2018819503978439	0.020370779774500206	0.19627529521926862	0.5370441814169534	0.7116564417177914	0.1159153633854646	0.3478078376006411	0.10722891566265062	0.1288888888888889	0.21194824961948247	0.04192644283017788	0.02824858757062146	0.87248322147651	0.3600000000000001	0.8484848484848488	0.032944406314344546	0.4565217391304348	0.027105800058292048	0.39072847682119194	0.033507650590741817
1	0.5909090909090908	0.0	1.0	0.0	0.0	0.0	0.0	1.0	0.0	0.0	0.0	0.0	1.0	1.0	0.02245535451169918	0.04335260115606937	0.4537223340040242	0.048663640948058494	0.021938350458206052	0.02825342465753424	0.24875267284390595	0.3745733788395905	0.46466244725738404	0.20363106312882928	0.08290155440414507	0.7595741026962046	0.08642726719415703	0.06358381502890173	0.05757017004712149	0.10949529518305584	0.013675267662571456	0.1260469229568746	0.4321075292047962	0.5141104294478527	0.07543698252069919	0.04498798031060404	0.091566265060241	0.11166666666666666	0.24809741248097414	0.025338900646342154	0.019774011299435026	0.8657718120805369	0.3418181818181818	0.8181818181818183	0.027110501029512693	0.4640179910044978	0.027688720489653165	0.5480132450331126	0.03544450900639162
0	0.696969696969697	1.0	0.0	1.0	0.0	1.0	1.0	0.0	0.0	0.0	0.0	0.0	1.0	1.0	0.03206223846289857	0.030635838150289016	0.31287726358148893	0.06240544629349471	0.025270758122743674	0.053082191780821915	0.3207412687099073	0.5708191126279863	0.5530063291139241	0.26643992273325195	0.3088082901554404	0.6204705478275803	0.11746804625684723	0.10982658959537572	0.13269138837669875	0.1246486618443306	0.016201876006695516	0.13905217707954015	0.4567985061958921	0.203680981595092	0.13523459061637536	0.559964894875415	0.024096385542168697	0.03305555555555556	0.2127092846270928	0.04492935994966539	0.029019003595274775	0.8120805369127517	0.27636363636363637	0.7792207792207795	0.024365133836650656	0.4152923538230885	0.025065578548528127	0.9999999999999999	0.022854929304667815
0	0.40909090909090906	1.0	0.0	0.0	0.0	0.0	0.0	0.0	0.0	0.0	0.0	0.0	0.0	0.0	0.03459656981198798	0.019075144508670525	0.3380281690140845	0.07299546142208777	0.02166064981949458	0.040239726027397255	0.2886671418389167	0.476962457337884	0.508175105485232	0.20481613595155423	0.1274611398963731	0.7561394470204361	0.08703590992087645	0.06936416184971099	0.07805777504609711	0.1278259807012995	0.012096137447493922	0.1078395671851428	0.4213052267711918	0.4159509202453987	0.15547378104875806	0.40886022818330986	0.07590361445783135	0.06194444444444444	0.5232115677321156	0.029971972773551448	0.026450950179763733	0.825503355704698	0.34363636363636374	0.7922077922077924	0.01166781056966369	0.4565217391304348	0.027980180705333726	0.5629139072847681	0.033507650590741817
1	0.303030303030303	0.0	1.0	0.0	1.0	0.0	0.0	1.0	0.0	0.0	0.0	0.0	1.0	1.0	0.036011080332409975	0.04797687861271677	0.4134808853118712	0.05660615229450328	0.06220494307136905	0.03767123287671233	0.29579472558802566	0.5110921501706484	0.5292721518987342	0.32569356386949977	0.0839378238341969	0.6651210716125708	0.08825319537431528	0.08092485549132948	0.05757017004712149	0.08254918738983477	0.014906989230331935	0.12344587213234147	0.6003148099566364	0.23067484662576684	0.1471941122355106	0.03529591330560537	0.04698795180722892	0.046388888888888896	0.33333333333333337	0.016187153234570723	0.03595274781715459	0.8456375838926175	0.3109090909090908	0.7878787878787881	0.029855868222374744	0.42278860569715143	0.024774118332847567	0.46688741721854293	0.024791787720317635
0	0.48484848484848486	1.0	1.0	1.0	0.0	0.0	1.0	0.0	1.0	0.0	0.0	0.0	1.0	1.0	0.03206223846289857	0.0184971098265896	0.30281690140845074	0.057740796772566834	0.03415717856151068	0.05821917808219177	0.2587312900926586	0.40870307167235487	0.48048523206751065	0.2605145586196272	0.09533678756476685	0.639361154044307	0.053560559951308595	0.10982658959537572	0.11220378337772315	0.10558474896941195	0.009601111707671415	0.14425427872860638	0.5601919723461057	0.2417177914110429	0.11315547378104876	0.32376845880871524	0.05060240963855424	0.01833333333333333	0.37975646879756464	0.016187153234570723	0.03312788906009245	0.8926174496644296	0.4490909090909092	0.670995670995671	0.03568977350720658	0.3628185907046477	0.025357038764208688	0.5041390728476821	0.029633933759442177
1	0.5	0.0	1.0	0.0	0.0	0.0	0.0	0.0	0.0	0.0	0.25	0.0	1.0	1.0	0.020333588731066193	0.050289017341040465	0.46378269617706236	0.02029752899647	0.040266592613163	0.0821917808219178	0.21667854597291522	0.32337883959044367	0.47784810126582283	0.1811146794970551	0.1689119170984456	0.6410784818821913	0.10955569080949482	0.12716763005780346	0.13952059004302397	0.11035072712141789	0.003347756055964375	0.08703116058887791	0.2870480393821083	0.20981595092024538	0.11223551057957684	0.04651429007517076	0.05421686746987954	0.023888888888888887	0.26331811263318117	0.016187153234570723	0.016435541859270666	0.8590604026845637	0.3472727272727272	0.7532467532467533	0.031571722717913524	0.404047976011994	0.030020402215097646	0.36258278145695355	0.014720123958938597
1	0.4242424242424242	1.0	0.0	1.0	0.0	0.0	0.0	0.0	0.0	0.0	0.0	0.0	0.0	1.0	0.020805092237873524	0.03815028901734105	0.4336016096579477	0.03151790216843168	0.04109969452929741	0.04366438356164384	0.2908054169636493	0.5196245733788395	0.5477320675105485	0.3102876171740753	0.14196891191709846	0.6032972694487377	0.07121119902617162	0.10404624277456648	0.10537458171139792	0.10590248080172987	0.012317215677604776	0.1702647869739375	0.47068718075338345	0.19263803680981592	0.07727690892364307	0.17899797763956196	0.02048192771084338	0.03555555555555555	0.12138508371385084	0.03878052965738145	0.0364663585002568	0.8590604026845637	0.3727272727272728	0.7619047619047621	0.030542210020590252	0.49025487256371814	0.029437481783736525	0.48841059602649	0.042223513461165985
1	0.36363636363636365	1.0	1.0	0.0	0.0	1.0	1.0	1.0	1.0	0.0	0.0	0.0	1.0	0.0	0.018093947073731367	0.04335260115606937	0.3430583501006037	0.026853252647503788	0.04915301305193001	0.025684931506849314	0.22024233784746972	0.21245733788395904	0.38422995780590724	0.24984890321510256	0.03730569948186529	0.5706680405289369	0.04625684723067561	0.08092485549132948	0.0712285733797719	0.09923011125547412	0.013706850266873008	0.15205743120220572	0.5308714371691794	0.10306748466257667	0.14627414903403868	0.02201701835387492	0.012048192771084348	0.020833333333333332	0.24847792998477927	0.019047074300749294	0.022342064714946056	0.8322147651006712	0.33272727272727276	0.6580086580086579	0.015099519560741253	0.31409295352323846	0.030020402215097646	0.49966887417218536	0.00029052876234746117
1	0.5	1.0	1.0	0.0	1.0	0.0	1.0	1.0	0.0	0.0	0.25	0.0	1.0	0.0	0.08528319679377616	0.0369942196531792	0.3329979879275654	0.16338880484114982	0.04415440155512356	0.0821917808219178	0.31503920171062016	0.6646757679180887	0.5820147679324895	0.22259222829242858	0.1906735751295337	0.5174308775545251	0.047474132684114434	0.06936416184971099	0.0848869767124223	0.13735793727220622	0.022834222910021157	0.2560994641835302	0.6805604851776978	0.3116564417177914	0.10395584176632937	0.2005189453199527	0.05060240963855424	0.01833333333333333	0.21385083713850836	0.1741977921409369	0.03543913713405239	0.8389261744966443	0.31818181818181834	0.917748917748918	0.02539464653397392	0.33283358320839584	0.03380938501894492	0.3460264900662251	0.0032926593066046755
1	0.28787878787878785	1.0	0.0	0.0	0.0	0.0	1.0	0.0	0.0	0.0	0.0	0.0	1.0	1.0	0.016325808923203865	0.05433526011560694	0.5543259557344064	0.01941502773575391	0.04776450985837266	0.0410958904109589	0.2829650748396294	0.5793515358361775	0.566191983122363	0.26406977708780205	0.17927461139896372	0.6239052035033488	0.03347534996956786	0.06358381502890173	0.0712285733797719	0.13002566303821927	0.012822537346429587	0.16766373614940439	0.42439159889507877	0.32024539877300606	0.16191352345906165	0.2395924752928607	0.03855421686746989	0.06666666666666667	0.14307458143074583	0.041354458616942175	0.02568053415511043	0.87248322147651	0.4236363636363636	0.7186147186147187	0.026767330130404936	0.3703148425787107	0.03410084523462548	0.49801324503311245	0.01704435405771837
1	0.6212121212121211	0.0	1.0	0.0	0.0	0.0	0.0	1.0	0.0	0.0	0.0	0.0	1.0	1.0	0.02552012730594684	0.026589595375722558	0.6851106639839034	0.04853756933938478	0.0358233823937795	0.02825342465753424	0.27797576621525305	0.476962457337884	0.5160864978902954	0.29488167047865094	0.0839378238341969	0.5260175167439464	0.0419963481436397	0.05780346820809248	0.0848869767124223	0.1659538067180316	0.012285633073303224	0.17806793944753682	0.44136664557645716	0.2576687116564417	0.21527138914443425	0.24707139313923762	1.0	0.08222222222222222	0.1552511415525114	0.03420465595149573	0.042116076014381096	0.8389261744966443	0.6781818181818182	0.7445887445887447	0.026080988332189435	0.44152923538230887	0.025939959195569805	0.5437086092715231	0.07127638969591321
1	0.6666666666666667	1.0	1.0	1.0	1.0	0.0	1.0	0.0	0.0	0.0	0.0	0.0	1.0	1.0	0.0018860140272293283	0.04450867052023122	0.47384305835010065	0.04752899646999496	0.04915301305193001	0.02825342465753424	0.2879543834640057	0.476962457337884	0.5609177215189873	0.14082220352440658	0.1886010362694301	0.680577022153529	0.06877662811929397	0.15028901734104047	0.11903298504404834	0.07540021996165472	0.017117771531440486	0.14945638037767262	0.5385873674788969	0.3226993865030675	0.08463661453541858	0.17922692410424695	0.06265060240963859	0.06472222222222222	0.12366818873668187	0.055654063947835036	0.03030303030303029	0.8590604026845637	0.33090909090909104	0.7662337662337662	0.02196293754289636	0.3515742128935533	0.025357038764208688	0.5142384105960265	0.013170637226418744
1	0.48484848484848486	1.0	1.0	0.0	0.0	1.0	1.0	0.0	0.0	0.0	0.0	0.0	1.0	1.0	0.031119231449283906	0.05086705202312139	0.6046277665995977	0.054967221381744834	0.03138017217439599	0.0761986301369863	0.285816108339273	0.5622866894197952	0.5345464135021097	0.2960667433013759	0.05284974093264249	0.5741026962047053	0.08581862446743763	0.09248554913294797	0.09854538004507273	0.11405759912121496	0.01440166756150712	0.15205743120220572	0.37346645885094365	0.2723926380368098	0.052437902483900664	0.19502423016751252	0.0566265060240964	0.05333333333333333	0.12290715372907154	0.04564434021621003	0.01617873651771956	0.8523489932885906	0.40909090909090917	0.6753246753246753	0.0363761153054221	0.3403298350824588	0.04605071407752842	0.3501655629139072	0.00687584737555684
1	0.12121212121212122	1.0	1.0	0.0	0.0	0.0	1.0	1.0	0.0	0.0	0.0	0.0	1.0	1.0	0.010549890964814054	0.05433526011560694	0.5845070422535211	0.007816439737771054	0.024993057484032202	0.08047945205479451	0.2794012829650749	0.34044368600682595	0.5187236286919832	0.3031771802377256	0.07875647668393781	0.85059247810407	0.13755325623858794	0.10982658959537572	0.04391176671447107	0.042038372230375994	0.016833528092726528	0.13124902460594082	0.5524760420363882	0.49202453987730066	0.07819687212511502	0.4300759339107872	0.09759036144578313	0.08027777777777778	0.626331811263318	0.024909912486415376	0.015408320493066244	1.0	0.3727272727272728	0.7359307359307361	0.025737817433081678	0.3103448275862069	0.03118624307781988	0.3461920529801324	0.0
1	0.5606060606060606	1.0	1.0	0.0	0.0	0.0	1.0	1.0	0.0	0.0	0.0	0.0	1.0	1.0	0.028643838038545415	0.05491329479768786	0.6448692152917507	0.0448814926878467	0.041655095806720346	0.05907534246575342	0.2715609408410549	0.5622866894197952	0.5253164556962026	0.17400424256070535	0.13575129533678756	0.6496651210716126	0.07912355447352404	0.06936416184971099	0.06439937171344669	0.10876206769293345	0.008464137952815589	0.14425427872860638	0.45525532013394854	0.23680981595092018	0.1315547378104876	0.10153775708780098	0.014457831325301207	0.052500000000000005	0.2949010654490106	0.037636561230910026	0.02927580893682588	0.8456375838926175	0.3709090909090911	0.8181818181818183	0.02059025394646534	0.3590704647676162	0.0346837656659866	0.1986754966887417	0.02372651559171024
1	0.8787878787878789	0.0	1.0	0.0	0.0	0.0	0.0	0.0	0.0	0.0	0.0	0.0	0.0	1.0	0.005304414451582487	0.05606936416184971	0.5643863179074448	0.0226928895612708	0.0030547070258261574	0.016267123287671232	0.2722736992159658	0.46843003412969286	0.5134493670886077	0.1538580045743811	0.4082901554404145	0.584406663232011	0.1016433353621424	0.26011560693641617	0.27610462336952807	0.09639080503150638	0.03515143858762594	0.26650366748166265	0.5185259486736316	0.4233128834355827	0.04599816007359707	0.18174533521578207	0.11686746987951811	0.054722222222222214	0.1324200913242009	0.05980094949379397	0.02542372881355931	0.8053691275167786	0.16545454545454552	0.7792207792207795	0.02196293754289636	0.33658170914542734	0.026231419411250366	0.3458609271523178	0.05626573697462714
1	0.4545454545454546	1.0	0.0	0.0	0.0	0.0	0.0	0.0	0.0	0.0	0.0	0.0	0.0	0.0	0.019921023162609776	0.05433526011560694	0.6398390342052315	0.029374684820978325	0.044987503471257975	0.03424657534246575	0.1903064861012117	0.1612627986348123	0.3710443037974684	0.11475060142445753	0.1461139896373057	0.6702730551262235	0.08642726719415703	0.3236994219653179	0.3034214300348289	0.08082357464057083	0.009443198686163662	0.18847214274566929	0.5385873674788969	0.1276073619631902	0.10487580496780133	0.12702713015606518	0.04096385542168676	0.02583333333333333	0.15220700152207	0.023336955900017154	0.029532614278376987	0.8456375838926175	0.29454545454545467	0.7705627705627707	0.026767330130404936	0.0	0.03439230545030604	0.8819536423841059	0.1228936664729808
1	0.606060606060606	1.0	1.0	0.0	0.0	0.0	1.0	0.0	1.0	0.0	0.0	0.0	1.0	0.0	0.03636470796251547	0.0601156069364162	0.7907444668008049	0.06555723651033787	0.03860038878089419	0.04623287671232877	0.21168923734853884	0.2721843003412969	0.4343354430379748	0.34228458338764917	0.10984455958549225	0.5346041559333676	0.07912355447352404	0.09248554913294797	0.11220378337772315	0.1288850869869558	0.018096832264788552	0.461582479321646	0.6049443681424669	0.47607361963190187	0.05979760809567619	0.13458236349067043	0.09638554216867475	0.08055555555555555	0.1419330289193303	0.1592976033861465	0.02927580893682588	0.8456375838926175	0.38909090909090915	0.7142857142857144	0.0240219629375429	0.4152923538230885	0.025065578548528127	0.521523178807947	0.022854929304667815
1	0.8333333333333333	0.0	1.0	0.0	0.0	1.0	0.0	1.0	0.0	0.0	0.0	0.0	1.0	0.0	0.007249366417162728	0.03815028901734105	0.7203219315895372	0.01941502773575391	0.025270758122743674	0.04623287671232877	0.2024233784746971	0.35750853242320824	0.41191983122362874	0.31384283564225024	0.11295336787564769	0.584406663232011	0.0888618381010347	0.040462427745664734	0.09171617837874753	0.2475049900463299	0.016201876006695516	0.14685532955313949	0.5972284378327495	0.3803680981595092	0.0579576816927323	0.10787194261075285	0.05783132530120484	0.058055555555555555	0.20471841704718416	0.033432477263627525	0.03543913713405239	0.7986577181208053	0.270909090909091	0.8225108225108226	0.02367879203843514	0.32908545727136435	0.025357038764208688	0.5248344370860927	0.115824133255859
1	0.7878787878787878	0.0	1.0	0.0	0.0	0.0	0.0	1.0	0.0	0.0	0.0	0.0	1.0	1.0	0.0047739730064242335	0.04855491329479769	0.46881287726358156	0.01714573877962683	0.008608719800055538	0.019691780821917807	0.2758374910905203	0.44283276450511944	0.4897151898734178	0.2439235391014778	0.2217616580310881	0.605014597286622	0.0699939135727328	0.05202312138728323	0.07805777504609711	0.1720195971539698	0.009127372643148153	0.14425427872860638	0.4907485995586488	0.3607361963190183	0.0579576816927323	0.28217651772427216	0.09277108433734942	0.0661111111111111	0.1464992389649924	0.025052908539724302	0.021314843348741647	0.8657718120805369	0.321818181818182	0.7662337662337662	0.028140013726835965	0.33283358320839584	0.030020402215097646	0.05778145695364238	0.008619019949641663
1	0.4696969696969697	1.0	0.0	1.0	0.0	0.0	0.0	1.0	0.0	0.0	0.0	0.0	1.0	1.0	0.027288265456474337	0.050289017341040465	0.5895372233400403	0.03895612708018155	0.05748403221327407	0.047089041095890405	0.3542409123307199	0.6646757679180887	0.6070675105485233	0.2699951412014268	0.1678756476683938	0.6994676283702559	0.04930006086427269	0.2138728323699422	0.10537458171139792	0.03763900768998383	0.013991093705586962	0.14165322790407328	0.5663647165938797	0.19877300613496932	0.2649494020239191	0.01339336818407296	0.012048192771084348	0.04055555555555555	0.3527397260273972	0.04049648229708859	0.03158705701078582	0.8590604026845637	0.3563636363636362	0.7792207792207795	0.030199039121482495	0.41904047976012	0.02564849897988925	0.6258278145695364	0.023823358512492718
1	0.7727272727272727	0.0	1.0	0.0	0.0	0.0	0.0	1.0	0.0	0.0	0.0	0.0	1.0	0.0	0.011964401485236052	0.05664739884393065	0.6046277665995977	0.022188603126575897	0.04970841432935295	0.036815068493150686	0.21382751247327159	0.40870307167235487	0.46466244725738404	0.2605145586196272	0.150259067357513	0.5689507126910527	0.09251369446135119	0.040462427745664734	0.0848869767124223	0.23267750218058905	0.007358746802261316	0.11044061800967592	0.3426027376120739	0.5153374233128833	0.1609935602575897	0.36482619147556	0.03734939759036146	0.1	0.22184170471841705	0.021049019047074295	0.03415511042629686	0.8120805369127517	0.30727272727272736	0.7532467532467533	0.030199039121482495	0.4175412293853074	0.029728941999417082	0.39834437086092706	0.014139066434243647
1	0.606060606060606	1.0	1.0	0.0	0.0	0.0	0.0	1.0	0.0	0.0	0.0	0.0	1.0	1.0	0.02056934048446986	0.057225433526011574	0.46378269617706236	0.017523953605648006	0.07220216606498193	0.032534246575342464	0.2943692088382039	0.5196245733788395	0.5187236286919832	0.19889077183792944	0.1305699481865285	0.6410784818821913	0.09799147900182592	0.05780346820809248	0.06439937171344669	0.13259195898675286	0.006663929507627198	0.12084482130780837	0.6898196015493587	0.23926380368098157	0.10671573137074516	0.10832983554012286	0.042168674698795205	0.0461111111111111	0.27016742770167423	0.027912829605902873	0.026964560862865944	0.8657718120805369	0.36181818181818204	0.800865800865801	0.02196293754289636	0.43403298350824593	0.025357038764208688	0.4602649006622516	0.02769707534379237
1	0.2727272727272727	1.0	1.0	1.0	0.0	0.0	1.0	0.0	1.0	1.0	0.0	0.0	1.0	1.0	0.024459244415630348	0.03815028901734105	0.6146881287726359	0.047655068078668684	0.03554568175506803	0.019691780821917807	0.3378474697077691	0.7499999999999999	0.6228902953586498	0.2889563063650261	0.10984455958549225	0.7595741026962046	0.06512477175897746	0.12138728323699421	0.09171617837874753	0.0760218694192768	0.013675267662571456	0.17286583779847062	0.44136664557645716	0.5730061349693251	0.18951241950321987	0.18983477696798567	0.026506024096385555	0.10472222222222222	0.11681887366818874	0.19247268775381796	0.03620955315870571	0.8590604026845637	0.3545454545454545	0.8354978354978357	0.012697323266986959	0.4152923538230885	0.025065578548528127	0.629139072847682	0.022854929304667815
1	0.5909090909090908	1.0	1.0	0.0	0.0	0.0	0.0	0.0	0.0	0.0	0.25	0.0	0.0	0.0	0.045500088406907536	0.030635838150289016	0.5744466800804829	0.0868633383761977	0.0358233823937795	0.060787671232876705	0.2437633642195296	0.3489761092150171	0.4567510548523207	0.16333858715618074	0.27253886010362693	0.6256225313412329	0.12477175897748025	0.08670520231213873	0.16683739670832476	0.2012781160334629	0.007042920759245808	0.11564271965874214	0.2206910387185383	0.32515337423312884	0.03219871205151793	0.04933796313961919	0.1746987951807229	0.02611111111111111	0.1659056316590563	0.10913458788537435	0.012069851052901898	0.8187919463087249	0.26181818181818195	0.774891774891775	0.023335621139327384	0.4490254872563719	0.027688720489653165	0.781456953642384	0.03157079217509198
1	0.8636363636363635	0.0	1.0	0.0	1.0	0.0	1.0	0.0	0.0	0.0	0.0	0.0	1.0	1.0	0.0214534095597336	0.038728323699421974	0.6146881287726359	0.0397125567322239	0.03165787281310746	0.02482876712328767	0.25302922309337134	0.38310580204778166	0.4738924050632913	0.2083713544197291	0.1699481865284974	0.6376438262064228	0.10529519172245891	0.028901734104046242	0.10537458171139792	0.366124893105704	0.02226573603259325	0.24569526088539773	0.6265489730096757	0.3042944785276074	0.09015639374425025	0.13931392376082727	0.043373493975903635	0.06194444444444444	0.13660578386605782	0.07166962191843504	0.02773497688751926	0.8523489932885906	0.3472727272727272	0.7359307359307361	0.021276595744680847	0.404047976011994	0.03555814631302828	0.35496688741721844	0.053844663955064875
1	0.5454545454545454	0.0	0.0	0.0	0.0	0.0	0.0	0.0	0.0	0.0	0.0	0.0	1.0	1.0	0.0475039783108387	0.04855491329479769	0.6800804828973842	0.07539082198688857	0.07692307692307691	0.03510273972602739	0.3221667854597292	0.4598976109215017	0.5213607594936709	0.20955642724245405	0.08704663212435235	0.6359264983685384	0.10225197808886183	0.05780346820809248	0.0848869767124223	0.1659538067180316	0.013264693806651297	0.12344587213234147	0.5185259486736316	0.27116564417177913	0.09291628334866607	0.2005189453199527	0.08313253012048195	0.04527777777777778	0.6510654490106543	0.04421437968312074	0.050333846944016436	0.8322147651006712	0.25636363636363635	0.8441558441558443	0.03603294440631434	0.30659670164917546	0.03351792480326436	0.3923841059602648	0.01181483633546386
0	0.6212121212121211	0.0	1.0	0.0	0.0	0.0	0.0	1.0	0.0	0.0	0.0	0.0	0.0	0.0	0.006601049095302649	0.01734104046242775	0.28772635814889336	0.010211800302571857	0.03193557345181893	0.018835616438356163	0.2801140413399858	0.5110921501706484	0.5121308016877637	0.2510339760378275	0.08808290155440415	0.659969088098918	0.0967741935483871	0.11560693641618497	0.10537458171139792	0.0931643208195359	0.008211477118403185	0.15205743120220572	0.3348868073023565	0.32024539877300606	0.10027598896044161	0.11527454496890145	0.0710843373493976	0.05944444444444445	0.21308980213089804	0.02734084539266716	0.03441191576784797	0.87248322147651	0.3563636363636362	0.83982683982684	0.03774879890185312	0.37406296851574217	0.027397260273972605	0.5115894039735099	0.0026147588611272476
1	0.4696969696969697	1.0	1.0	0.0	1.0	1.0	1.0	0.0	1.0	1.0	0.0	0.0	1.0	1.0	0.03553957682560264	0.03526011560693641	0.45875251509054327	0.058119011598588004	0.05331852263260204	0.05051369863013698	0.3000712758374911	0.5793515358361775	0.5371835443037974	0.3825770593602977	0.07108808290155441	0.5861239910698952	0.10286062081558126	0.06936416184971099	0.06439937171344669	0.10876206769293345	0.009127372643148153	0.1260469229568746	0.6635854384963195	0.27116564417177913	0.09475620975160995	0.11893768840386157	0.049397590361445795	0.05444444444444445	0.4200913242009132	0.15918320654349938	0.008988186954288643	0.8389261744966443	0.2836363636363637	0.8528138528138529	0.024708304735758413	0.3853073463268366	0.02273389682308365	0.48344370860927144	0.01510749564206855
1	0.6818181818181819	1.0	1.0	1.0	0.0	0.0	0.0	0.0	1.0	0.0	0.0	0.0	1.0	1.0	0.016266870984852952	0.024277456647398846	0.36820925553319916	0.02508825012607161	0.042488197722854754	0.02910958904109589	0.27868852459016397	0.5281569965870306	0.5595991561181435	0.16333858715618074	0.183419689119171	0.63249184269277	0.0852099817407182	0.08092485549132948	0.0712285733797719	0.09923011125547412	0.011780311404478412	0.14945638037767262	0.5586487862841623	0.2957055214723926	0.09199632014719412	0.19525317663219754	0.04698795180722892	0.058333333333333334	0.12861491628614916	0.032202711205170736	0.03287108371854135	0.8523489932885906	0.43999999999999995	0.7792207792207795	0.027110501029512693	0.5089955022488756	0.03060332264645876	0.4470198675496688	0.04706565950029051
0	0.6363636363636362	1.0	1.0	1.0	0.0	0.0	1.0	1.0	0.0	0.0	0.0	0.0	1.0	1.0	0.03830965992809572	0.027745664739884407	0.39336016096579474	0.0732476046394352	0.04082199389058594	0.03510273972602739	0.3442622950819672	0.6561433447098975	0.5925632911392406	0.27829065096050154	0.2715025906735752	0.7183582345869827	0.10833840535605599	0.046242774566473986	0.05757017004712149	0.1526090676255201	0.014085841518491614	0.18587109192113616	0.45525532013394854	0.4269938650306748	0.05611775528978842	0.05719845842713779	0.11204819277108437	0.07472222222222222	0.4235159817351598	0.08310930618314934	0.022598870056497175	0.8590604026845637	0.33090909090909104	0.8268398268398269	0.020247083047357582	0.34782608695652173	0.03410084523462548	0.531456953642384	0.0045516172767770535
1	0.4545454545454546	1.0	1.0	0.0	0.0	0.0	0.0	0.0	0.0	0.0	0.0	0.0	1.0	1.0	0.031708610832793076	0.031791907514450865	0.4436619718309859	0.05433686333837621	0.04554290474868091	0.03852739726027397	0.2865288667141839	0.5366894197952218	0.5305907172995781	0.2534041216832774	0.0984455958549223	0.6651210716125708	0.06512477175897746	0.11560693641618497	0.09854538004507273	0.0870985302501503	0.009064207434545054	0.17286583779847062	0.6188330426999583	0.18159509202453986	0.07819687212511502	0.6333803945510742	0.03614457831325303	0.035	0.12747336377473364	0.04593033232282788	0.03030303030303029	0.8657718120805369	0.38363636363636355	0.7186147186147187	0.034660260809883325	0.36656671664167917	0.028854561352375404	0.4993377483443708	0.013170637226418744
1	0.5606060606060606	1.0	1.0	0.0	0.0	0.0	0.0	1.0	0.0	0.0	0.25	0.0	0.0	0.0	0.017504567690222197	0.0184971098265896	0.30281690140845074	0.033661119515885025	0.011385726187170228	0.03852739726027397	0.24946543121881687	0.3745733788395905	0.4567510548523207	0.24510861192420275	0.0683937823834197	0.5947106302593165	0.11868533171028608	0.09826589595375723	0.0848869767124223	0.09220656435765504	0.028645422101506494	0.2821099724288613	0.4969213438064228	0.10429447852760734	0.04047838086476542	0.19449002174991414	0.0566265060240964	0.01722222222222222	0.22945205479452055	0.026196876966195732	0.06266050333846943	0.8456375838926175	0.39636363636363625	0.7445887445887447	0.034660260809883325	0.46776611694152925	0.027688720489653165	0.47019867549668865	0.03641293821421654
[truncated: 18 more columns]
