# Supplementary material for: Interpretable prediction of stroke prognosis: SHAP for SVM and nomogram for logistic regression
Source: Front Neurol. 2025 Mar 4;16:1522868. doi: 10.3389/fneur.2025.1522868 (PMC11913711; doi:10.3389/fneur.2025.1522868)
Supplement: Supplementary file 4 [file Data_Sheet_1.zip › Source Data/Dataset/2.csv]

label	x
0	0.879867159
1	0.624078008
0	0.08467369
1	0.698609982
0	0.176144621
1	0.741261831
1	0.986694525
1	0.968783409
0	0.548905977
0	0.037135616
1	0.998379233
1	0.950540571
1	0.999084959
0	0.041019781
0	0.976726824
1	0.683134066
0	0.624859259
1	0.888630506
1	0.961333447
0	0.048110472
1	0.967453154
1	0.752556262
0	0.164390495
1	0.997125605
1	0.997818876
0	0.256203649
0	0.920472019
1	0.190236781
1	0.995485197
1	0.998543508
1	0.926864296
1	0.998674471
1	0.990402236
1	0.997236454
1	0.897320602
1	0.984283083
1	0.98577356
0	0.697420086
1	0.91695115
0	0.863338077
1	0.99324524
1	0.553608946
1	0.974685911
1	0.939476848
1	0.892012552
1	0.944286307
0	0.020008974
1	0.381806463
0	0.117934069
0	0.600825025
1	0.999356426
1	0.992550795
1	0.99979496
1	0.942310938
0	0.483716685
1	0.931391184
1	0.997970347
0	0.135885281
0	0.087425561
1	0.978616136
1	0.995689168
1	0.992908553
1	0.874295879
1	0.994002031
0	0.929298389
1	0.97447199
0	0.051495578
1	0.510133333
1	0.996012815
1	0.997172466
0	0.954997472
1	0.611697667
1	0.128097909
0	0.918293812
0	0.213481608
0	0.091374043
1	0.431383399
1	0.980997463
0	0.244448756
1	0.833480222
1	0.936068328
1	0.835832821
1	0.942855424
0	0.043174532
1	0.962310889
1	0.986762113
1	0.998286489
1	0.927055793
1	0.998811558
1	NA
1	0.384984852
1	0.982340677
0	0.249845285
1	0.822412288
1	0.972947356
1	0.474323221
0	0.420012694
1	0.996248581
1	0.690086556
0	0.563196362
1	0.294878789
1	0.970486338
0	0.62176407
1	0.308143961
0	0.324387409
0	0.014938737
1	0.953637901
0	0.157262604
0	0.12587636
1	0.996218645
1	0.206905221
0	0.562970056
1	0.977273249
1	0.985479208
1	0.974904716
0	0.093249365
1	0.973321878
0	0.167921423
1	0.980048074
1	0.625633691
1	0.997232559
1	0.49212486
1	0.998830624
0	0.030523883
0	0.43801446
1	0.993411609
1	0.991908084
0	0.851041329
0	0.707905921
1	0.999973967
1	0.930970011
1	0.990449851
0	0.111824087
1	0.867628297
1	0.95400436
0	0.923863675
0	0.236255716
0	0.736065567
1	0.967633036
1	0.451401036
0	0.008845201
0	0.720418206
1	0.998402013
0	0.198815896
1	0.884102423
1	0.950623098
1	0.959926087
1	1
1	0.961284761
1	0.976495358
1	0.848337533
0	0.530601773
1	0.789441656
1	0.978074525
0	0.879060249
1	0.804865579
1	0.588682172
1	0.999436625
0	0.188089134
1	0.905778469
