# Supplementary material for: Interpretable prediction of stroke prognosis: SHAP for SVM and nomogram for logistic regression
Source: Front Neurol. 2025 Mar 4;16:1522868. doi: 10.3389/fneur.2025.1522868 (PMC11913711; doi:10.3389/fneur.2025.1522868)
Supplement: Supplementary file 4 [file Data_Sheet_1.zip › Source Data/Dataset/Φ«¡τ╗âΘ¢åμáçτ¡╛.csv]

	label
42	1
0	1
198	0
370	1
227	1
74	1
224	1
354	1
20	0
305	1
52	0
167	1
330	0
132	1
6	0
340	1
176	1
23	1
140	1
228	1
394	1
365	1
125	1
95	1
31	1
156	1
80	1
379	1
9	1
299	1
93	1
301	0
77	1
207	1
263	1
300	1
17	1
349	1
109	1
215	1
69	1
219	1
245	0
102	1
310	1
273	1
356	1
168	1
72	1
124	1
5	1
260	0
63	1
359	1
281	1
280	0
127	0
296	1
318	1
202	0
333	1
51	1
178	1
229	1
137	1
112	0
83	1
203	1
185	1
163	0
94	0
58	0
309	1
48	0
371	1
141	1
334	1
32	1
191	0
189	0
314	0
360	0
106	0
60	0
329	0
27	1
65	1
285	0
313	1
297	0
351	0
338	0
148	0
278	1
35	1
377	1
384	1
147	1
323	0
337	0
262	0
182	0
291	1
254	1
355	1
253	1
165	0
123	0
210	1
187	0
232	1
308	1
39	0
302	1
261	1
322	1
339	1
19	0
173	1
292	1
21	1
237	0
25	0
87	1
324	0
271	1
348	1
393	1
12	1
391	1
366	0
56	1
153	0
98	0
38	0
385	1
145	1
190	0
257	1
28	0
342	1
164	1
288	1
155	0
266	0
49	0
396	1
126	1
61	1
287	1
75	1
8	1
208	1
352	0
117	1
274	1
212	1
2	1
170	0
161	0
88	1
46	1
361	1
79	1
242	1
130	0
353	0
15	1
363	1
241	1
172	0
136	1
150	1
68	1
26	1
358	1
201	0
286	0
259	1
142	1
1	0
114	1
250	1
119	0
196	0
277	0
312	1
121	0
256	0
105	0
183	1
62	1
344	1
151	1
235	0
311	1
103	1
82	0
4	1
284	1
10	1
34	0
175	0
244	0
47	0
238	1
367	0
135	1
395	0
369	0
174	1
85	1
18	1
389	1
397	1
86	0
326	1
382	1
328	1
41	1
16	1
45	0
84	1
89	1
249	1
159	1
113	0
197	1
96	0
116	1
269	1
343	1
81	1
357	1
316	0
243	1
14	1
107	0
275	1
258	1
3	0
375	1
331	0
387	1
128	1
139	1
231	1
195	1
290	0
293	1
76	0
251	1
240	1
50	0
246	1
336	1
325	0
368	1
120	0
374	1
282	1
380	1
236	1
158	1
171	1
30	1
154	1
233	1
279	1
177	1
143	0
152	1
372	1
204	1
53	1
294	0
211	1
303	0
