# Supplementary material for: Interpretable prediction of stroke prognosis: SHAP for SVM and nomogram for logistic regression
Source: Front Neurol. 2025 Mar 4;16:1522868. doi: 10.3389/fneur.2025.1522868 (PMC11913711; doi:10.3389/fneur.2025.1522868)
Supplement: Supplementary file 4 [file Data_Sheet_1.zip › Source Data/Dataset/τ¢╕σà│τ│╗μò░.csv]

label	Hyperlipemia	Hyperhomocysteinemia	Diabetes	SmokingHistory	DrinkingHistory	Stroke	AS	Hemadostenosis	RDW	PDW	TBIL	TG	APTT	DD	FDP	SII	PLR	KWST	BI	NHISS	CONUT
1	1.0	1.0	1.0	1.0	1.0	0.25	1.0	0.0	0.0497109826589595	0.585513078470825	0.1357512953367875	0.1904323827046918	0.4403973509933774	0.0021015467383994	0.0090395480225988	0.0096752728155317	0.1927430690349825	0.0	0.4999999999999999	0.238095238095238	0.1
0	0.0	0.0	0.0	0.0	0.0	0.0	0.0	0.0	0.0034682080924855	0.4507042253521127	0.1430051813471502	0.0	0.4751655629139072	0.0358944182918628	0.0875706214689265	0.0335531091846087	0.2146503973200231	0.0	0.857142857142857	0.0476190476190476	0.4
1	1.0	1.0	0.0	1.0	0.0	0.25	1.0	1.0	0.0485549132947976	0.6096579476861167	0.2404145077720207	0.2115915363385465	0.4238410596026489	0.0071452589105581	0.0090395480225988	0.006856963704847	0.1422925424957866	0.2	0.4999999999999999	0.1904761904761904	0.1
0	0.0	0.0	0.0	0.0	0.0	0.0	0.0	0.0	0.0387283236994219	0.3279678068410463	0.4196891191709845	0.2401103955841766	0.3973509933774833	0.0015971755211835	0.0056497175141242	0.0098435065530787	0.192539669519768	0.0	0.857142857142857	0.0952380952380952	0.0
1	1.0	1.0	1.0	1.0	1.0	0.25	1.0	1.0	0.0618497109826589	0.7706237424547283	0.094300518134715	0.1140754369825207	0.4420529801324502	0.0042030934767989	0.0084745762711864	0.0084966980941299	0.1091463072516394	0.2	0.3571428571428571	0.1904761904761904	0.2
1	1.0	1.0	1.0	1.0	1.0	0.0	1.0	1.0	0.0560693641618497	0.6197183098591549	0.122279792746114	0.0193192272309107	0.4701986754966886	0.0018493611297915	0.0073446327683615	0.0112061659539697	0.2115238475914707	0.0	0.3571428571428571	0.238095238095238	0.4
0	0.0	1.0	0.0	0.0	0.0	0.0	0.0	0.0	0.0551445086705202	0.0462776659959758	0.2663212435233161	0.2465501379944802	0.5347682119205298	0.0029421654337592	0.0028248587570621	0.0122407780890636	0.1951982213161806	0.0	0.5714285714285714	0.0476190476190476	0.1
1	1.0	1.0	1.0	1.0	1.0	0.0	1.0	0.0	0.0364161849710982	0.7706237424547283	0.1927461139896373	0.1490340386384545	0.4437086092715231	0.0013449899125756	0.0073446327683615	0.0188422994551772	0.2925420416052507	0.0	0.4999999999999999	0.3333333333333333	0.3
1	1.0	1.0	0.0	1.0	0.0	0.25	1.0	1.0	0.0445086705202312	0.8209255533199197	0.1005181347150259	0.1297148114075437	0.6125827814569536	0.0009246805648957	0.003954802259887	0.0153677356741463	0.2139668668871422	0.2	0.4999999999999999	0.238095238095238	0.2
1	0.0	1.0	1.0	1.0	0.0	0.25	0.0	0.0	0.0502890173410404	0.8158953722334005	0.1233160621761658	0.1784728610855566	0.4006622516556291	0.0019334229993275	0.003954802259887	0.01730556754822	0.3850237212962428	0.0	0.2857142857142857	0.2857142857142857	0.2
1	1.0	1.0	1.0	1.0	1.0	0.25	1.0	0.0	0.0491329479768786	0.7454728370221327	0.3450777202072539	0.0919963201471941	0.4586092715231787	0.0012609280430396	0.0050847457627118	0.0116456311420618	0.1063398754304171	0.0	0.2857142857142857	0.2857142857142857	0.0
0	0.0	0.0	0.0	0.0	0.0	0.25	0.0	0.0	0.0369942196531792	0.4185110663983903	0.1730569948186528	0.3781048758049679	0.4139072847682118	0.0015131136516476	0.0056497175141242	0.0071158951570787	0.1444250614703386	0.2	1.0	0.0476190476190476	0.0
1	1.0	1.0	1.0	1.0	0.0	0.0	1.0	0.0	0.0508670520231213	0.6448692152917507	0.1419689119170984	0.124195032198712	0.4321192052980131	0.003698722259583	0.0084745762711864	0.0170679622002971	0.1532596264847778	0.0	0.2857142857142857	0.2857142857142857	0.0
1	1.0	1.0	0.0	1.0	1.0	0.25	1.0	0.0	0.0508670520231213	0.6634808853118711	0.2113989637305699	0.2152713891444342	0.357615894039735	0.003782784129119	0.0073446327683615	0.0052030204771606	0.0872712700373826	0.2	1.0	0.0476190476190476	0.1
1	1.0	1.0	1.0	1.0	1.0	0.25	1.0	1.0	0.0369942196531792	0.6810865191146881	0.1098445595854922	0.2309107635694572	0.4271523178807946	0.0005884330867518	0.0033898305084745	0.0114594655937102	0.2515016105415556	0.2	0.2857142857142857	0.2857142857142857	0.1
1	1.0	1.0	1.0	1.0	1.0	0.0	1.0	1.0	0.0161849710982659	0.6398390342052315	0.2455958549222798	0.0542778288868445	0.4354304635761589	0.0227807666442501	0.0542372881355932	0.0054842458511509	0.1324938693743505	0.0	0.3571428571428571	0.1904761904761904	0.2
1	1.0	1.0	1.0	1.0	1.0	0.0	1.0	0.0	0.0144508670520231	0.7022132796780683	0.2145077720207254	0.0505979760809567	0.4900662251655628	0.0025218560860793	0.011864406779661	0.0049055489755702	0.036335186060664	0.0	0.4999999999999999	0.1904761904761904	0.2
1	0.0	1.0	1.0	1.0	0.0	0.25	1.0	1.0	0.0485549132947976	0.6096579476861167	0.2041450777202073	0.0533578656853725	0.5711920529801323	0.0050437121721587	0.019774011299435	0.0046919183582659	0.1191324108296725	0.2	0.4999999999999999	0.1428571428571428	0.4
1	1.0	1.0	1.0	1.0	1.0	0.25	1.0	0.0	0.0491329479768786	0.7927565392354127	0.1170984455958549	0.1471941122355106	0.4966887417218542	0.0027740416946872	0.0067796610169491	0.0115042901003771	0.13818413022115	0.2	0.3571428571428571	0.1904761904761904	0.2
0	0.0	0.0	0.0	0.0	0.0	0.25	0.0	0.0	0.0398843930635838	0.5216297786720322	0.1471502590673575	0.0993560257589696	0.3427152317880794	0.0026899798251513	0.0056497175141242	0.0353852039817661	0.3075029321236435	0.2	0.7142857142857142	0.0476190476190476	0.2
0	0.0	0.0	0.0	0.0	0.0	0.25	0.0	0.0	0.0057803468208092	0.4512072434607646	0.155440414507772	0.1278748850045998	0.4602649006622516	0.0017652992602555	0.0090395480225988	0.0173582360105715	0.2682145011850448	0.2	1.0	0.0476190476190476	0.1
1	0.0	1.0	1.0	1.0	1.0	0.25	1.0	0.0	0.0485549132947976	0.7655935613682093	0.1803108808290155	0.062557497700092	0.5182119205298014	0.0042871553463349	0.0084745762711864	0.0055272439768902	0.1454752444740258	0.2	0.4999999999999999	0.0952380952380952	0.1
1	1.0	1.0	1.0	1.0	0.0	0.25	0.0	1.0	0.0491329479768786	0.6197183098591549	0.1284974093264249	0.15639374425023	0.4453642384105959	0.0013449899125756	0.0033898305084745	0.0267904836338911	0.2499222727586221	0.2	0.2857142857142857	0.238095238095238	0.2
1	0.0	1.0	1.0	1.0	0.0	0.25	1.0	1.0	0.0502890173410404	0.78420523138833	0.3326424870466322	0.172033118675253	0.498344370860927	0.0010087424344317	0.003954802259887	0.0077748455220278	0.1683543028485314	0.2	0.2857142857142857	0.238095238095238	0.3
0	0.0	0.0	1.0	0.0	0.0	0.0	0.0	0.0	0.0369942196531792	0.5276659959758551	0.3398963730569948	0.2456301747930083	0.4917218543046356	0.0021015467383994	0.0084745762711864	0.0581787415103179	0.3446085035654327	0.2	0.4999999999999999	0.1904761904761904	0.5
0	1.0	0.0	1.0	0.0	0.0	0.25	0.0	0.0	0.0358381502890173	0.3279678068410463	0.1492227979274611	0.1223551057957682	0.3758278145695363	0.0013449899125756	0.003954802259887	0.0091056409587411	0.2151605277968598	0.2	0.6428571428571428	0.1428571428571428	0.3
1	1.0	1.0	1.0	1.0	1.0	0.25	1.0	0.0	0.0341040462427745	0.8561368209255534	0.1564766839378238	0.2060717571297148	0.4950331125827814	0.0026059179556153	0.0067796610169491	0.0065982401435544	0.1453074317275526	0.2	0.4999999999999999	0.238095238095238	0.4
1	1.0	1.0	1.0	1.0	0.0	0.25	1.0	1.0	0.0445086705202312	0.8108651911468813	0.2383419689119171	0.078196872125115	0.4089403973509933	0.003866845998655	0.0096045197740112	0.0106905302537339	0.1229353523878425	0.2	0.0	1.0	0.0
0	0.0	0.0	0.0	0.0	0.0	0.25	0.0	0.0	0.0398843930635838	0.317907444668008	0.1937823834196891	0.0883164673413063	0.4006622516556291	0.0020174848688634	0.011864406779661	0.0049443067849436	0.1245632871018393	0.2	0.4999999999999999	0.0476190476190476	0.2
1	1.0	1.0	1.0	0.0	1.0	0.25	1.0	0.0	0.0485549132947976	0.881287726358149	0.3958549222797927	0.0183992640294388	0.5248344370860927	0.0009246805648957	0.0011299435028248	0.0084733312709094	0.0704188439246102	0.2	0.2857142857142857	0.3809523809523809	0.3
1	1.0	1.0	1.0	0.0	0.0	0.25	1.0	0.0	0.0271676300578034	0.6448692152917507	0.1575129533678756	0.062557497700092	0.4652317880794701	0.0031102891728312	0.0056497175141242	0.0086551001934369	0.1429493732961314	0.2	0.0	0.6666666666666666	0.3
1	0.0	1.0	1.0	1.0	1.0	0.25	1.0	1.0	0.053757225433526	0.7152917505030182	0.1730569948186528	0.0395584176632934	0.4221854304635761	0.0063046402151983	0.0152542372881355	0.0125573282684791	0.1931110965724559	0.2	0.2857142857142857	0.1904761904761904	0.3
1	1.0	1.0	1.0	1.0	1.0	0.25	1.0	1.0	0.0491329479768786	1.0	0.3481865284974094	0.0367985280588776	0.672185430463576	0.0024377942165433	0.0090395480225988	0.0089577410313113	0.1510301516977229	0.2	0.3571428571428571	0.238095238095238	0.2
0	1.0	0.0	0.0	0.0	0.0	0.0	0.0	0.0	0.0208092485549133	0.3229376257545272	0.1233160621761658	0.139834406623735	0.4685430463576158	0.0030262273032952	0.0084745762711864	0.0144037833058553	0.3760301640574401	0.0	0.6428571428571428	0.0	0.5
0	0.0	1.0	0.0	0.0	0.0	0.25	0.0	0.0	0.0497109826589595	0.5422535211267606	0.1699481865284974	0.1609935602575897	0.4536423841059602	0.0020174848688634	0.0028248587570621	0.0121592446704863	0.174550458945162	0.2	1.0	0.0476190476190476	0.4
1	0.0	1.0	1.0	1.0	0.0	0.25	1.0	0.0	0.0526011560693641	0.8209255533199197	0.2176165803108808	0.1444342226310948	0.3973509933774833	0.0015131136516476	0.0028248587570621	0.0086341799865622	0.202542141592245	0.2	0.4999999999999999	0.1428571428571428	0.1
1	0.0	1.0	0.0	1.0	0.0	0.25	1.0	1.0	0.0473988439306358	0.8611670020120726	0.2341968911917098	0.1232750689972401	0.4950331125827814	0.0009246805648957	0.0011299435028248	0.0098798582085482	0.2017857721202506	0.2	0.4999999999999999	0.1428571428571428	0.4
1	0.0	1.0	1.0	1.0	0.0	0.25	0.0	1.0	0.0473988439306358	0.9512072434607648	0.183419689119171	0.1517939282428703	0.4304635761589403	0.0026059179556153	0.0096045197740112	0.0135442488420563	0.2757550914104704	0.2	0.3571428571428571	0.238095238095238	0.0
0	0.0	0.0	0.0	0.0	0.0	0.0	0.0	0.0	0.0398843930635838	0.3279678068410463	0.3865284974093264	0.0045998160073597	0.498344370860927	0.3255716207128447	0.4864406779661017	0.0108334878003219	0.2284696023402842	0.6000000000000001	1.0	0.0476190476190476	0.3
0	0.0	1.0	0.0	0.0	0.0	0.0	0.0	0.0	0.0485549132947976	0.3229376257545272	0.1119170984455958	0.2419503219871205	0.4519867549668873	0.0087424344317417	0.0418079096045197	0.0259688595708863	0.394668573350848	0.0	0.6428571428571428	0.0476190476190476	0.3
0	0.0	0.0	0.0	0.0	0.0	0.25	0.0	0.0	0.0514450867052023	0.53420523138833	0.289119170984456	0.1628334866605336	0.4437086092715231	0.003866845998655	0.0124293785310734	0.0101363315360623	0.1838269899423816	0.2	1.0	0.0	0.1
1	0.0	1.0	1.0	1.0	1.0	0.25	0.0	0.0	0.0317919075144508	0.4607645875251508	0.0880829015544041	0.0726770929162833	0.4470198675496688	0.0018493611297915	0.003954802259887	0.0071533729808923	0.1366196919401232	0.2	0.4285714285714285	0.1428571428571428	0.2
1	0.0	1.0	1.0	1.0	0.0	0.25	1.0	1.0	0.0560693641618497	0.5558350100603621	0.4974093264248705	0.0423183072677093	0.3642384105960264	0.0034465366509751	0.0096045197740112	0.0298712886518234	0.224350937232698	0.2	0.0	0.8095238095238095	0.4
1	0.0	1.0	1.0	0.0	0.0	0.0	0.0	0.0	0.0485549132947976	0.4879275653923541	0.2010362694300518	0.1904323827046918	0.4403973509933774	0.0021015467383994	0.0090395480225988	0.0036436150386627	0.08163169167183	0.0	0.0	0.5238095238095237	0.3
1	0.0	1.0	1.0	1.0	1.0	0.5	1.0	0.0	0.0560693641618497	0.7283702213279678	0.338860103626943	0.1784728610855566	0.4205298013245032	0.0073974445191661	0.0180790960451977	0.0063283750284986	0.1205084030088737	0.4	0.4999999999999999	0.1428571428571428	0.0
0	0.0	0.0	1.0	0.0	0.0	0.25	0.0	0.0	0.053179190751445	0.3279678068410463	0.1243523316062176	0.0855565777368905	0.4006622516556291	0.0019334229993275	0.003954802259887	0.0150633005291998	0.2316483710853667	0.2	0.857142857142857	0.0476190476190476	0.4
1	0.0	0.0	0.0	1.0	0.0	0.25	1.0	1.0	0.0572254335260115	0.6388329979879276	0.1730569948186528	0.1103955841766329	0.4205298013245032	0.0059683927370544	0.0101694915254237	0.0724613501658672	0.6180874279549282	0.2	0.3571428571428571	0.1904761904761904	0.3
0	0.0	0.0	0.0	1.0	0.0	0.25	0.0	0.0	0.053179190751445	0.432092555331992	0.1357512953367875	0.1683532658693652	0.4900662251655628	0.0012609280430396	0.0146892655367231	0.0096752728155317	0.1927430690349825	0.2	0.4999999999999999	0.1428571428571428	0.1
0	0.0	1.0	1.0	0.0	0.0	0.25	0.0	0.0	0.0485549132947976	0.317907444668008	0.1253886010362694	0.0827966881324747	0.3973509933774833	0.0011768661735036	0.0077401129943502	0.0115062199208977	0.1574931562652776	0.2	1.0	0.0476190476190476	0.0
0	1.0	1.0	0.0	0.0	0.0	0.25	0.0	0.0	0.0502890173410404	0.4376257545271629	0.0932642487046632	0.0726770929162833	0.4221854304635761	0.0068090114324142	0.0209039548022598	0.0213821806765256	0.3226891903814653	0.2	0.4999999999999999	0.1428571428571428	0.5
0	0.0	1.0	1.0	0.0	0.0	0.25	0.0	0.0	0.0421965317919075	0.5211267605633804	0.066321243523316	0.1269549218031279	0.498344370860927	0.0367350369872226	0.0864406779661016	0.0365573315585145	0.2707977846919511	0.2	1.0	0.0952380952380952	0.5
1	1.0	1.0	1.0	1.0	0.0	0.25	1.0	1.0	0.0595375722543352	0.9064386317907446	0.1046632124352331	0.2272309107635695	0.4023178807947019	0.003530598520511	0.0084745762711864	0.0094606624830729	0.1166675831703489	0.2	0.2857142857142857	0.3809523809523809	0.0
0	1.0	0.0	0.0	0.0	0.0	0.0	0.0	0.0	0.0375722543352601	0.4627766599597586	0.183419689119171	0.0634774609015639	0.564569536423841	0.0079018157363819	0.0220338983050847	0.01069618927342	0.2111314086496316	0.4	0.4999999999999999	0.0952380952380952	0.1
1	1.0	0.0	1.0	0.0	0.0	0.25	1.0	0.0	0.0468208092485549	0.6353118712273641	0.1512953367875647	0.1159153633854646	0.4304635761589403	0.0044552790854068	0.0084745762711864	0.0216248708908708	0.3333451465634635	0.2	0.0	0.6190476190476191	0.2
1	0.0	1.0	0.0	1.0	0.0	0.25	1.0	1.0	0.0497109826589595	0.8400402414486922	0.2082901554404145	0.0791168353265869	0.5165562913907285	0.0017652992602555	0.0033898305084745	0.0141427836099035	0.2048414716143832	0.2	0.0	0.8095238095238095	0.6000000000000001
1	1.0	1.0	1.0	1.0	1.0	0.5	1.0	1.0	0.0514450867052023	0.9240442655935612	0.1170984455958549	0.0837166513339466	0.4685430463576158	0.003866845998655	0.0107344632768361	0.0065547891494208	0.0951521756898785	0.4	0.3571428571428571	0.238095238095238	0.2
1	1.0	1.0	1.0	1.0	1.0	0.0	0.0	0.0	0.0398843930635838	0.8863179074446682	0.1585492227979274	0.0680772769089236	0.4370860927152317	0.0129455279085406	0.031638418079096	0.0139936936532953	0.1790482821306241	0.0	0.3571428571428571	0.238095238095238	0.1
1	0.0	1.0	0.0	1.0	0.0	0.0	1.0	1.0	0.0416184971098266	0.71579476861167	0.2062176165803109	0.0579576816927323	0.4122516556291389	0.0118527236045729	0.031638418079096	0.0078329831684376	0.1579880301740636	0.0	0.3571428571428571	0.238095238095238	0.1
0	0.0	1.0	0.0	0.0	0.0	0.25	0.0	0.0	0.0375722543352601	0.482897384305835	0.2238341968911917	0.0735970561177553	0.5347682119205298	0.0026059179556153	0.0045197740112994	0.0393040222342689	0.4320240662189657	0.2	0.4999999999999999	0.0952380952380952	0.3
0	0.0	0.0	1.0	0.0	0.0	0.25	0.0	0.0	0.0479768786127167	0.3380281690140845	0.1844559585492228	0.1444342226310948	0.4139072847682118	0.0018493611297915	0.003954802259887	0.0153122111248613	0.1668924139906341	0.2	0.4999999999999999	0.0476190476190476	0.5
0	0.0	1.0	0.0	0.0	0.0	0.0	0.0	0.0	1.0	0.5734406438631791	0.0039378238341968	0.139834406623735	0.4155629139072846	0.0046234028244788	0.011864406779661	0.0422843945383514	0.4264132611295058	0.4	0.4999999999999999	0.1428571428571428	0.5
1	0.0	0.0	1.0	1.0	0.0	0.25	0.0	1.0	0.0398843930635838	0.6348088531187123	0.0725388601036269	0.0588776448942042	0.369205298013245	0.0031102891728312	0.0067796610169491	0.0129793421619166	0.3171064675194097	0.2	0.3571428571428571	0.238095238095238	0.2
1	0.0	1.0	1.0	0.0	0.0	0.25	0.0	0.0	0.0473988439306358	0.6247484909456741	0.1678756476683938	0.0643974241030359	0.455298013245033	0.0007565568258238	0.003954802259887	0.0071665546388308	0.190164625787511	0.2	0.3571428571428571	0.1904761904761904	0.3
1	0.0	0.0	1.0	1.0	0.0	0.25	0.0	1.0	0.0485549132947976	0.9527162977867204	0.1046632124352331	0.0975160993560257	0.3824503311258277	0.0021856086079354	0.003954802259887	0.0128583637384191	0.1399115308403911	0.2	0.4999999999999999	0.1428571428571428	0.4
1	1.0	1.0	1.0	1.0	0.0	0.0	0.0	0.0	0.0502890173410404	0.7605633802816901	0.1295336787564767	0.1619135234590616	0.9387417218543044	0.0010087424344317	0.0096045197740112	0.0106988203695053	0.1194243805588247	0.0	0.3571428571428571	0.1904761904761904	0.0
1	0.0	0.0	1.0	1.0	1.0	0.25	0.0	1.0	0.0369942196531792	0.5543259557344064	0.0860103626943005	0.0680772769089236	0.4105960264900661	0.0025218560860793	0.0028248587570621	0.0062021758998324	0.1167319348739108	0.2	0.4285714285714285	0.1428571428571428	0.3
1	0.0	0.0	0.0	1.0	1.0	1.0	0.0	1.0	0.030635838150289	0.7655935613682093	0.155440414507772	0.0671573137074517	0.5596026490066225	0.0020174848688634	0.0124293785310734	0.0155303900028924	0.1434319295671747	0.8	0.3571428571428571	0.1428571428571428	0.1
1	0.0	0.0	1.0	1.0	0.0	0.25	0.0	1.0	0.0317919075144508	0.7173038229376257	0.4352331606217617	0.1444342226310948	0.48841059602649	0.0026899798251513	0.0062146892655367	0.0124605462417504	0.2561080120491455	0.2	0.3571428571428571	0.1428571428571428	0.3
1	1.0	0.0	1.0	1.0	0.0	0.0	0.0	1.0	0.0450867052023121	0.8158953722334005	0.0476683937823834	0.1232750689972401	0.4801324503311257	0.0017652992602555	0.0050847457627118	0.0518006587170407	0.4710211506192768	0.0	1.0	0.0952380952380952	0.4
1	0.0	1.0	0.0	1.0	0.0	0.25	1.0	1.0	0.0583815028901734	0.6146881287726359	0.233160621761658	0.0358785648574057	0.4933774834437085	0.0054640215198386	0.0135593220338983	0.0144215751412519	0.1871115853847871	0.2	0.4999999999999999	0.1904761904761904	0.4
0	0.0	0.0	1.0	0.0	0.0	0.0	0.0	1.0	0.0242774566473988	0.3128772635814889	0.1626943005181347	0.0910763569457221	0.4503311258278145	0.0026899798251513	0.0067796610169491	0.1984800623443206	0.6087112046607218	0.2	0.857142857142857	0.0	0.3
0	0.0	0.0	0.0	0.0	0.0	0.0	0.0	1.0	0.006936416184971	0.3732394366197182	0.1937823834196891	0.2410303587856486	0.3990066225165561	0.0013449899125756	0.003954802259887	0.0049693987932854	0.0951910482896649	0.2	0.4999999999999999	0.0952380952380952	0.0
1	0.0	0.0	1.0	1.0	0.0	0.25	1.0	1.0	0.0427745664739884	0.6338028169014084	0.1036269430051813	0.108555657773689	0.4503311258278145	0.0005884330867518	0.003954802259887	0.0091435327484001	0.2901953842334596	0.2	0.3571428571428571	0.238095238095238	0.3
1	0.0	0.0	0.0	1.0	0.0	0.25	1.0	1.0	0.0491329479768786	0.8259557344064387	0.1191709844559585	0.062557497700092	0.4205298013245032	0.0044552790854068	0.0056497175141242	0.0144083748030204	0.1959735326065143	0.2	0.6428571428571428	0.1428571428571428	0.2
1	0.0	0.0	1.0	0.0	0.0	0.25	1.0	1.0	0.0497109826589595	0.8209255533199197	0.1740932642487046	0.0947562097516099	0.3990066225165561	0.0016812373907195	0.0073446327683615	0.0130803151160891	0.1229079484401813	0.2	0.4999999999999999	0.0	0.0
1	0.0	1.0	1.0	1.0	0.0	0.25	0.0	1.0	0.0213872832369942	0.8259557344064387	0.2269430051813472	0.1416743330266789	0.4569536423841058	0.0005043712172158	0.0084745762711864	0.0170889484016527	0.3081864245813493	0.2	0.3571428571428571	0.238095238095238	0.5
0	0.0	0.0	0.0	0.0	0.0	0.0	0.0	1.0	0.0497109826589595	0.4688128772635815	0.1544041450777202	0.0855565777368905	0.4039735099337747	0.0026899798251513	0.0146892655367231	0.0207183269946519	0.2109026647678896	0.2	0.4999999999999999	0.1904761904761904	0.3
1	0.0	1.0	0.0	0.0	1.0	0.25	1.0	1.0	0.0514450867052023	0.5865191146881289	0.1326424870466321	0.1361545538178473	0.3278145695364238	0.0015971755211835	0.007909604519774	0.0096062924180817	0.1787204646653374	0.2	0.4285714285714285	0.1904761904761904	0.2
1	0.0	0.0	1.0	1.0	0.0	0.25	1.0	1.0	0.0439306358381502	0.5940643863179075	0.2093264248704663	0.0662373505059797	0.3940397350993377	0.011684599865501	0.011864406779661	0.0070132106008911	0.0970205411374603	0.2	0.4999999999999999	0.238095238095238	0.0
1	0.0	0.0	0.0	0.0	0.0	0.25	0.0	0.0	0.0416184971098266	0.6146881287726359	0.1378238341968912	0.1536338546458142	0.3841059602649005	0.0015971755211835	0.0056497175141242	0.0265296575394116	0.411893543642388	0.2	0.3571428571428571	0.238095238095238	0.3
1	0.0	1.0	1.0	1.0	0.0	0.25	1.0	0.0	0.0433526011560693	0.7957746478873241	0.1896373056994818	0.2005519779208832	0.3609271523178807	0.0007565568258238	0.0028248587570621	0.0065952937134681	0.1120751185851838	0.2	0.3571428571428571	0.238095238095238	0.0
1	0.0	0.0	0.0	1.0	0.0	0.25	0.0	0.0	0.0427745664739884	0.6504024144869215	0.0953367875647668	0.1573137074517019	0.4172185430463575	0.0005043712172158	0.003954802259887	0.0032686116918542	0.0904450587279533	0.2	0.2857142857142857	0.238095238095238	0.0
0	0.0	0.0	1.0	0.0	0.0	0.25	0.0	0.0	0.053179190751445	0.493963782696177	0.338860103626943	0.0358785648574057	0.4139072847682118	0.0454774714189643	0.0870056497175141	0.0101458132639576	0.1756349932972546	0.2	0.9285714285714286	0.0476190476190476	0.1
1	1.0	1.0	1.0	1.0	0.0	0.25	1.0	1.0	0.0416184971098266	0.7052313883299798	0.2041450777202073	0.0873965041398344	0.5298013245033112	0.0013449899125756	0.0096045197740112	0.033996852205898	0.2626497206811525	0.2	0.4999999999999999	0.0476190476190476	0.2
1	0.0	1.0	1.0	1.0	0.0	0.25	1.0	0.0	0.061271676300578	0.761066398390342	0.0673575129533678	0.093836246550138	0.4536423841059602	0.0015971755211835	0.0107344632768361	0.0124970873204623	0.2920971096949635	0.2	0.4999999999999999	0.0476190476190476	0.4
1	0.0	1.0	1.0	0.0	0.0	0.25	0.0	0.0	0.0589595375722543	0.6232394366197184	0.0601036269430051	1.0000000000000002	0.3195364238410595	0.0010928043039677	0.0045197740112994	0.0175659786036274	0.1930823415708797	0.2	0.4999999999999999	0.0476190476190476	0.3
0	0.0	1.0	0.0	0.0	0.0	0.0	0.0	0.0	0.0369942196531792	0.3078470824949698	0.1595854922279793	0.3017479300827967	0.4271523178807946	0.0008406186953597	0.0028248587570621	0.0215540744195682	0.2523427794086825	0.2	0.4999999999999999	0.1428571428571428	0.4
1	1.0	1.0	1.0	1.0	0.0	0.25	1.0	1.0	0.0427745664739884	0.743963782696177	0.0860103626943005	0.0763569457221711	0.4370860927152317	0.0529589778076664	0.1225988700564971	0.0180956270798745	0.2410604334925236	0.2	0.3571428571428571	0.1904761904761904	0.2
1	1.0	1.0	1.0	0.0	0.0	0.25	1.0	0.0	0.0410404624277456	0.7957746478873241	0.0445595854922279	0.1462741490340386	0.2715231788079469	0.0010087424344317	0.0011299435028248	0.011134213335693	0.1867525979289511	0.2	0.3571428571428571	0.1904761904761904	0.1
1	1.0	0.0	1.0	0.0	0.0	0.25	1.0	1.0	0.0416184971098266	0.4708249496981891	0.1316062176165803	0.1057957681692732	0.3841059602649005	0.0039509078681909	0.0096045197740112	0.0221841709601375	0.2878263777248899	0.2	0.4999999999999999	0.0476190476190476	0.1
0	0.0	0.0	1.0	0.0	0.0	0.25	0.0	0.0	0.0312138728323699	0.317907444668008	0.1585492227979274	0.2318307267709292	0.4867549668874171	0.0042871553463349	0.0124293785310734	0.0193653390138456	0.2374534483815822	0.2	0.4999999999999999	0.1428571428571428	0.0
0	0.0	1.0	0.0	0.0	0.0	0.0	0.0	0.0	0.0375722543352601	0.4808853118712273	0.1917098445595855	0.046918123275069	0.4254966887417217	0.0067249495628782	0.0169491525423728	0.0091592444321264	0.1598389667906642	0.2	1.0	0.0	0.2
1	0.0	1.0	1.0	1.0	0.0	0.25	1.0	1.0	0.0450867052023121	0.4738430583501006	0.0487046632124352	0.0579576816927323	0.4519867549668873	0.0039509078681909	0.0124293785310734	0.0113499962183341	0.1737192286290989	0.2	0.3571428571428571	0.238095238095238	0.5
1	1.0	1.0	1.0	1.0	0.0	0.25	1.0	1.0	0.0341040462427745	0.4839034205231388	1.0	0.2621895124195032	0.5331125827814569	0.0022696704774714	0.0090395480225988	0.010214166871366	0.170878346740599	0.2	0.2857142857142857	0.238095238095238	0.0
0	1.0	1.0	0.0	0.0	0.0	0.25	1.0	0.0	0.0393063583815029	0.2826961770623742	0.2746113989637306	0.0496780128794848	0.4288079470198674	0.0012609280430396	0.0056497175141242	0.0250749408837416	0.2568667135948837	0.2	0.4999999999999999	0.0952380952380952	0.2
1	0.0	0.0	1.0	1.0	0.0	0.25	1.0	1.0	0.0426589595375722	0.5040241448692154	0.1533678756476684	0.1609935602575897	0.4006622516556291	0.0047074646940147	0.019774011299435	0.0200038703636938	0.3040145890878902	0.2	0.3571428571428571	0.238095238095238	0.2
0	0.0	1.0	0.0	0.0	0.0	0.25	0.0	0.0	0.0323699421965317	0.317907444668008	0.0963730569948186	0.0441582336706531	0.3741721854304635	0.0254707464694014	0.0497175141242937	0.0044379363537797	0.1330312063611041	0.2	0.4999999999999999	0.0	0.1
1	0.0	1.0	1.0	1.0	1.0	0.25	1.0	1.0	0.0589595375722543	0.5593561368209256	0.1274611398963731	0.0818767249310027	0.4701986754966886	0.003614660390047	0.011864406779661	0.0243559640470752	0.3050016751607661	0.2	0.0714285714285714	0.6666666666666666	0.1
0	0.0	1.0	0.0	0.0	0.0	0.25	0.0	0.0	0.0248554913294797	0.4451710261569416	0.1585492227979274	0.0699172033118675	0.3642384105960264	0.0042030934767989	0.0096045197740112	0.0227049163237127	0.2981680024378424	0.2	0.4999999999999999	0.1428571428571428	0.5
1	0.0	1.0	1.0	0.0	1.0	0.25	1.0	1.0	0.0497109826589595	0.6046277665995977	0.094300518134715	0.1545538178472861	0.5298013245033112	0.0164761264290517	0.0468926553672316	0.0046118599912557	0.0834067999231324	0.2	0.2857142857142857	0.238095238095238	0.0
1	1.0	1.0	1.0	0.0	1.0	0.25	0.0	0.0	0.0491329479768786	0.7831991951710263	0.1668393782383419	0.0892364305427783	0.5596026490066225	0.0012609280430396	0.0056497175141242	0.0115505425134758	0.2435913069462113	0.2	0.4999999999999999	0.1428571428571428	0.1
1	0.0	0.0	1.0	1.0	0.0	0.25	0.0	1.0	0.0502890173410404	0.7117706237424547	0.1782383419689119	0.2088316467341306	0.4238410596026489	0.0013449899125756	0.0011299435028248	0.0096354084478956	0.1676963305376396	0.2	0.4999999999999999	0.1428571428571428	0.0
1	1.0	1.0	1.0	0.0	0.0	0.25	1.0	0.0	0.0473988439306358	0.789738430583501	0.2818652849740933	0.0708371665133394	0.5198675496688742	0.0011768661735036	0.0107344632768361	0.0524283531891398	0.3709609595884969	0.2	0.3571428571428571	0.1904761904761904	0.3
1	0.0	1.0	0.0	0.0	1.0	0.25	0.0	0.0	0.0491329479768786	0.6725352112676056	0.0953367875647668	0.1609935602575897	0.4155629139072846	0.0008406186953597	0.0067796610169491	0.0032686116918542	0.0904450587279533	0.2	0.2142857142857142	0.3809523809523809	0.0
1	0.0	1.0	1.0	1.0	0.0	0.25	0.0	0.0	0.0583815028901734	0.6725352112676056	0.4487046632124352	0.1131554737810487	0.7615894039735098	0.0006724949562878	0.0011299435028248	0.0300864367298011	0.1991641137868463	0.2	0.2142857142857142	0.3809523809523809	0.1
0	0.0	1.0	0.0	0.0	0.0	0.25	0.0	0.0	0.0144508670520231	0.6619718309859154	0.1284974093264249	0.2594296228150874	0.3973509933774833	0.0015971755211835	0.003954802259887	0.0021747199089661	0.0700612891278579	0.2	0.3571428571428571	0.1428571428571428	0.1
0	1.0	0.0	0.0	1.0	0.0	0.25	0.0	0.0	0.0566473988439306	0.488430583501006	0.1637305699481865	0.0634774609015639	0.6125827814569536	0.0151311365164761	0.0457627118644067	0.0107603513975609	0.1646944416841987	0.2	0.4999999999999999	0.1428571428571428	0.2
0	0.0	0.0	0.0	0.0	0.0	0.0	0.0	0.0	0.0369942196531792	0.2977867203219315	0.1409326424870466	0.0837166513339466	0.498344370860927	0.0055480833893745	0.0146892655367231	0.0031980449141307	0.0674485389911271	0.2	0.5714285714285714	0.1428571428571428	0.2
1	1.0	1.0	0.0	1.0	0.0	0.25	0.0	1.0	0.030635838150289	0.539738430583501	0.1865284974093264	0.1499540018399264	0.4784768211920528	0.0005884330867518	0.0073446327683615	0.0183229952225439	0.239651168940798	0.2	0.4999999999999999	0.1904761904761904	0.1
1	1.0	0.0	1.0	1.0	0.0	0.25	0.0	0.0	0.0606936416184971	0.6046277665995977	0.1264248704663212	0.0947562097516099	0.3807947019867549	0.0028581035642232	0.0096045197740112	0.026594951707749	0.2532062549599905	0.2	0.4999999999999999	0.1904761904761904	0.0
1	0.0	1.0	0.0	1.0	0.0	0.25	0.0	1.0	0.0630057803468208	0.7449698189134809	0.2601036269430052	0.0800367985280589	0.4271523178807946	0.0101714862138533	0.0327683615819209	0.0554685077584659	0.3764272228700341	0.2	0.2142857142857142	0.4285714285714285	0.2
1	0.0	0.0	1.0	1.0	0.0	0.25	0.0	1.0	0.0497109826589595	0.6493963782696176	0.2217616580310881	0.1297148114075437	0.4437086092715231	0.0027740416946872	0.0028248587570621	0.0068989796103821	0.1436247620836352	0.2	0.4999999999999999	0.238095238095238	0.1
0	0.0	0.0	0.0	0.0	0.0	0.25	0.0	1.0	0.0502890173410404	0.5367203219315896	0.1658031088082902	0.0956761729530819	0.4536423841059602	0.0047074646940147	0.0214689265536723	0.0054387400324739	0.1386372189171352	0.2	0.4999999999999999	0.1904761904761904	0.2
0	1.0	1.0	0.0	0.0	0.0	0.0	0.0	0.0	0.0369942196531792	0.4170020120724346	0.1699481865284974	0.1232750689972401	0.4254966887417217	0.0012609280430396	0.0011299435028248	0.0124093182341311	0.2250477039211487	0.2	0.3571428571428571	0.238095238095238	0.2
1	0.0	1.0	1.0	1.0	0.0	0.25	1.0	0.0	0.0595375722543352	0.5880281690140846	0.138860103626943	0.1122355105795768	0.4784768211920528	0.0021856086079354	0.0056497175141242	0.0053897313527761	0.0920727472666338	0.2	0.4999999999999999	0.238095238095238	0.2
0	1.0	1.0	1.0	0.0	0.0	0.25	1.0	1.0	0.0375722543352601	0.4366197183098591	0.1523316062176166	0.0515179392824287	0.5082781456953642	0.0084902488231338	0.0175141242937853	0.0244030250968356	0.2076065926969139	0.2	0.4999999999999999	0.1428571428571428	0.2
1	0.0	1.0	1.0	1.0	0.0	0.5	1.0	1.0	0.0606936416184971	0.477364185110664	0.1606217616580311	0.1931922723091076	0.4668874172185429	0.0014290517821116	0.003954802259887	0.0107470018090905	0.1542773815080544	0.4	0.4999999999999999	0.1428571428571428	0.1
1	1.0	0.0	0.0	1.0	0.0	0.25	1.0	0.0	0.0433526011560693	0.4869215291750502	0.1005181347150259	0.1619135234590616	0.3543046357615893	0.0005884330867518	0.0028248587570621	0.0064083333933151	0.1620749590464154	0.2	0.4285714285714285	0.238095238095238	0.1
1	0.0	0.0	1.0	1.0	0.0	0.25	1.0	1.0	0.0485549132947976	0.6172032193158955	0.2352331606217617	0.1536338546458142	0.433774834437086	0.003614660390047	0.0067796610169491	0.0055504002939817	0.1392896666194542	0.2	0.4999999999999999	0.0952380952380952	0.4
0	0.0	1.0	0.0	0.0	0.0	0.0	1.0	0.0	0.0508670520231213	0.60261569416499	0.2621761658031088	0.0910763569457221	0.4188741721854304	0.0012609280430396	0.0073446327683615	0.0279124807630834	0.3192775915263026	0.2	0.4999999999999999	0.1428571428571428	0.4
0	1.0	0.0	0.0	0.0	0.0	0.25	1.0	0.0	0.0566473988439306	0.3229376257545272	0.317098445595855	0.3302667893284269	0.4817880794701986	0.0020174848688634	0.0124293785310734	0.0182301005998752	0.216163929431097	0.2	0.4999999999999999	0.0952380952380952	0.0
0	0.0	1.0	1.0	0.0	0.0	0.25	1.0	1.0	0.0375722543352601	0.3078470824949698	0.1772020725388601	0.0956761729530819	0.3973509933774833	0.003866845998655	0.0107344632768361	0.0124010504230342	0.1784172584301194	0.2	0.4999999999999999	0.3809523809523809	0.3
0	0.0	0.0	0.0	0.0	0.0	0.0	0.0	0.0	0.0421965317919075	0.1720321931589536	0.0932642487046632	0.0846366145354185	0.4238410596026489	0.0012609280430396	0.0146892655367231	0.0092466736308726	0.1542942193690292	0.2	0.4999999999999999	0.0952380952380952	0.0
0	0.0	0.0	1.0	0.0	0.0	0.0	1.0	1.0	0.0473988439306358	0.5744466800804829	0.2414507772020725	0.092916283348666	0.4999999999999999	0.0046234028244788	0.0124293785310734	0.0145546618140689	0.1254704617152744	0.2	0.857142857142857	0.0476190476190476	0.1
1	0.0	1.0	1.0	1.0	0.0	0.25	1.0	1.0	0.0618497109826589	0.5945674044265593	0.1647668393782383	0.06163753449862	0.3758278145695363	0.0031102891728312	0.0067796610169491	0.00622882616171	0.1126486428956856	0.2	0.5714285714285714	0.0952380952380952	0.0
1	0.0	1.0	0.0	1.0	0.0	0.25	1.0	1.0	0.0312138728323699	0.6413480885311872	0.1139896373056995	0.0763569457221711	0.4403973509933774	0.0030262273032952	0.0067796610169491	0.0053270461807615	0.1658225400460925	0.2	0.4999999999999999	0.1428571428571428	0.1
1	0.0	1.0	1.0	1.0	0.0	0.25	0.0	0.0	0.061271676300578	0.5663983903420523	0.1896373056994818	0.0708371665133394	0.4288079470198674	0.0022696704774714	0.0090395480225988	0.0125877624615255	0.1531878384127807	0.2	0.4999999999999999	0.1428571428571428	0.2
0	0.0	1.0	0.0	0.0	0.0	0.25	1.0	0.0	0.0109826589595375	0.5870221327967807	0.1305699481865285	0.0082796688132474	0.5016556291390728	0.0012609280430396	0.003954802259887	0.0192128694841011	0.2029161954085954	0.2	0.857142857142857	0.1428571428571428	0.4
1	0.0	1.0	0.0	1.0	0.0	0.25	1.0	1.0	0.061271676300578	0.6167002012072434	0.1295336787564767	0.0321987120515179	0.4718543046357615	0.0147108271687962	0.0350282485875706	0.0058647115635698	0.1228842962242395	0.2	0.4999999999999999	0.1428571428571428	0.0
1	0.0	1.0	1.0	0.0	0.0	0.25	1.0	0.0	0.0491329479768786	0.5885311871227364	0.1316062176165803	0.0358785648574057	0.4486754966887416	0.0042030934767989	0.0124293785310734	0.010876342841113	0.0794729519665242	0.2	0.3571428571428571	0.1428571428571428	0.2
0	0.0	0.0	1.0	0.0	0.0	0.0	0.0	0.0	0.0294797687861271	0.3128772635814889	0.233160621761658	0.0745170193192272	0.4056291390728476	0.0080699394754539	0.0220338983050847	0.0063640825276319	0.0795417477605545	0.2	0.4999999999999999	0.0	0.2
0	0.0	1.0	0.0	0.0	0.0	0.25	0.0	0.0	0.0161849710982659	0.5281690140845071	0.1129533678756476	0.0183992640294388	0.4188741721854304	0.0229488903833221	0.0587570621468926	0.0038120051035977	0.0934922334917657	0.2	0.0714285714285714	0.0	0.2
1	0.0	1.0	1.0	1.0	0.0	0.75	0.0	0.0	0.0508670520231213	0.6725352112676056	0.1875647668393782	0.0855565777368905	0.5082781456953642	0.0479993275050437	0.103954802259887	0.0054790915963923	0.1133374789746012	0.6000000000000001	0.3571428571428571	0.2857142857142857	0.3
0	1.0	1.0	0.0	0.0	0.0	0.0	0.0	0.0	0.0167630057803468	0.4748490945674045	0.2134715025906735	0.0183992640294388	0.4188741721854304	0.0229488903833221	0.0587570621468926	0.1039183857919916	0.5677506015608312	0.4	0.857142857142857	0.0476190476190476	0.3
1	0.0	0.0	1.0	0.0	0.0	0.0	1.0	0.0	0.0595375722543352	0.5905432595573442	0.1471502590673575	0.0855565777368905	0.5082781456953642	0.0479993275050437	0.103954802259887	0.0249520301910247	0.2834114108990732	0.0	0.0714285714285714	0.1428571428571428	0.7000000000000001
1	1.0	0.0	1.0	1.0	0.0	0.25	0.0	0.0	0.0491329479768786	0.5598591549295776	0.0601036269430051	0.3081876724931003	0.3758278145695363	0.003614660390047	0.0056497175141242	0.0018883371768244	0.0230671917681764	0.2	0.4999999999999999	0.0476190476190476	0.0
1	0.0	1.0	0.0	1.0	0.0	0.0	1.0	0.0	0.0630057803468208	0.6111670020120724	0.0549222797927461	0.0607175712971481	0.3526490066225165	0.0015131136516476	0.0016949152542372	0.0110087190070784	0.1208006959913395	0.2	0.2142857142857142	0.3333333333333333	0.1
1	0.0	1.0	1.0	1.0	0.0	0.0	1.0	0.0	0.0416184971098266	0.5558350100603621	0.2476683937823834	0.3560257589696412	0.3807947019867549	0.0022696704774714	0.0084745762711864	0.0176441351667142	0.1704938205649376	0.2	0.2142857142857142	0.238095238095238	0.4
1	0.0	1.0	1.0	1.0	0.0	0.25	1.0	1.0	0.0630057803468208	0.5663983903420523	0.2476683937823834	0.3560257589696412	0.379139072847682	0.0022696704774714	0.0085310734463276	0.0176441351667142	0.1704938205649376	0.2	0.4999999999999999	0.1428571428571428	0.4
1	1.0	0.0	1.0	1.0	0.0	0.0	1.0	1.0	0.0445086705202312	0.5829979879275654	0.1761658031088083	0.0735970561177553	0.4718543046357615	0.0015131136516476	0.0050847457627118	0.0034935024736891	0.0271167658537663	0.2	0.4999999999999999	0.1904761904761904	0.0
1	0.0	0.0	1.0	1.0	0.0	0.0	1.0	0.0	0.0601156069364162	0.6297786720321933	0.1077720207253886	0.1333946642134315	0.4387417218543045	0.0019334229993275	0.0028248587570621	0.010128801515854	0.1295974398042679	0.4	0.3571428571428571	0.3333333333333333	0.1
1	0.0	1.0	1.0	1.0	0.0	0.0	1.0	0.0	0.0491329479768786	0.4839034205231388	0.0715025906735751	0.0349586016559337	0.4933774834437085	0.0031102891728312	0.007909604519774	0.0018345014259193	0.0195015468805823	0.2	0.4999999999999999	0.1428571428571428	0.5
1	0.0	0.0	1.0	1.0	0.0	0.0	0.0	0.0	0.0485549132947976	0.4849094567404426	0.0839378238341969	0.0984360625574977	0.4304635761589403	0.0015971755211835	0.003954802259887	0.0006302745573579	0.0094477434007649	0.2	0.4999999999999999	0.0476190476190476	0.1
0	1.0	1.0	0.0	1.0	0.0	0.0	0.0	0.0	0.0213872832369942	0.3329979879275654	0.1419689119170984	0.1536338546458142	0.3907284768211919	0.0015131136516476	0.0028248587570621	0.0130526902055069	0.1266940047927805	0.2	0.4999999999999999	0.1428571428571428	0.0
0	0.0	0.0	1.0	0.0	0.0	0.25	1.0	1.0	0.0231213872832369	0.3380281690140845	0.533678756476684	0.0395584176632934	0.3824503311258277	0.0139542703429724	0.0367231638418079	0.015062094414427	0.145326640632429	0.2	0.4999999999999999	0.1428571428571428	0.2
1	0.0	1.0	0.0	1.0	0.0	0.0	1.0	1.0	0.0479768786127167	0.5508048289738431	0.0891191709844559	0.1214351425942962	0.4817880794701986	0.0021015467383994	0.0056497175141242	0.0648759256890181	0.5377958346899712	0.2	0.3571428571428571	0.1428571428571428	0.1
1	1.0	0.0	1.0	1.0	0.0	0.25	1.0	0.0	0.0479768786127167	0.317907444668008	0.1523316062176166	0.1867525298988041	0.4751655629139072	0.0008406186953597	0.003954802259887	0.0143896158648047	0.1332763752191443	0.2	0.4999999999999999	0.0476190476190476	0.0
1	0.0	1.0	0.0	0.0	1.0	0.0	0.0	0.0	0.0445086705202312	0.7791750503018108	0.2207253886010363	0.0570377184912603	0.6009933774834437	0.0020174848688634	0.0050847457627118	0.0307477806773009	0.2864265101219493	0.2	0.3571428571428571	0.1428571428571428	0.3
0	0.0	1.0	0.0	1.0	0.0	0.0	0.0	0.0	0.0219653179190751	0.3128772635814889	0.277720207253886	0.0689972401103956	0.5811258278145695	0.0010087424344317	0.0045197740112994	0.0140043721084309	0.1733602881032828	0.4	0.4999999999999999	0.238095238095238	0.3
0	0.0	0.0	0.0	0.0	0.0	0.0	1.0	1.0	0.0115606936416185	0.460261569416499	0.1948186528497409	0.06163753449862	0.3774834437086092	0.0024377942165433	0.003954802259887	0.0311580156637185	0.2682472352884826	0.4	0.4999999999999999	0.238095238095238	0.4
1	0.0	0.0	0.0	1.0	0.0	0.25	1.0	1.0	0.0421965317919075	0.5653923541247484	0.0230051813471502	0.0892364305427783	0.4718543046357615	0.0023537323470073	0.0045197740112994	0.0216245701389222	0.2180704928304093	0.2	0.3571428571428571	0.238095238095238	0.1
1	0.0	0.0	0.0	1.0	0.0	0.25	1.0	0.0	0.0317919075144508	0.5191146881287726	0.0922279792746114	0.0487580496780128	0.4687086092715231	0.003530598520511	0.0091525423728813	0.0287558095437945	0.2795348547790654	0.2	0.4999999999999999	0.1428571428571428	0.4
1	0.0	0.0	0.0	1.0	0.0	0.25	1.0	1.0	0.0473988439306358	0.5658953722334003	0.0611398963730569	0.0837166513339466	0.4610927152317879	0.0056321452589105	0.0137853107344632	0.070925054926447	0.5856911488556074	0.2	0.3571428571428571	0.238095238095238	0.5
0	0.0	0.0	0.0	0.0	0.0	0.25	0.0	0.0	0.0277456647398844	0.2927565392354124	0.1461139896373057	0.0892364305427783	0.4420529801324502	0.003698722259583	0.0129943502824858	0.0203347895407559	0.232599906092799	0.2	0.4999999999999999	0.1428571428571428	0.2
1	1.0	1.0	0.0	1.0	0.0	0.0	0.0	0.0	0.0375722543352601	0.4823943661971831	0.1025906735751295	0.1839926402943882	0.3824503311258277	0.0618695359784801	0.111864406779661	0.016027210893086	0.1569782489094074	0.8	0.4999999999999999	0.1428571428571428	0.1
0	0.0	1.0	0.0	1.0	0.0	0.0	1.0	1.0	0.007514450867052	0.4748490945674045	0.1471502590673575	0.0441582336706531	0.369205298013245	0.0014290517821116	0.0056497175141242	0.0007899778880163	0.0088943404722648	0.2	0.4999999999999999	0.1428571428571428	0.1
1	1.0	1.0	0.0	1.0	0.0	0.25	1.0	1.0	0.0508670520231213	0.5176056338028169	0.294300518134715	0.1223551057957682	0.47682119205298	0.0009246805648957	0.0028248587570621	0.0163272585307937	0.236480735663733	0.2	0.3571428571428571	0.238095238095238	0.2
1	0.0	1.0	1.0	1.0	0.0	0.0	1.0	0.0	0.0485549132947976	0.4597585513078471	0.1357512953367875	0.108555657773689	0.4105960264900661	0.0015971755211835	0.0056497175141242	0.0113689989583222	0.1309700368204023	0.2	0.4999999999999999	0.1904761904761904	0.2
1	0.0	1.0	0.0	1.0	0.0	0.0	1.0	1.0	0.0497109826589595	0.277665995975855	0.1792746113989637	0.1168353265869365	0.3923841059602648	0.0046234028244788	0.0067796610169491	0.0208016924676587	0.2043606044094792	0.2	0.4999999999999999	0.0952380952380952	0.2
1	1.0	1.0	1.0	1.0	0.0	0.0	1.0	1.0	0.0624277456647398	0.4280684104627766	0.1544041450777202	0.3817847286108556	0.943708609271523	0.0015971755211835	0.003954802259887	0.0142656016823827	0.1620321295494658	0.2	0.4999999999999999	0.1428571428571428	0.2
1	0.0	0.0	0.0	1.0	0.0	0.25	1.0	0.0	0.0433526011560693	0.277665995975855	0.1202072538860103	0.0837166513339466	0.4039735099337747	0.0010087424344317	0.0062146892655367	0.0270497435601077	0.2749215262015457	0.2	0.4999999999999999	0.1428571428571428	0.1
0	0.0	0.0	0.0	0.0	1.0	0.0	1.0	1.0	0.0248554913294797	0.2424547283702213	0.0590673575129533	0.0901563937442502	0.4321192052980131	0.0003362474781439	0.0028248587570621	0.0013642901702073	0.0140190936326983	0.6000000000000001	0.3571428571428571	0.1904761904761904	0.2
0	0.0	1.0	0.0	0.0	0.0	0.0	1.0	1.0	0.0086705202312138	0.5281690140845071	0.2549222797927461	0.0855565777368905	0.4023178807947019	0.0010087424344317	0.0050847457627118	0.0121221717707747	0.1440027428150019	0.4	0.3571428571428571	0.1904761904761904	0.1
0	0.0	0.0	1.0	0.0	0.0	0.0	1.0	0.0	0.0092485549132948	0.4668008048289738	0.172020725388601	0.045998160073597	0.4188741721854304	0.003698722259583	0.0107344632768361	0.0139604946590637	0.1373591030753144	1.0	0.3571428571428571	0.1428571428571428	0.2
1	1.0	0.0	1.0	0.0	0.0	0.0	1.0	1.0	0.0491329479768786	0.4818913480885312	0.1202072538860103	0.2115915363385465	0.3824503311258277	0.0015131136516476	0.0107344632768361	0.0009055503586977	0.0104876797951197	1.0	0.3571428571428571	0.2857142857142857	0.1
0	0.0	1.0	0.0	0.0	0.0	0.0	0.0	0.0	0.0439306358381502	0.2927565392354124	0.1699481865284974	0.0800367985280589	0.5132450331125827	0.0319435104236718	0.0581920903954802	0.0185823894455439	0.2144495167694796	0.2	1.0	0.0476190476190476	0.4
1	0.0	1.0	1.0	1.0	0.0	0.25	1.0	1.0	0.0508670520231213	0.2826961770623742	0.0507772020725388	0.2934682612695493	0.3857615894039735	0.0042030934767989	0.0231638418079096	0.0011373595119054	0.0133638070223707	0.2	0.5714285714285714	0.0952380952380952	0.0
1	1.0	1.0	0.0	0.0	0.0	0.0	1.0	0.0	0.0371676300578034	0.471327967806841	0.1772020725388601	0.0993560257589696	0.4867549668874171	0.0003362474781439	0.0090395480225988	0.0303186296978419	0.2756852190782668	0.2	0.4999999999999999	0.1904761904761904	0.1
1	0.0	1.0	1.0	0.0	0.0	0.0	1.0	1.0	0.0379190751445086	0.5543259557344064	0.1274611398963731	0.1205151793928243	0.6483443708609271	0.0106758574310692	0.0293785310734463	0.0174335971586158	0.0888685362321378	0.2	0.3571428571428571	0.238095238095238	0.7000000000000001
1	0.0	1.0	0.0	0.0	0.0	0.0	0.0	0.0	0.0427745664739884	0.4673038229376258	0.1647668393782383	0.1471941122355106	0.4254966887417217	0.0012609280430396	0.003954802259887	0.0285644645083291	0.2793526235219316	0.2	0.4285714285714285	0.1428571428571428	0.2
0	0.0	1.0	0.0	1.0	0.0	0.25	0.0	0.0	0.0219653179190751	0.3646881287726359	0.172020725388601	0.0432382704691812	0.4039735099337747	0.0014290517821116	0.0033898305084745	0.0011269724573017	0.0128678712298492	0.2	0.7142857142857142	0.1904761904761904	0.0
1	0.0	1.0	1.0	1.0	0.0	0.0	1.0	1.0	0.0606936416184971	0.596076458752515	0.1005181347150259	0.0763569457221711	0.4089403973509933	0.0010087424344317	0.0028248587570621	0.0240813428623185	0.1927139657894427	0.2	0.7142857142857142	0.0476190476190476	0.1
0	1.0	1.0	0.0	0.0	0.0	0.0	1.0	1.0	0.0248554913294797	0.3078470824949698	0.1647668393782383	0.0340386384544618	0.1771523178807947	0.0012609280430396	0.0073446327683615	0.008477148748739	0.0815480445330583	0.2	0.9285714285714286	0.4285714285714285	0.3
1	1.0	1.0	1.0	0.0	0.0	0.0	1.0	1.0	0.0604046242774566	0.5563380281690141	0.0507772020725388	0.0487580496780128	0.4172185430463575	0.0014290517821116	0.0084745762711864	0.0324807362165731	0.2974340154345488	0.8	0.3571428571428571	0.3333333333333333	0.6000000000000001
1	1.0	1.0	0.0	1.0	0.0	0.0	0.0	0.0	0.0490751445086705	0.5940643863179075	0.0839378238341969	0.2069917203311868	0.1688741721854304	0.0002521856086079	0.0005649717514124	0.0017624306504991	0.0148743018010005	0.2	0.3571428571428571	0.1428571428571428	0.1
0	0.0	1.0	0.0	0.0	1.0	0.0	1.0	1.0	0.0184971098265896	0.4285714285714286	0.4715025906735752	0.0321987120515179	0.3675496688741721	0.0563214525891055	0.115819209039548	0.0017069463856387	0.0155850944313246	0.2	0.9285714285714286	0.0476190476190476	0.1
1	1.0	1.0	1.0	1.0	0.0	0.0	1.0	1.0	0.0427745664739884	0.3329979879275654	0.1233160621761658	0.0763569457221711	0.4470198675496688	0.0025218560860793	0.0152542372881355	0.0	0.0	0.2	0.4999999999999999	0.1428571428571428	0.2
1	0.0	1.0	0.0	0.0	0.0	0.0	1.0	1.0	0.0506936416184971	0.5965794768611671	0.2507772020725389	0.0653173873045078	0.3675496688741721	0.0043712172158708	0.0056497175141242	0.0018898462002449	0.0153491430835629	0.2	0.4999999999999999	0.1428571428571428	0.2
1	0.0	1.0	0.0	1.0	0.0	0.25	1.0	1.0	0.0427745664739884	0.3817907444668007	0.1274611398963731	0.0984360625574977	0.543046357615894	0.0026059179556153	0.0090395480225988	0.0074276115615899	0.1285809539312425	0.2	0.4285714285714285	0.238095238095238	0.1
1	0.0	1.0	0.0	0.0	0.0	0.0	0.0	0.0	0.0630057803468208	0.5794768611670019	0.2435233160621762	0.1076356945722171	0.3890728476821191	0.0006724949562878	0.0028248587570621	0.0012518497025575	0.0116934586047671	0.2	0.4999999999999999	0.1428571428571428	0.1
1	0.0	0.0	1.0	1.0	0.0	0.0	1.0	0.0	0.0416184971098266	0.6161971830985916	0.1025906735751295	0.3238270469181233	0.3327814569536423	0.0020174848688634	0.0192090395480225	0.0068618146872391	0.1011974347252451	0.2	0.4999999999999999	0.1428571428571428	0.3
0	1.0	1.0	1.0	1.0	0.0	0.0	0.0	0.0	0.022543352601156	0.3128772635814889	0.1129533678756476	0.1057957681692732	0.4410596026490065	0.0014290517821116	0.0024858757062146	0.0129311354387483	0.2152188468868211	0.2	0.4999999999999999	0.1428571428571428	0.0
0	0.0	1.0	0.0	1.0	0.0	0.0	0.0	0.0	0.0098265895953757	0.5191146881287726	0.1129533678756476	0.1057957681692732	0.4410596026490065	0.0014290517821116	0.0024858757062146	0.0173525484799378	0.2152188468868211	0.2	0.4999999999999999	0.1428571428571428	0.0
1	0.0	0.0	1.0	1.0	0.0	0.25	1.0	1.0	0.0433526011560693	0.5643863179074448	0.1575129533678756	0.0892364305427783	0.5596026490066225	0.0094989912575655	0.0401129943502824	0.0005238128492598	0.0057278760056233	0.2	0.3571428571428571	0.1428571428571428	0.1
0	0.0	0.0	0.0	0.0	0.0	0.0	0.0	0.0	0.0202312138728323	0.3229376257545272	0.1253886010362694	0.0542778288868445	0.4668874172185429	0.0018493611297915	0.0045197740112994	0.0212659933652477	0.1995353256007918	0.2	0.4999999999999999	0.1428571428571428	0.1
1	1.0	1.0	1.0	1.0	0.0	0.0	1.0	1.0	0.0369942196531792	0.4034205231388329	0.2642487046632125	0.1637534498620055	0.4701986754966886	0.0142905178211163	0.0338983050847457	0.0051542918789102	0.0738290008010174	0.2	0.4999999999999999	0.1428571428571428	0.3
1	0.0	0.0	0.0	1.0	0.0	0.25	1.0	0.0	0.0468208092485549	0.4934607645875252	0.2642487046632125	0.1637534498620055	0.4701986754966886	0.0142905178211163	0.0338983050847457	0.0051771014284953	0.0738290008010174	0.2	0.4999999999999999	0.1428571428571428	0.3
0	0.0	0.0	0.0	0.0	0.0	0.0	0.0	0.0	0.0231213872832369	0.317907444668008	0.1492227979274611	0.0432382704691812	0.4652317880794701	0.0026899798251513	0.007909604519774	0.0112940845082587	0.11717893876945	0.2	1.0	0.0476190476190476	0.3
1	0.0	1.0	1.0	1.0	0.0	0.25	0.0	0.0	0.0485549132947976	0.4215291750503017	0.3129533678756476	0.1306347746090156	0.5049668874172185	0.0012609280430396	0.0090395480225988	0.0159778612448922	0.1840638905269064	0.2	0.3571428571428571	0.1428571428571428	0.2
0	0.0	1.0	0.0	0.0	0.0	0.0	1.0	1.0	0.0283236994219653	0.4642857142857143	0.0911917098445596	0.0699172033118675	0.4072847682119204	0.0032784129119031	0.0124293785310734	0.0240389778660868	0.2522412299763862	0.2	1.0	0.0476190476190476	0.3
0	0.0	0.0	0.0	0.0	0.0	0.25	1.0	1.0	0.007514450867052	0.5402414486921528	0.0953367875647668	0.0708371665133394	0.3841059602649005	0.0032784129119031	0.011864406779661	0.0200394694874156	0.208919721517505	0.2	1.0	0.0476190476190476	0.3
0	0.0	0.0	1.0	0.0	0.0	0.25	1.0	1.0	0.0242774566473988	0.3028169014084507	0.1326424870466321	0.0349586016559337	0.4668874172185429	0.0010087424344317	0.003954802259887	0.0148831024597366	0.1684547695737613	0.8	0.9285714285714286	0.0476190476190476	0.3
1	0.0	1.0	0.0	1.0	0.0	0.25	0.0	0.0	0.038150289017341	0.6247484909456741	0.1202072538860103	0.1297148114075437	0.4254966887417217	0.0048755884330867	0.0096045197740112	0.0223320153487229	0.2161153842225538	0.2	0.4285714285714285	0.1904761904761904	0.2
1	0.0	1.0	0.0	1.0	0.0	0.25	1.0	1.0	0.015028901734104	0.5025150905432595	0.1233160621761658	0.0496780128794848	0.4254966887417217	0.0051277740416946	0.0096610169491525	0.0031844640901182	0.056956742592504	0.2	0.3571428571428571	0.1904761904761904	0.1
0	0.0	0.0	0.0	0.0	0.0	0.0	0.0	0.0	0.0490751445086705	0.0764587525150904	0.0839378238341969	0.0423183072677093	0.4006622516556291	0.0059683927370544	0.0129943502824858	0.0110675223460788	0.1168889620073361	0.2	0.9285714285714286	0.0476190476190476	0.2
1	0.0	1.0	1.0	0.0	0.0	0.0	0.0	0.0	0.0450867052023121	0.579979879275654	0.0984455958549223	0.1076356945722171	0.3956953642384105	0.0029421654337592	0.0056497175141242	0.0286723810705839	0.2842728677962049	0.2	0.4999999999999999	0.1904761904761904	0.4
0	0.0	1.0	0.0	0.0	0.0	0.25	1.0	1.0	0.0040462427745664	0.3908450704225351	0.1046632124352331	0.0855565777368905	0.48841059602649	0.0030262273032952	0.0028248587570621	0.0064186770759824	0.0964194220581883	0.2	0.4999999999999999	0.1428571428571428	0.1
1	0.0	0.0	0.0	1.0	0.0	0.25	1.0	1.0	0.0317919075144508	0.6348088531187123	0.0963730569948186	0.046918123275069	0.4304635761589403	0.003866845998655	0.0107344632768361	0.0013005611652955	0.0156800194309619	0.2	0.5714285714285714	0.0952380952380952	0.1
0	0.0	0.0	1.0	0.0	0.0	0.0	1.0	1.0	0.0231213872832369	0.5492957746478874	0.2186528497409326	0.0864765409383624	0.5115894039735099	0.0042871553463349	0.019774011299435	0.0026273301792239	0.0224976434087577	0.2	0.4999999999999999	0.1428571428571428	0.1
0	1.0	1.0	0.0	0.0	0.0	0.0	1.0	1.0	0.0040462427745664	0.5548289738430584	0.1740932642487046	0.1195952161913523	0.3857615894039735	0.0015131136516476	0.0062146892655367	0.1107068525171185	0.5097671955643055	0.2	0.4999999999999999	0.0952380952380952	0.3
1	1.0	0.0	1.0	1.0	0.0	0.25	0.0	0.0	0.0271676300578034	0.7957746478873241	0.2362694300518135	0.250229990800368	0.4105960264900661	0.0026059179556153	0.0107344632768361	0.0167162376388166	0.1706999065335865	0.4	0.4999999999999999	0.1904761904761904	0.3
0	0.0	0.0	0.0	0.0	0.0	0.0	1.0	1.0	0.0184971098265896	0.3028169014084507	0.1658031088082902	0.0607175712971481	0.3460264900662251	0.0015971755211835	0.007457627118644	0.014800022306241	0.2202743325335591	0.2	0.5714285714285714	0.0952380952380952	0.4
0	1.0	1.0	0.0	0.0	0.0	0.0	0.0	0.0	0.0260115606936416	0.3078470824949698	0.1160621761658031	0.0901563937442502	0.4205298013245032	0.0005043712172158	0.0050847457627118	0.0128802901760651	0.1778045095778483	0.2	0.4285714285714285	0.0476190476190476	0.0
1	1.0	1.0	1.0	0.0	0.0	0.0	1.0	1.0	0.0433526011560693	0.6368209255533198	0.0953367875647668	0.3606255749770009	0.4999999999999999	0.0070611970410221	0.0084745762711864	0.000954542347286	0.010545364601817	0.2	0.3571428571428571	0.1428571428571428	0.6000000000000001
1	1.0	0.0	0.0	1.0	0.0	0.0	0.0	0.0	0.061271676300578	0.5316901408450704	0.094300518134715	0.1821527138914443	0.5960264900662251	0.0024377942165433	0.0073446327683615	0.0078355109529999	0.1437118121960883	0.4	0.4999999999999999	0.1904761904761904	0.1
0	0.0	1.0	0.0	0.0	0.0	0.25	0.0	0.0	0.0127167630057803	0.4170020120724346	0.0632124352331606	0.093836246550138	0.5298013245033112	0.0183254875588433	0.0621468926553672	0.0283678009554987	0.2120745728671588	0.8	0.7142857142857142	0.0952380952380952	0.7000000000000001
1	0.0	1.0	1.0	1.0	0.0	0.0	1.0	1.0	0.0622543352601156	0.4703219315895373	0.1274611398963731	0.0699172033118675	0.4453642384105959	0.0030262273032952	0.003954802259887	0.0088764341404222	0.101712826554801	0.2	0.3571428571428571	0.1904761904761904	0.1
1	1.0	1.0	0.0	1.0	0.0	0.0	1.0	1.0	0.0485549132947976	0.5030181086519115	0.105699481865285	0.203311867525299	0.4006622516556291	0.0031943510423671	0.0163841807909604	0.0060268248144153	0.0799577569649225	0.2	0.4999999999999999	0.238095238095238	0.0
1	1.0	1.0	1.0	1.0	0.0	0.25	0.0	1.0	0.0514450867052023	0.493963782696177	0.3150259067357513	0.0818767249310027	0.3675496688741721	0.0124411566913248	0.0288135593220338	0.0284692986227848	0.2893493104330188	0.2	0.3571428571428571	0.0952380952380952	0.3
1	0.0	1.0	0.0	1.0	0.0	0.0	1.0	1.0	0.0726589595375722	0.493963782696177	0.1948186528497409	0.0680772769089236	0.3841059602649005	0.0250504371217215	0.0519774011299435	0.0100388067877494	0.1028364903614778	0.2	0.4999999999999999	0.0476190476190476	0.2
1	1.0	1.0	1.0	1.0	0.0	0.0	0.0	1.0	0.0734104046242774	0.4964788732394366	0.216580310880829	0.2861085556577737	0.3758278145695363	0.0100874243443174	0.0238983050847457	0.0154116453945969	0.1705605532290624	0.2	0.4999999999999999	0.1904761904761904	0.0
1	1.0	1.0	1.0	0.0	0.0	0.0	1.0	1.0	0.0595375722543352	0.6961770623742455	0.2072538860103627	0.3725850965961361	0.4089403973509933	0.0028581035642232	0.0022598870056497	0.0047444678179557	0.1137735638962375	0.2	0.4999999999999999	0.1428571428571428	0.2
1	0.0	1.0	0.0	1.0	0.0	0.0	1.0	0.0	0.0728323699421965	0.511066398390342	0.0518134715025906	0.0947562097516099	0.4105960264900661	0.0084902488231338	0.0163841807909604	0.0096546659293972	0.1905733547528208	0.2	0.3571428571428571	0.238095238095238	0.4
1	1.0	1.0	0.0	0.0	0.0	0.0	1.0	0.0	0.0595375722543352	0.5513078470824949	0.094300518134715	0.1545538178472861	0.5165562913907285	0.0063046402151983	0.0288135593220338	0.6660528780775267	0.5317024414071047	0.2	0.4999999999999999	0.1904761904761904	0.5
1	0.0	1.0	1.0	1.0	0.0	0.0	1.0	0.0	0.0647398843930636	0.779678068410463	0.3450777202072539	0.0984360625574977	0.5033112582781456	0.0015131136516476	0.0050847457627118	0.0079870821842624	0.1186030195430258	0.2	0.4285714285714285	0.1428571428571428	0.1
1	0.0	1.0	1.0	0.0	0.0	0.0	1.0	1.0	0.0884393063583815	0.4587525150905432	0.1678756476683938	0.3357865685372586	0.4304635761589403	0.0012609280430396	0.0124293785310734	0.1499974052248576	0.1871055935986455	0.2	0.4999999999999999	0.1428571428571428	0.3
1	0.0	1.0	0.0	0.0	0.0	0.0	1.0	0.0	0.0468208092485549	0.4678068410462777	0.2248704663212435	0.092916283348666	0.3062913907284768	0.0023537323470073	0.0067796610169491	0.0146813886014592	0.2604159708014498	0.2	0.4285714285714285	0.1428571428571428	0.1
1	1.0	1.0	1.0	1.0	0.0	0.0	0.0	0.0	0.053179190751445	0.5442655935613682	0.138860103626943	0.0827966881324747	0.3741721854304635	0.0052118359112306	0.0124293785310734	0.0361026308407814	0.2262654175439494	0.2	0.5714285714285714	0.0476190476190476	0.2
0	0.0	1.0	0.0	0.0	0.0	0.0	1.0	1.0	0.0138728323699422	0.4869215291750502	0.0673575129533678	0.0524379024839006	0.4023178807947019	0.0288332212508406	0.0655367231638418	0.1306650572943	0.144353418135166	0.8	0.4999999999999999	0.0952380952380952	0.4
1	0.0	1.0	0.0	1.0	0.0	0.25	1.0	0.0	0.038150289017341	0.5643863179074448	0.1274611398963731	0.109475620975161	0.4586092715231787	0.0021015467383994	0.0062146892655367	0.0117298818350403	0.1378251898445812	0.2	0.4999999999999999	0.1904761904761904	0.0
1	0.0	1.0	0.0	1.0	0.0	0.0	1.0	1.0	0.0566473988439306	0.6046277665995977	0.122279792746114	0.0377184912603495	0.4668874172185429	0.0031943510423671	0.0056497175141242	0.0112097290565661	0.2395249661574965	0.2	0.4999999999999999	0.1428571428571428	0.3
0	0.0	0.0	0.0	0.0	0.0	0.25	1.0	1.0	0.0567630057803468	0.0	0.172020725388601	0.0975160993560257	0.4321192052980131	0.0094149293880295	0.0180790960451977	0.0143205333084618	0.1685711112488234	0.2	0.4285714285714285	0.0952380952380952	0.2
0	1.0	1.0	0.0	0.0	0.0	0.0	1.0	1.0	0.0271676300578034	0.3380281690140845	0.1544041450777202	0.1425942962281509	0.5298013245033112	0.0047074646940147	0.0124293785310734	0.0024664052744606	0.0845018342287244	0.2	1.0	0.0476190476190476	0.0
0	0.0	0.0	0.0	1.0	0.0	0.0	0.0	0.0	0.0034682080924855	0.4416498993963782	0.2082901554404145	0.0588776448942042	0.357615894039735	0.0014290517821116	0.0033898305084745	0.1313716257879782	0.7853401036111368	0.2	0.7142857142857142	0.0476190476190476	0.4
1	0.0	1.0	0.0	1.0	0.0	0.0	1.0	1.0	0.0468208092485549	0.6393360160965794	0.1616580310880829	0.0901563937442502	0.4387417218543045	0.0011768661735036	0.003954802259887	0.0173835136128621	0.2330124674000144	0.2	0.1428571428571428	0.4761904761904761	0.0
1	1.0	1.0	0.0	0.0	0.0	0.0	1.0	1.0	0.0543352601156069	0.5930583501006036	0.3253886010362694	0.1444342226310948	0.4205298013245032	0.0028581035642232	0.0124293785310734	0.0158479982455773	0.2850131823923194	0.8	0.2142857142857142	0.4285714285714285	0.1
1	0.0	0.0	1.0	1.0	0.0	0.0	1.0	1.0	0.0439306358381502	0.4879275653923541	0.1533678756476684	0.1333946642134315	0.4751655629139072	0.0013449899125756	0.0028248587570621	0.0660251943810486	0.2310544267438148	0.2	0.5714285714285714	0.0952380952380952	0.0
1	1.0	0.0	0.0	0.0	0.0	0.0	0.0	0.0	0.0624277456647398	0.6252515090543259	0.1305699481865285	0.0708371665133394	0.4072847682119204	0.0020174848688634	0.0028248587570621	0.0077008439960425	0.1237171500868277	0.2	0.3571428571428571	0.238095238095238	0.1
1	0.0	0.0	1.0	1.0	0.0	0.0	1.0	1.0	0.0352601156069364	0.5845070422535211	0.1875647668393782	0.1048758049678013	0.509933774834437	0.0014290517821116	0.0011299435028248	0.0110500234939033	0.1152006104812388	0.6000000000000001	0.5714285714285714	0.0476190476190476	0.1
1	0.0	1.0	0.0	1.0	0.0	0.0	1.0	1.0	0.061271676300578	0.4688128772635815	0.2901554404145078	0.0717571297148114	0.4122516556291389	0.0215198386012104	0.063276836158192	0.0121866416522941	0.2228824829811018	0.2	0.5714285714285714	0.0476190476190476	0.5
0	1.0	1.0	0.0	1.0	0.0	0.0	0.0	0.0	0.0179190751445086	0.1921529175050301	0.155440414507772	0.1140754369825207	0.4089403973509933	0.0029421654337592	0.0149152542372881	0.0072883470446326	0.1895126056292811	0.2	0.4285714285714285	0.0952380952380952	0.2
1	0.0	1.0	0.0	1.0	0.0	0.0	1.0	1.0	0.0375722543352601	0.3631790744466799	0.033160621761658	0.0855565777368905	0.5546357615894039	0.0018493611297915	0.0152542372881355	0.0001872657038818	0.0031771947901562	0.2	0.4999999999999999	0.1428571428571428	0.3
1	0.0	1.0	0.0	1.0	0.0	0.0	1.0	0.0	0.0421965317919075	0.477364185110664	0.1481865284974093	0.0542778288868445	0.4172185430463575	0.0008406186953597	0.003954802259887	0.0536938747002629	0.614178966054625	0.2	0.6428571428571428	0.1428571428571428	0.4
1	1.0	0.0	0.0	1.0	0.0	0.0	0.0	0.0	0.0473988439306358	0.4637826961770623	0.1865284974093264	0.1747930082796688	0.3526490066225165	0.0179051782111634	0.0429378531073446	0.0106022427758252	0.1472999566286873	0.2	0.4999999999999999	0.1904761904761904	0.0
1	0.0	1.0	0.0	1.0	0.0	0.0	1.0	0.0	0.0572254335260115	0.3128772635814889	0.2466321243523316	0.1140754369825207	0.4304635761589403	0.0057162071284465	0.0152542372881355	0.0106978122996486	0.2363886927941551	0.2	0.4999999999999999	0.238095238095238	0.2
0	0.0	0.0	0.0	0.0	0.0	0.0	0.0	0.0	0.0080924855491329	0.460261569416499	0.1730569948186528	0.1729530818767249	0.4056291390728476	0.0046234028244788	0.0163841807909604	0.0102422027509551	0.1017014292595223	0.2	0.4285714285714285	0.1428571428571428	0.2
1	0.0	0.0	1.0	1.0	0.0	0.0	1.0	1.0	0.0352601156069364	0.3329979879275654	0.2196891191709845	0.062557497700092	0.4569536423841058	0.0096671149966375	0.0220338983050847	0.015514146585254	0.1668461849361106	0.2	0.2857142857142857	0.3809523809523809	0.2
0	1.0	1.0	0.0	0.0	0.0	0.0	0.0	0.0	0.0121387283236994	0.4733400402414486	0.1295336787564767	0.298068077276909	0.3874172185430463	0.0033624747814391	0.0096045197740112	0.0362589341516689	0.4685595405683475	0.2	0.7142857142857142	0.0476190476190476	0.3
1	0.0	1.0	1.0	1.0	0.0	0.0	1.0	1.0	0.0254335260115607	0.4823943661971831	0.0984455958549223	0.1922723091076357	0.5248344370860927	0.1972091459314055	0.0100564971751412	0.0485502953205475	0.3650665988415397	0.2	0.2857142857142857	0.3333333333333333	0.2
1	0.0	0.0	1.0	1.0	0.0	0.0	1.0	1.0	0.0323699421965317	0.5201207243460765	0.1046632124352331	0.139834406623735	0.4304635761589403	0.0005043712172158	0.0028248587570621	0.010005144238961	0.199929513888142	0.2	0.4999999999999999	0.1904761904761904	0.2
1	1.0	1.0	0.0	1.0	0.0	0.0	1.0	0.0	0.0526011560693641	0.5689134808853119	0.1150259067357513	0.3045078196872125	0.4139072847682118	0.0092468056489576	0.0327683615819209	0.0095649995395232	0.1701298246975814	0.2	0.5714285714285714	0.1428571428571428	0.0
1	0.0	0.0	0.0	0.0	0.0	0.0	1.0	1.0	0.0601156069364162	0.4924547283702213	0.3129533678756476	0.062557497700092	0.4238410596026489	0.0011768661735036	0.0067796610169491	0.0162649180771652	0.2957977646381152	0.2	0.4999999999999999	0.1428571428571428	0.5
1	0.0	1.0	0.0	0.0	0.0	0.0	1.0	0.0	0.0433526011560693	0.4788732394366197	0.1782383419689119	0.0634774609015639	0.4271523178807946	0.0020174848688634	0.0146892655367231	0.0059601777835545	0.1198422764329069	0.4	0.857142857142857	0.0952380952380952	0.2
1	0.0	1.0	0.0	0.0	0.0	0.0	1.0	1.0	0.0427745664739884	0.4134808853118712	0.1419689119170984	0.2750689972401104	0.3907284768211919	0.0008406186953597	0.0011299435028248	0.0118638563814398	0.1677069770189325	0.2	0.5142857142857142	0.1904761904761904	0.0
0	1.0	1.0	0.0	0.0	0.0	0.0	1.0	0.0	0.030635838150289	0.1116700201207243	0.1181347150259067	0.1609935602575897	0.3725165562913907	0.0020174848688634	0.007909604519774	0.0233948121064873	0.2482990645277823	0.2	0.4285714285714285	0.0952380952380952	0.0
0	0.0	0.0	0.0	0.0	0.0	0.0	1.0	1.0	0.0213872832369942	0.2726358148893359	0.0932642487046632	0.0846366145354185	0.4652317880794701	0.0025218560860793	0.0107344632768361	0.0095048048913797	0.237599902878018	0.2	0.5714285714285714	0.0952380952380952	0.4
1	0.0	1.0	0.0	1.0	0.0	0.0	1.0	1.0	0.0485549132947976	0.4688128772635815	0.1212435233160622	0.0533578656853725	0.4619205298013244	0.0024377942165433	0.0096045197740112	0.0064513081539601	0.1890031417908892	0.2	0.4999999999999999	0.1904761904761904	0.3
0	0.0	1.0	0.0	0.0	0.0	0.0	0.0	0.0	0.015028901734104	0.6096579476861167	0.2217616580310881	0.0487580496780128	0.4039735099337747	0.0008406186953597	0.0011299435028248	0.0258097992454707	0.2547213427265996	0.2	0.6428571428571428	0.0952380952380952	0.3
1	0.0	1.0	0.0	0.0	0.0	0.0	1.0	1.0	0.0572254335260115	0.6111670020120724	0.0797927461139896	0.0634774609015639	0.3725165562913907	0.0021856086079354	0.0067796610169491	0.0162968836623415	0.1285106867898824	0.2	0.3571428571428571	0.238095238095238	0.4
1	1.0	1.0	1.0	1.0	0.0	0.0	1.0	1.0	0.0375722543352601	0.4436619718309859	0.1823834196891191	0.0551977920883164	0.4288079470198674	0.003866845998655	0.0056497175141242	0.0075404738268229	0.1008659086773243	0.2	0.3571428571428571	0.1904761904761904	0.3
1	1.0	1.0	1.0	1.0	0.0	0.0	0.0	0.0	0.0491329479768786	0.5025150905432595	0.1626943005181347	0.2603495860165594	0.4205298013245032	0.0102555480833893	0.0180790960451977	0.0110078819491181	0.1601531226452539	0.2	0.3571428571428571	0.238095238095238	0.2
1	1.0	0.0	1.0	0.0	0.0	0.0	0.0	0.0	0.0676300578034682	0.4195171026156942	0.2373056994818653	0.2088316467341306	0.3642384105960264	0.0005884330867518	0.003954802259887	0.0119286526442799	0.1716208078461737	0.2	0.2857142857142857	0.3333333333333333	0.2
0	0.0	0.0	0.0	0.0	0.0	0.0	0.0	0.0	0.0260115606936416	0.3329979879275654	0.1533678756476684	0.045998160073597	0.4288079470198674	0.0094989912575655	0.031638418079096	0.0054555227708923	0.1605580810405041	0.2	0.857142857142857	0.0476190476190476	0.2
1	1.0	1.0	1.0	1.0	0.0	0.0	1.0	1.0	0.0664739884393063	0.6106639839034206	0.1150259067357513	0.0450781968721251	0.4685430463576158	0.0007565568258238	0.0028248587570621	0.0228808432759705	0.244851118123482	0.2	0.4999999999999999	0.1904761904761904	0.1
1	1.0	1.0	1.0	1.0	0.0	0.0	1.0	1.0	0.0479768786127167	0.5694164989939637	0.1202072538860103	0.1113155473781049	0.3807947019867549	0.0014290517821116	0.003954802259887	0.0302792315178821	0.2808494478826088	0.2	0.4999999999999999	0.0952380952380952	0.0
1	0.0	1.0	1.0	1.0	0.0	0.0	1.0	1.0	0.0410404624277456	0.3078470824949698	0.1170984455958549	0.1002759889604416	0.5115894039735099	0.0014290517821116	0.0011299435028248	0.0024090988667656	0.0218426827779964	0.2	0.5714285714285714	0.1428571428571428	0.2
0	0.0	1.0	0.0	0.0	0.0	0.0	0.0	0.0	0.0132947976878612	0.4476861167002012	0.1678756476683938	0.0607175712971481	0.3543046357615893	0.0017652992602555	0.0050847457627118	0.0766166401545192	0.595474183617527	0.4	0.4999999999999999	0.1428571428571428	0.4
1	0.0	0.0	0.0	1.0	0.0	0.0	0.0	0.0	0.0479768786127167	0.4064386317907444	0.0963730569948186	0.0680772769089236	0.4304635761589403	0.0020174848688634	0.0062146892655367	0.001954736444451	0.0180001771401923	0.2	0.5714285714285714	0.0952380952380952	0.1
1	0.0	1.0	0.0	0.0	0.0	0.0	1.0	1.0	0.0630057803468208	0.3229376257545272	0.0963730569948186	0.0653173873045078	0.4370860927152317	0.0098352387357094	0.023728813559322	0.0090199173375964	0.144192480188862	0.4	0.4999999999999999	0.0952380952380952	0.9
1	0.0	1.0	1.0	1.0	0.0	0.0	0.0	0.0	0.030635838150289	0.5744466800804829	0.1077720207253886	0.0699172033118675	0.4370860927152317	0.0091627437794216	0.0344632768361581	0.0162898398112938	0.2043877631270577	0.2	0.5714285714285714	0.1428571428571428	0.4
0	0.0	1.0	0.0	0.0	0.0	0.0	1.0	1.0	0.0271676300578034	0.3480885311871228	0.077720207253886	0.2493100275988961	0.4387417218543045	0.0173167451244115	0.0293785310734463	0.0039089491337777	0.061727876976952	0.2	0.4999999999999999	0.1428571428571428	0.0
1	0.0	1.0	0.0	0.0	0.0	0.0	1.0	0.0	0.0554913294797687	0.5794768611670019	0.2113989637305699	0.0864765409383624	0.4205298013245032	0.0012609280430396	0.0056497175141242	0.012975542954556	0.1306463820976275	0.4	0.4999999999999999	0.0952380952380952	0.3
0	1.0	1.0	1.0	0.0	0.0	0.0	1.0	1.0	0.0179190751445086	0.60261569416499	0.233160621761658	0.139834406623735	0.4056291390728476	0.0062205783456624	0.007909604519774	0.0122442950608391	0.1325614164816083	0.2	1.0	0.0476190476190476	0.1
1	0.0	1.0	1.0	1.0	0.0	0.0	1.0	1.0	0.0579768786127167	0.3832997987927564	0.0632124352331606	0.1021159153633854	0.4155629139072846	0.0052958977807666	0.0152542372881355	0.0211565005351283	0.3156048899602886	0.2	0.4999999999999999	0.1428571428571428	0.3
0	0.0	1.0	0.0	0.0	0.0	0.0	1.0	1.0	0.0590751445086705	0.5643863179074448	0.6124352331606218	0.0377184912603495	0.48841059602649	0.0013449899125756	0.0033898305084745	0.0189985207141649	0.1589129375857111	0.2	0.857142857142857	0.0476190476190476	0.2
0	0.0	0.0	1.0	0.0	0.0	0.25	0.0	0.0	0.022543352601156	0.3279678068410463	0.3005181347150259	0.0883164673413063	0.4403973509933774	0.0092468056489576	0.0124293785310734	0.0171504703392983	0.1628074407900503	0.2	0.9285714285714286	0.0476190476190476	0.3
0	0.0	1.0	0.0	0.0	0.0	0.0	0.0	0.0	0.0052023121387283	0.4300804828973843	0.2093264248704663	0.0266789328426862	0.3774834437086092	0.0279085406859448	0.0677966101694915	0.043537285246302	0.3379703497626549	0.2	0.4999999999999999	0.1904761904761904	0.3
1	1.0	1.0	1.0	1.0	0.0	0.0	1.0	1.0	0.0630057803468208	0.4708249496981891	0.2352331606217617	0.1646734130634774	0.4039735099337747	0.0014290517821116	0.0067796610169491	0.0149037138667428	0.1321757802700209	0.2	0.5714285714285714	0.1428571428571428	0.0
1	0.0	1.0	0.0	1.0	1.0	0.0	0.0	0.0	0.045664739884393	0.3028169014084507	0.1751295336787565	0.0588776448942042	0.4420529801324502	0.0007565568258238	0.0102259887005649	0.0105587768282362	0.1867791364406134	0.2	0.4999999999999999	0.0952380952380952	0.2
1	1.0	1.0	1.0	1.0	0.0	0.25	1.0	1.0	0.0502890173410404	0.4788732394366197	0.1678756476683938	0.0956761729530819	0.4254966887417217	0.0029421654337592	0.0062146892655367	0.0229195977965057	0.1934609499207843	0.2	0.4999999999999999	0.0952380952380952	0.1
1	1.0	1.0	1.0	0.0	0.0	0.0	1.0	1.0	0.0748554913294797	0.3933601609657947	0.1844559585492228	0.0763569457221711	0.5082781456953642	0.0092468056489576	0.0248587570621468	0.0064775418527323	0.069088105683668	0.2	0.4999999999999999	0.1904761904761904	0.3
1	1.0	1.0	1.0	0.0	0.0	0.0	0.0	0.0	0.0560693641618497	0.5593561368209256	0.0352331606217616	0.2391904323827047	0.4751655629139072	0.0022696704774714	0.0124293785310734	0.0144848058966704	0.2145962044235406	0.4	0.5714285714285714	0.0952380952380952	0.1
1	1.0	1.0	1.0	1.0	0.0	0.25	1.0	1.0	0.0682080924855491	0.4944668008048291	0.094300518134715	0.1453541858325667	0.4122516556291389	0.0005043712172158	0.0067796610169491	0.0056406414851538	0.1011638748690371	0.2	0.3571428571428571	0.1904761904761904	0.1
1	0.0	1.0	1.0	1.0	0.0	0.0	1.0	1.0	0.0630057803468208	0.46579476861167	0.0569948186528497	0.0818767249310027	0.4735099337748343	0.0015131136516476	0.0090395480225988	0.0132489030287123	0.1914664254028099	0.2	0.4999999999999999	0.1904761904761904	0.4
1	0.0	1.0	1.0	1.0	0.0	0.25	1.0	1.0	0.0630057803468208	0.4149899396378269	0.1015544041450777	0.1103955841766329	0.4917218543046356	0.0009246805648957	0.0056497175141242	0.041513441173471	0.3845000683404642	0.2	0.6428571428571428	0.1428571428571428	0.3
1	1.0	1.0	1.0	1.0	0.0	0.0	1.0	1.0	0.0473988439306358	0.3832997987927564	0.2466321243523316	0.1131554737810487	0.433774834437086	0.0022696704774714	0.0028248587570621	0.0140393966998016	0.1330789462471897	0.2	0.4999999999999999	0.0476190476190476	0.4
0	0.0	1.0	0.0	0.0	0.0	0.25	1.0	1.0	0.015028901734104	0.511569416498994	0.0	0.0202391904323827	0.3543046357615893	0.0012609280430396	0.0011299435028248	0.0246347386219531	0.2076676091851199	0.2	0.3571428571428571	0.1904761904761904	0.4
0	0.0	1.0	0.0	0.0	0.0	0.0	0.0	0.0	0.015028901734104	0.5030181086519115	0.1336787564766839	0.0984360625574977	0.4321192052980131	0.0073974445191661	0.0180790960451977	0.0596506891212975	0.3079629333793934	0.2	1.0	0.0476190476190476	0.5
1	0.0	1.0	0.0	0.0	0.0	0.0	1.0	1.0	0.0606936416184971	0.4426559356136821	0.1170984455958549	0.1223551057957682	0.4437086092715231	0.0022696704774714	0.0180790960451977	0.0087031689134755	0.1977130128636234	0.2	0.4285714285714285	0.0476190476190476	0.3
1	0.0	1.0	0.0	1.0	0.0	0.0	0.0	0.0	0.0601156069364162	0.3908450704225351	0.1139896373056995	0.0597976080956761	0.5827814569536424	0.0024377942165433	0.0096045197740112	1.0	0.8184769193535567	0.2	0.3571428571428571	0.1904761904761904	0.1
0	1.0	0.0	0.0	0.0	0.0	0.0	1.0	1.0	0.0132947976878612	0.4134808853118712	0.2476683937823834	0.1177552897884084	0.3824503311258277	0.0031943510423671	0.0084745762711864	0.0483366999378667	0.3931406972367387	0.2	0.9285714285714286	0.0476190476190476	0.8
1	1.0	1.0	1.0	1.0	1.0	0.25	1.0	1.0	0.0479768786127167	0.3078470824949698	0.2041450777202073	0.155473781048758	0.3708609271523178	0.0012609280430396	0.0011299435028248	0.0075635771331721	0.1085785738070952	0.2	0.2857142857142857	0.1428571428571428	0.1
1	0.0	0.0	0.0	0.0	0.0	0.0	1.0	1.0	0.030635838150289	0.6167002012072434	0.2922279792746114	0.0505979760809567	0.433774834437086	0.003782784129119	0.0124293785310734	0.0147915960264253	0.1215253626595201	0.2	0.2857142857142857	0.0952380952380952	0.2
1	1.0	1.0	1.0	0.0	0.0	0.0	1.0	0.0	0.0219653179190751	0.4285714285714286	0.216580310880829	0.1527138914443422	0.2798013245033112	0.0031102891728312	0.0107344632768361	0.001726133310037	0.0479734829442917	0.2	0.3571428571428571	0.0476190476190476	0.1
1	1.0	1.0	0.0	1.0	0.0	0.0	1.0	1.0	0.0231213872832369	0.4839034205231388	0.1253886010362694	0.1582336706531739	0.3774834437086092	0.0018493611297915	0.0180790960451977	0.0103608020330772	0.1493959379792297	0.2	0.3571428571428571	0.0476190476190476	0.0
0	0.0	1.0	0.0	0.0	0.0	0.0	1.0	1.0	0.0052023121387283	0.5402414486921528	0.4849740932642487	0.1131554737810487	0.4155629139072846	0.0675857431069267	0.1259887005649717	0.0025992572310485	0.0689775520388627	0.2	1.0	0.0476190476190476	0.2
0	0.0	0.0	1.0	1.0	1.0	0.0	0.0	0.0	0.0219653179190751	0.2977867203219315	0.1025906735751295	0.0643974241030359	0.4304635761589403	0.0056321452589105	0.0209039548022598	0.0096635195942349	0.1555951108635689	0.4	0.4999999999999999	0.1428571428571428	0.0
1	0.0	0.0	1.0	0.0	0.0	0.0	1.0	1.0	0.0323699421965317	0.4587525150905432	0.0766839378238342	0.0837166513339466	0.5513245033112583	0.0020174848688634	0.0124293785310734	0.0073576006308017	0.1368856814424361	0.2	0.4999999999999999	0.1428571428571428	0.4
1	1.0	1.0	0.0	1.0	1.0	0.0	1.0	1.0	0.0595375722543352	0.3329979879275654	0.066321243523316	0.062557497700092	0.3940397350993377	0.0	0.0	0.0223681453713402	0.2295014362700245	0.2	0.4999999999999999	0.0952380952380952	0.1
1	1.0	0.0	0.0	0.0	0.0	0.0	0.0	0.0	0.061271676300578	0.4285714285714286	0.1119170984455958	0.031278748850046	0.672185430463576	0.0238735709482178	0.0587570621468926	0.0600897863258039	0.4767546505145102	0.2	0.5714285714285714	0.0476190476190476	1.0
0	0.0	0.0	1.0	0.0	0.0	0.0	1.0	1.0	0.0248554913294797	0.3078470824949698	0.1968911917098446	0.0975160993560257	0.4046357615894038	0.0033624747814391	0.0083050847457627	0.0170820745994149	0.1623962908990369	0.2	0.4999999999999999	0.1428571428571428	0.9
1	1.0	0.0	0.0	1.0	0.0	0.25	1.0	1.0	0.0508670520231213	0.4315895372233399	0.0538860103626943	0.0837166513339466	0.3609271523178807	0.0284969737726967	0.063276836158192	0.0294031312842068	0.3718014258319694	0.2	0.4999999999999999	0.0476190476190476	0.2
1	0.0	1.0	0.0	0.0	0.0	0.0	0.0	0.0	0.0433526011560693	0.4839034205231388	0.1295336787564767	0.1232750689972401	0.5248344370860927	0.0002521856086079	0.003954802259887	0.0114901695585675	0.1722006345432665	0.2	0.3571428571428571	0.0476190476190476	0.1
1	0.0	0.0	1.0	0.0	0.0	0.0	1.0	1.0	0.030635838150289	0.5643863179074448	0.0953367875647668	0.1324747010119595	0.4271523178807946	0.0011768661735036	0.0073446327683615	0.0064037268146246	0.0901298915563098	0.4	0.5714285714285714	0.0952380952380952	0.0
0	0.0	0.0	0.0	0.0	0.0	0.0	1.0	1.0	0.0023121387283237	0.4325955734406438	0.0818652849740932	0.0478380864765409	0.3625827814569535	0.0043712172158708	0.0107344632768361	0.021366069657673	0.1859232016977636	0.2	0.3571428571428571	0.1904761904761904	0.1
1	0.0	1.0	0.0	1.0	0.0	0.0	1.0	1.0	0.0369942196531792	0.317907444668008	0.1129533678756476	0.1076356945722171	0.4321192052980131	0.0030262273032952	0.0073446327683615	0.013598461985083	0.252266077183198	0.2	0.5714285714285714	0.0952380952380952	0.3
1	0.0	0.0	0.0	1.0	0.0	0.0	0.0	0.0	0.045664739884393	0.5744466800804829	0.2134715025906735	0.0248390064397424	0.3956953642384105	0.0021015467383994	0.0045197740112994	0.01646009760072	0.3088919555753842	0.2	0.5714285714285714	0.0476190476190476	0.3
0	0.0	0.0	1.0	0.0	0.0	0.0	0.0	0.0	0.0219653179190751	0.6700201207243462	0.2113989637305699	0.0441582336706531	0.3708609271523178	0.0021015467383994	0.0152542372881355	0.0291671379151927	0.2229419202658476	0.2	0.4999999999999999	0.1428571428571428	0.3
0	0.0	0.0	0.0	0.0	0.0	0.0	1.0	1.0	0.0236994219653179	0.2977867203219315	0.0870466321243523	0.1168353265869365	0.3956953642384105	0.0012609280430396	0.0056497175141242	0.0091668825306238	0.1676549208479131	1.0	0.4999999999999999	0.0952380952380952	0.2
1	1.0	0.0	0.0	1.0	0.0	0.0	1.0	0.0	0.0387283236994219	0.4567404426559356	0.0870466321243523	0.1076356945722171	0.3559602649006622	0.0010928043039677	0.0028248587570621	0.011656624851795	0.1726963414184476	0.2	0.4285714285714285	0.1428571428571428	0.0
1	1.0	1.0	0.0	1.0	0.0	0.25	1.0	1.0	0.0514450867052023	0.4215291750503017	0.3129533678756476	0.1527138914443422	0.4867549668874171	0.0022696704774714	0.0096045197740112	0.0139836859572002	0.2140290687314686	0.2	0.4285714285714285	0.0952380952380952	0.2
0	1.0	1.0	0.0	0.0	0.0	0.0	1.0	0.0	0.006936416184971	0.454225352112676	0.0082901554404145	0.0975160993560257	0.4354304635761589	0.0027740416946872	0.0056497175141242	0.014420506973258	0.2038473586416412	0.2	0.3571428571428571	0.0952380952380952	0.3
1	0.0	0.0	1.0	1.0	0.0	0.0	1.0	1.0	0.045664739884393	0.5663983903420523	0.0134715025906735	0.1067157313707451	0.5596026490066225	0.0008406186953597	0.0033898305084745	0.0129708560093671	0.2181229154867429	0.2	0.9285714285714286	0.0	0.3
0	1.0	1.0	1.0	1.0	1.0	0.0	1.0	0.0	0.0138728323699422	0.5206237424547285	0.1233160621761658	0.1076356945722171	0.4370860927152317	0.0006724949562878	0.007909604519774	0.0188902710545975	0.1684547695737613	0.6000000000000001	0.4999999999999999	0.0952380952380952	0.0
0	1.0	1.0	1.0	0.0	0.0	0.0	1.0	1.0	0.0063583815028901	0.4346076458752516	0.105699481865285	0.0404783808647654	0.3990066225165561	0.0125252185608607	0.0254237288135593	0.0057629999630011	0.1469022863494421	0.2	0.4999999999999999	0.0952380952380952	0.4
1	0.0	0.0	0.0	1.0	0.0	0.0	0.0	0.0	0.0375722543352601	0.3762575452716298	0.1316062176165803	0.0367985280588776	0.324503311258278	0.0079018157363819	0.0152542372881355	0.0033707440792775	0.0362499272322451	0.2	0.4999999999999999	0.1428571428571428	0.1
1	1.0	1.0	1.0	0.0	0.0	0.0	1.0	0.0	0.0445086705202312	0.3853118712273642	0.0652849740932642	0.045998160073597	0.4039735099337747	0.0079018157363819	0.011864406779661	0.0017388333816724	0.034015916667061	0.2	0.4999999999999999	0.0952380952380952	0.2
1	1.0	1.0	1.0	0.0	0.0	0.0	1.0	1.0	0.0508670520231213	0.5155935613682093	0.1181347150259067	0.0662373505059797	0.5711920529801323	0.0002521856086079	0.0	0.0602950205548351	0.062152429252489	0.2	0.4285714285714285	0.1428571428571428	0.1
1	0.0	1.0	0.0	1.0	0.0	0.0	1.0	0.0	0.0450867052023121	0.5608651911468813	0.0321243523316062	0.15639374425023	0.73841059602649	0.0013449899125756	0.0050847457627118	0.0891933611254622	0.073088401838832	0.2	0.4285714285714285	0.1428571428571428	0.6000000000000001
1	0.0	0.0	1.0	0.0	0.0	0.0	1.0	0.0	0.0560693641618497	0.5593561368209256	0.2217616580310881	0.0708371665133394	0.2913907284768211	0.0009246805648957	0.0075706214689265	0.0053849978643809	0.0043451306761609	0.2	0.3571428571428571	0.1428571428571428	0.0
1	0.0	0.0	0.0	1.0	1.0	0.0	0.0	0.0	0.045664739884393	0.6046277665995977	0.1098445595854922	0.092916283348666	0.4139072847682118	0.0062205783456624	0.007457627118644	0.0230919586979954	0.0259030903353046	0.2	0.4999999999999999	0.1428571428571428	0.5
1	0.0	0.0	0.0	1.0	0.0	0.25	1.0	0.0	0.0630057803468208	0.6146881287726359	0.1740932642487046	0.0717571297148114	0.0	0.7982515131136517	0.9887005649717514	0.0073567128110087	0.1920615366933011	0.2	0.5714285714285714	0.0476190476190476	0.2
1	0.0	0.0	0.0	1.0	0.0	0.25	1.0	0.0	0.0630057803468208	0.5543259557344064	0.6569948186528497	0.0597976080956761	0.021523178807947	0.9243443174176194	0.9152542372881356	0.0230840850044523	0.2995021957066469	0.2	0.5714285714285714	0.0476190476190476	0.4
1	0.0	0.0	1.0	0.0	0.0	0.0	0.0	0.0	0.0705202312138728	0.6549295774647889	0.0922279792746114	0.1545538178472861	0.009933774834437	0.6217215870880969	0.8926553672316384	0.0121776433989664	0.1470908603065515	0.0	0.6428571428571428	0.0476190476190476	0.1
0	1.0	0.0	0.0	0.0	0.0	0.25	1.0	1.0	0.0121387283236994	0.1116700201207243	0.2797927461139897	0.1039558417663293	0.0264900662251655	0.7478143913920646	1.0	0.0517543176308222	0.4485498798734811	0.4	0.7142857142857142	0.0476190476190476	0.3
1	0.0	0.0	0.0	1.0	0.0	0.25	1.0	1.0	0.0705202312138728	0.5593561368209256	0.2994818652849741	0.0220791168353265	0.0198675496688741	0.5460659045057162	0.9322033898305084	0.0081523058895903	0.1680941901455197	0.4	0.4999999999999999	0.1904761904761904	0.3
0	0.0	0.0	0.0	0.0	0.0	0.0	0.0	1.0	0.0121387283236994	0.101609657947686	0.1533678756476684	0.1839926402943882	0.0066225165562913	0.7562205783456625	0.9322033898305084	0.0068560051775964	0.1275539725987233	0.8	0.5714285714285714	0.0952380952380952	0.2
0	0.0	0.0	0.0	0.0	0.0	0.0	1.0	0.0	0.0	0.1116700201207243	0.2383419689119171	0.1471941122355106	0.0331125827814569	0.6553463349024883	0.8983050847457628	0.008310232493092	0.1430945075997007	0.4	1.0	0.0476190476190476	0.1
1	0.0	0.0	0.0	1.0	0.0	0.25	0.0	0.0	0.0572254335260115	0.4587525150905432	0.0963730569948186	0.2686292548298069	0.0165562913907284	0.6217215870880969	0.903954802259887	0.010692326179611	0.1142308417183606	0.2	0.4999999999999999	0.1428571428571428	0.0
1	0.0	1.0	1.0	0.0	0.0	0.0	1.0	0.0	0.0739884393063584	0.7605633802816901	0.0725388601036269	0.1931922723091076	0.0397350993377483	0.7562205783456625	0.8757062146892656	0.0091179187445904	0.1658225400460925	0.2	0.5714285714285714	0.0476190476190476	0.0
0	0.0	0.0	0.0	0.0	0.0	0.0	1.0	1.0	0.0190751445086705	0.3581488933601608	0.2735751295336788	0.0551977920883164	0.0342715231788079	0.5544720914593141	0.903954802259887	0.0201949681010752	0.2105408659882836	0.2	1.0	0.0476190476190476	0.3
0	0.0	0.0	0.0	0.0	0.0	0.0	1.0	1.0	0.0179190751445086	0.3732394366197182	0.1305699481865285	0.0009199632014719	0.0877483443708609	1.0	0.96045197740113	0.129299358236033	0.7427743450816556	0.2	0.5714285714285714	0.0952380952380952	0.6000000000000001
1	1.0	0.0	1.0	1.0	0.0	0.0	1.0	1.0	0.0710982658959537	0.3581488933601608	0.150259067357513	0.0423183072677093	0.0049668874172185	0.6973772696704775	0.96045197740113	0.0130395481109587	0.2064104146466604	0.2	0.5714285714285714	0.0952380952380952	0.3
0	0.0	0.0	0.0	0.0	0.0	0.0	0.0	1.0	0.0219653179190751	0.4134808853118712	0.1191709844559585	0.0331186752529898	0.0198675496688741	0.8570948217888366	0.9717514124293786	0.0149014613328268	0.2270027093824587	0.4	1.0	0.0476190476190476	0.4
0	0.0	0.0	0.0	0.0	0.0	0.0	0.0	1.0	0.0127167630057803	0.3883299798792756	0.0735751295336787	0.1968721251149954	0.0397350993377483	0.7394082044384668	0.9774011299435028	0.0072561693626977	0.1077496166949629	0.4	1.0	0.0476190476190476	0.3
0	0.0	0.0	0.0	0.0	0.0	0.0	1.0	1.0	0.0132947976878612	0.3933601609657947	0.244559585492228	0.1527138914443422	0.0314569536423841	0.8234700739744452	0.96045197740113	0.0048472322616598	0.1108978020581614	0.2	0.9285714285714286	0.0476190476190476	0.4
1	0.0	1.0	0.0	0.0	0.0	0.25	1.0	0.0	0.0947976878612716	0.488933601609658	0.1170984455958549	0.0827966881324747	0.5480132450331126	0.0018493611297915	0.0107909604519774	0.0202673907081465	0.2613858552808222	0.2	0.3571428571428571	0.3809523809523809	0.3
1	0.0	0.0	1.0	1.0	0.0	0.0	1.0	1.0	0.0757225433526011	0.8611670020120726	0.0652849740932642	0.0809567617295308	0.536092715231788	0.0026899798251513	0.0075141242937853	0.0126956634658344	0.1478314996982029	0.2	0.5714285714285714	0.0476190476190476	0.3
1	0.0	0.0	1.0	1.0	0.0	0.0	0.0	0.0	0.0479768786127167	0.5945674044265593	0.2393782383419689	0.1103955841766329	0.5033112582781456	0.0007565568258238	0.0029943502824858	0.0132607772966684	0.1337263221907532	0.2	0.4999999999999999	0.1904761904761904	0.1
0	0.0	1.0	1.0	0.0	0.0	0.25	1.0	1.0	0.0184971098265896	0.3832997987927564	0.0808290155440414	0.0984360625574977	0.5513245033112583	0.0026059179556153	0.0054237288135593	0.0269506175702764	0.2499753103142974	0.4	0.4999999999999999	0.1428571428571428	0.2
0	1.0	0.0	1.0	1.0	0.0	0.0	1.0	1.0	0.0202312138728323	0.3078470824949698	0.1813471502590674	0.1775528978840846	0.4917218543046356	0.0014290517821116	0.0051977401129943	0.019496333621919	0.1719644088887096	0.2	0.7	0.0476190476190476	0.1
0	0.0	0.0	0.0	0.0	0.0	0.0	1.0	0.0	0.0526011560693641	0.3229376257545272	0.077720207253886	0.0827966881324747	0.5298013245033112	0.0108103564223268	0.0071186440677966	0.0080577217185637	0.1207599153462928	0.2	1.0	0.0476190476190476	0.2
1	1.0	1.0	0.0	0.0	0.0	0.0	1.0	1.0	0.0601156069364162	0.6348088531187123	0.3046632124352332	0.2014719411223551	0.5394039735099337	0.0108439811701412	0.007457627118644	0.0285992393349873	0.2468745059303222	0.2	0.7142857142857142	0.0476190476190476	0.0
1	0.0	0.0	1.0	0.0	0.0	0.0	1.0	0.0	0.0508670520231213	0.8108651911468813	0.1398963730569948	0.0358785648574057	0.6374172185430462	0.0105077336919973	0.0068926553672316	0.066898048116583	0.5186943305736024	0.2	0.5714285714285714	0.0476190476190476	0.2
1	0.0	1.0	1.0	0.0	0.0	0.0	1.0	1.0	0.038150289017341	0.3531187122736419	0.1626943005181347	0.1692732290708372	0.2582781456953641	0.0017652992602555	0.0088135593220338	0.0360981020287678	0.3875725722641511	0.2	0.3571428571428571	0.2857142857142857	0.2
0	0.0	1.0	0.0	1.0	0.0	0.0	1.0	1.0	0.0323699421965317	0.2877263581488933	0.317098445595855	0.0919963201471941	0.3857615894039735	0.0043712172158708	0.0071186440677966	0.0228145191224347	0.1628480026715556	0.2	0.3571428571428571	0.0952380952380952	0.2
1	0.0	1.0	0.0	1.0	1.0	0.0	1.0	1.0	0.0369942196531792	0.8158953722334005	0.0404145077720207	0.0993560257589696	0.379139072847682	0.0040349697377269	0.0088135593220338	0.0143728791573126	0.2410733365947015	0.2	0.7142857142857142	0.0476190476190476	0.3
0	0.0	0.0	0.0	1.0	0.0	0.0	1.0	0.0	0.022543352601156	0.3329979879275654	0.0712953367875647	0.0515179392824287	0.4470198675496688	0.0100033624747814	0.0054237288135593	0.17623356570776	0.7476837994312889	0.2	0.3571428571428571	0.0952380952380952	0.5
0	0.0	0.0	0.0	1.0	1.0	0.0	1.0	1.0	0.0358381502890173	0.3430583501006037	0.1471502590673575	0.1306347746090156	0.3559602649006622	0.0043712172158708	0.0053163841807909	0.0362880280228081	0.2622026357940172	0.2	0.3571428571428571	0.0952380952380952	0.2
1	0.0	1.0	1.0	1.0	0.0	0.0	1.0	0.0	0.0485549132947976	0.3782696177062373	0.0911917098445596	0.0699172033118675	0.3907284768211919	0.003782784129119	0.0062711864406779	0.0090454058609628	0.1985215038438381	0.2	0.7142857142857142	0.0476190476190476	0.2
1	0.0	1.0	0.0	0.0	0.0	0.0	1.0	1.0	0.045664739884393	0.5845070422535211	0.1212435233160622	0.06163753449862	0.5165562913907285	0.0040349697377269	0.0050282485875706	0.0286095352936427	0.2197174391939516	0.4	0.3571428571428571	0.5238095238095237	0.0
1	0.0	1.0	1.0	0.0	0.0	0.0	1.0	0.0	0.0369942196531792	0.6348088531187123	0.110880829015544	0.0735970561177553	0.3778145695364238	0.0033624747814391	0.0071186440677966	0.0196342484140683	0.1844921942854172	0.2	0.3571428571428571	0.4285714285714285	0.2
1	0.0	0.0	0.0	1.0	0.0	0.0	0.0	0.0	0.0508670520231213	0.5945674044265593	0.0424870466321243	0.1738730450781969	0.3609271523178807	0.0046234028244788	0.0062711864406779	0.005376325295673	0.1955638723373473	0.2	0.5714285714285714	0.0476190476190476	0.2
1	1.0	0.0	1.0	0.0	0.0	0.0	1.0	1.0	0.0433526011560693	0.488933601609658	0.2362694300518135	0.1582336706531739	0.3658940397350992	0.0046234028244788	0.0069491525423728	0.0089812222466727	0.1177059302074444	0.2	0.4999999999999999	0.1904761904761904	0.0
1	0.0	1.0	0.0	0.0	0.0	0.0	0.0	0.0	0.0572254335260115	0.4839034205231388	0.0880829015544041	0.0699172033118675	0.3526490066225165	0.0021856086079354	0.0088135593220338	0.0070753983668815	0.0966417351010657	0.2	0.857142857142857	0.0476190476190476	0.0
1	0.0	0.0	1.0	0.0	0.0	0.0	1.0	1.0	0.0560693641618497	0.5945674044265593	0.1295336787564767	0.0689972401103956	0.5117549668874172	0.0034465366509751	0.0044067796610169	0.0110800770628531	0.1274149405741303	0.2	0.4999999999999999	0.1904761904761904	0.1
1	1.0	0.0	0.0	0.0	0.0	0.0	1.0	1.0	0.0497109826589595	0.5694164989939637	0.0476683937823834	0.139834406623735	0.5096026490066224	0.0043712172158708	0.0065536723163841	0.0304124099938501	0.3883563171941339	0.2	0.4999999999999999	0.1428571428571428	0.4
1	0.0	1.0	0.0	1.0	1.0	0.0	1.0	0.0	0.0485549132947976	0.5694164989939637	0.3046632124352332	0.1048758049678013	0.3609271523178807	0.0070611970410221	0.007683615819209	0.0338860253805304	0.3289119995786053	0.2	0.7142857142857142	0.0476190476190476	0.1
1	0.0	1.0	1.0	1.0	1.0	0.0	1.0	1.0	0.0433526011560693	0.6146881287726359	0.1564766839378238	0.0864765409383624	0.3509933774834436	0.0089946200403496	0.0069491525423728	0.0078903264887296	0.1749508222613109	0.2	0.4999999999999999	0.1904761904761904	0.1
1	0.0	0.0	1.0	0.0	0.0	0.0	0.0	0.0	0.0433526011560693	0.7253521126760564	0.1896373056994818	0.1591536338546458	0.4993377483443708	0.0062205783456624	0.0062711864406779	0.0096171134049029	0.2541452845266856	0.2	0.4999999999999999	0.1428571428571428	0.2
1	0.0	0.0	0.0	0.0	0.0	0.0	1.0	1.0	0.0508670520231213	0.3631790744466799	0.1077720207253886	0.2152713891444342	0.4437086092715231	0.0100033624747814	0.0106779661016949	0.1028597228987932	0.5856911488556074	0.4	0.0714285714285714	0.6666666666666666	0.3
0	0.0	1.0	0.0	1.0	1.0	0.0	1.0	1.0	0.022543352601156	0.3078470824949698	0.277720207253886	0.0735970561177553	0.3543046357615893	0.0043712172158708	0.0069491525423728	0.0139499395763388	0.1831952548292082	0.2	0.4999999999999999	0.0476190476190476	0.1
0	1.0	0.0	1.0	1.0	1.0	0.25	1.0	0.0	0.0398843930635838	0.2927565392354124	0.0932642487046632	0.2152713891444342	0.3698675496688741	0.0100033624747814	0.0144632768361581	0.0226055724995859	0.2968633921620953	0.2	1.0	0.0476190476190476	0.3
0	0.0	1.0	0.0	0.0	0.0	0.0	0.0	1.0	0.0219653179190751	0.3933601609657947	0.2362694300518135	0.1582336706531739	0.4975165562913906	0.0042871553463349	0.0075141242937853	0.0089812222466727	0.1177059302074444	0.2	0.4999999999999999	0.0476190476190476	0.0
1	1.0	0.0	1.0	0.0	0.0	0.25	1.0	1.0	0.0560693641618497	0.3531187122736419	0.0849740932642487	0.1683532658693652	0.5077814569536423	0.0050437121721587	0.0071186440677966	0.0217496070244814	0.3021720284516882	0.4	0.3571428571428571	0.3333333333333333	0.5
1	0.0	0.0	0.0	0.0	0.0	0.0	1.0	1.0	0.0601156069364162	0.3531187122736419	0.3761658031088083	0.0689972401103956	0.4817880794701986	0.0071452589105581	0.0071186440677966	0.0100938307164526	0.1574713658610642	0.2	0.4999999999999999	0.238095238095238	0.4
1	0.0	1.0	1.0	0.0	0.0	0.0	1.0	1.0	0.0497109826589595	0.5845070422535211	0.1409326424870466	0.0671573137074517	0.5471854304635762	0.0098352387357094	0.0071186440677966	0.0133486588617745	0.1546009300495863	0.2	0.3571428571428571	0.238095238095238	0.2
1	0.0	0.0	1.0	0.0	0.0	0.0	1.0	0.0	0.053757225433526	0.6448692152917507	0.0808290155440414	0.030358785648574	0.6639072847682118	0.019250168123739	0.0062711864406779	0.1513703340918399	1.0	0.4	0.3571428571428571	0.2857142857142857	0.3
1	0.0	0.0	0.0	0.0	0.0	0.0	1.0	1.0	0.0485549132947976	0.6197183098591549	0.3689119170984457	0.1389144434222631	0.4387417218543045	0.0017652992602555	0.0016949152542372	0.0140266250964501	0.3363463138719946	0.2	0.3571428571428571	0.3333333333333333	0.2
1	1.0	0.0	1.0	0.0	0.0	0.0	0.0	0.0	0.0549132947976878	0.4587525150905432	0.0870466321243523	0.2943882244710212	0.4652317880794701	0.003614660390047	0.0103389830508474	0.007581588247494	0.1443718339227066	0.2	0.4999999999999999	0.238095238095238	0.2
0	0.0	0.0	1.0	1.0	0.0	0.0	1.0	0.0	0.0248554913294797	0.3078470824949698	0.1067357512953368	0.1057957681692732	0.0379139072847682	0.0100033624747814	0.0064971751412429	0.0109174989383297	0.1831177413611187	0.2	0.4999999999999999	0.0476190476190476	0.3
1	0.0	1.0	1.0	0.0	0.0	0.0	0.0	1.0	0.0479768786127167	0.5643863179074448	0.0839378238341969	0.1490340386384545	0.4817880794701986	0.0010087424344317	0.0078531073446327	0.027651480083554	0.2260347899940245	0.2	0.4999999999999999	0.238095238095238	0.0
1	0.0	1.0	1.0	0.0	0.0	0.0	1.0	0.0	0.0491329479768786	0.5694164989939637	0.0549222797927461	0.2152713891444342	0.4996688741721853	0.0043712172158708	0.0031638418079096	0.017071283995925	0.163011854308772	0.2	0.4999999999999999	0.1428571428571428	0.0
1	0.0	1.0	0.0	1.0	0.0	0.0	1.0	1.0	0.0502890173410404	0.6247484909456741	0.1367875647668394	0.2207911683532659	0.5231788079470198	0.0043712172158708	0.0184180790960451	0.0100501871690454	0.1552936220183327	0.2	0.4999999999999999	0.1428571428571428	0.1
0	0.0	1.0	1.0	0.0	0.0	0.0	0.0	0.0	0.0265895953757225	0.3078470824949698	0.1098445595854922	0.1159153633854646	0.3907284768211919	0.0097511768661735	0.0268926553672316	0.0347586188521721	0.2744298123579849	0.2	0.857142857142857	0.0476190476190476	0.1
1	0.0	0.0	1.0	0.0	0.0	0.0	1.0	1.0	0.0433526011560693	0.4537223340040242	0.082901554404145	0.0754369825206991	0.5480132450331126	0.0022696704774714	0.0044067796610169	0.0221847198298181	0.254660285941592	0.2	0.5714285714285714	0.0952380952380952	0.2
0	1.0	1.0	0.0	0.0	0.0	0.0	1.0	1.0	0.030635838150289	0.3128772635814889	0.3088082901554404	0.1352345906163753	1.0	0.0111802286482851	0.0100960451977401	0.0312783698995572	0.300894123513045	0.4	0.857142857142857	0.0476190476190476	0.3
0	0.0	0.0	0.0	0.0	0.0	0.0	0.0	0.0	0.0190751445086705	0.3380281690140845	0.1274611398963731	0.155473781048758	0.5629139072847681	0.0069771351714862	0.009322033898305	0.0302194735091001	0.2584485622167956	0.2	1.0	0.0476190476190476	0.2
1	0.0	0.0	1.0	0.0	0.0	0.0	1.0	1.0	0.0479768786127167	0.4134808853118712	0.0839378238341969	0.1471941122355106	0.4668874172185429	0.0010087424344317	0.0070621468926553	0.0171841373065023	0.1774371247992337	0.2	0.3571428571428571	0.2857142857142857	0.2
0	1.0	1.0	0.0	1.0	0.0	0.0	1.0	1.0	0.0184971098265896	0.3028169014084507	0.0953367875647668	0.1131554737810487	0.5041390728476821	0.0043712172158708	0.0120338983050847	0.0229731244970373	0.233855548789824	0.2	0.857142857142857	0.0476190476190476	0.3
1	0.0	0.0	0.0	0.0	0.0	0.25	1.0	1.0	0.0502890173410404	0.4637826961770623	0.1689119170984456	0.1122355105795768	0.3625827814569535	0.003698722259583	0.0129943502824858	0.0074629375196452	0.1425317452548234	0.2	0.4999999999999999	0.1428571428571428	0.2
1	1.0	0.0	0.0	0.0	0.0	0.0	0.0	1.0	0.038150289017341	0.4336016096579477	0.1419689119170984	0.077276908923643	0.48841059602649	0.0008406186953597	0.0040677966101694	0.0158681285882937	0.2400339608615201	0.2	0.5714285714285714	0.0952380952380952	0.2
1	0.0	1.0	1.0	1.0	0.0	0.0	1.0	0.0	0.0433526011560693	0.3430583501006037	0.0373056994818652	0.1462741490340386	0.4996688741721853	0.0034465366509751	0.007683615819209	0.0100620997145688	0.1666122089375593	0.2	0.4999999999999999	0.0476190476190476	0.5
1	0.0	1.0	1.0	0.0	0.0	0.25	1.0	0.0	0.0369942196531792	0.3329979879275654	0.1906735751295337	0.1039558417663293	0.3460264900662251	0.0034465366509751	0.0006214689265536	0.0369678116453346	0.1623677388241934	0.2	0.4999999999999999	0.1428571428571428	0.3
1	0.0	1.0	0.0	0.0	0.0	0.0	1.0	1.0	0.0543352601156069	0.5543259557344064	0.1792746113989637	0.1619135234590616	0.4980132450331124	0.0006724949562878	0.0071186440677966	0.0092498621004878	0.1803832632599389	0.2	0.857142857142857	0.0952380952380952	0.1
1	0.0	0.0	1.0	0.0	0.0	0.0	1.0	1.0	0.0265895953757225	0.6851106639839034	0.0839378238341969	0.2152713891444342	0.5437086092715231	0.0043712172158708	0.0071468926553672	0.0221644590196119	0.2548796383469543	0.2	0.4999999999999999	0.1428571428571428	0.4
1	1.0	1.0	0.0	0.0	0.0	0.0	1.0	1.0	0.0445086705202312	0.4738430583501006	0.1886010362694301	0.0846366145354185	0.5142384105960265	0.0102555480833893	0.0062711864406779	0.0080549375864898	0.0939626745211415	0.2	0.5714285714285714	0.1428571428571428	0.1
1	0.0	1.0	0.0	0.0	0.0	0.0	1.0	1.0	0.0508670520231213	0.6046277665995977	0.0528497409326424	0.0524379024839006	0.3501655629139072	0.0043712172158708	0.0066666666666666	0.0269291250645917	0.2839483463771196	0.2	0.3571428571428571	0.2857142857142857	0.5
1	0.0	1.0	1.0	0.0	0.0	0.0	1.0	1.0	0.0543352601156069	0.5845070422535211	0.0787564766839378	0.078196872125115	0.3461920529801324	0.0044552790854068	0.0069491525423728	0.0127938406566138	0.3451351500926557	0.4	0.3571428571428571	0.5714285714285714	0.1
1	0.0	1.0	1.0	0.0	0.0	0.0	1.0	1.0	0.0549132947976878	0.6448692152917507	0.1357512953367875	0.1315547378104876	0.1986754966887417	0.003782784129119	0.0082485875706214	0.0109864813183037	0.1332001546813939	0.2	0.7142857142857142	0.1428571428571428	0.2
1	0.0	0.0	0.0	0.0	0.0	0.0	0.0	1.0	0.0560693641618497	0.5643863179074448	0.4082901554404145	0.045998160073597	0.3458609271523178	0.0107599193006052	0.0071186440677966	0.0270919637885513	0.4899457098218812	0.2	0.857142857142857	0.1428571428571428	0.3
1	0.0	0.0	0.0	0.0	0.0	0.0	0.0	0.0	0.0543352601156069	0.6398390342052315	0.1461139896373057	0.1048758049678013	0.8819536423841059	0.0043712172158708	0.0106779661016949	0.0052360179506558	0.0824821042769809	0.2	0.4999999999999999	0.238095238095238	0.3
1	0.0	1.0	0.0	1.0	0.0	0.0	1.0	0.0	0.0601156069364162	0.7907444668008049	0.1098445595854922	0.0597976080956761	0.521523178807947	0.0079018157363819	0.0069265536723163	0.0300394966344895	0.2786258173091701	0.2	0.4999999999999999	0.238095238095238	0.2
1	0.0	0.0	1.0	0.0	0.0	0.0	1.0	0.0	0.038150289017341	0.7203219315895372	0.1129533678756476	0.0579576816927323	0.5248344370860927	0.0062205783456624	0.0078531073446327	0.0181728822195709	0.3543878199109722	0.2	0.4999999999999999	0.238095238095238	0.2
1	0.0	0.0	1.0	0.0	0.0	0.0	1.0	1.0	0.0485549132947976	0.4688128772635815	0.2217616580310881	0.0579576816927323	0.0577814569536423	0.0059431741761936	0.007683615819209	0.025887086863724	0.5337588707670535	0.2	0.4999999999999999	0.1428571428571428	0.4
1	1.0	0.0	1.0	0.0	0.0	0.0	1.0	1.0	0.0502890173410404	0.5895372233400403	0.1678756476683938	0.2649494020239191	0.6258278145695364	0.0011768661735036	0.0143841807909604	0.0118496522508902	0.1575310171002681	0.2	0.4999999999999999	0.0476190476190476	0.2
1	0.0	0.0	1.0	0.0	0.0	0.0	1.0	0.0	0.0566473988439306	0.6046277665995977	0.150259067357513	0.1609935602575897	0.398344370860927	0.0110121049092131	0.0076892655367231	0.0094088551660908	0.1720802932033659	0.2	0.4285714285714285	0.1428571428571428	0.2
1	0.0	0.0	1.0	0.0	0.0	0.0	1.0	1.0	0.0572254335260115	0.4637826961770623	0.1305699481865285	0.1067157313707451	0.4602649006622516	0.0016812373907195	0.0094915254237288	0.0046549626964111	0.0950757572334753	0.2	0.7142857142857142	0.0952380952380952	0.2
1	1.0	1.0	0.0	1.0	1.0	0.0	1.0	1.0	0.038150289017341	0.6146881287726359	0.1098445595854922	0.1895124195032198	0.629139072847682	0.0016812373907195	0.0302824858757062	0.0215825521023019	0.2513127765788696	0.2	0.4999999999999999	0.238095238095238	0.0
1	0.0	0.0	0.0	0.0	0.0	0.25	0.0	0.0	0.030635838150289	0.5744466800804829	0.2725388601036269	0.0321987120515179	0.781456953642384	0.0684263618022864	0.0256779661016949	0.0189166982031335	0.1412550646590415	0.2	0.4285714285714285	0.238095238095238	0.1
1	0.0	1.0	0.0	0.0	0.0	0.0	1.0	1.0	0.0387283236994219	0.6146881287726359	0.1699481865284974	0.0901563937442502	0.3549668874172184	0.0043712172158708	0.0069491525423728	0.0151182169431221	0.1985373925575983	0.2	0.4999999999999999	0.238095238095238	0.2
1	0.0	0.0	0.0	0.0	0.0	0.0	1.0	1.0	0.0485549132947976	0.6800804828973842	0.0870466321243523	0.092916283348666	0.3923841059602648	0.0018493611297915	0.035593220338983	0.0113481548429686	0.0946759237953918	0.2	0.4999999999999999	0.1428571428571428	0.2
0	0.0	0.0	1.0	0.0	0.0	0.0	0.0	0.0	0.0173410404624277	0.2877263581488933	0.0880829015544041	0.1002759889604416	0.5115894039735099	0.0034465366509751	0.0318079096045197	0.0095021288017353	0.2375330086950262	0.2	0.4999999999999999	0.1428571428571428	0.2
1	0.0	1.0	0.0	1.0	1.0	0.0	1.0	1.0	0.0352601156069364	0.4587525150905432	0.0710880829015544	0.0947562097516099	0.4834437086092714	0.0643913920645595	0.0638418079096045	0.023495571363026	0.2380509177811992	0.2	0.2857142857142857	0.238095238095238	0.2
1	1.0	0.0	0.0	1.0	0.0	0.0	1.0	1.0	0.0242774566473988	0.3682092555331991	0.183419689119171	0.0919963201471941	0.4470198675496688	0.0107599193006052	0.0824858757062146	0.0071638181308742	0.1230275829111678	0.2	0.2142857142857142	0.238095238095238	0.1
0	1.0	1.0	1.0	0.0	0.0	0.0	1.0	1.0	0.0277456647398844	0.3933601609657947	0.2715025906735752	0.0561177552897884	0.531456953642384	0.0018493611297915	0.0319774011299435	0.0253806766642577	0.2164929581220556	0.2	0.3571428571428571	0.1428571428571428	0.0
1	0.0	0.0	0.0	0.0	0.0	0.0	1.0	1.0	0.0317919075144508	0.4436619718309859	0.0984455958549223	0.078196872125115	0.4993377483443708	0.0110961667787491	0.0133333333333333	0.0169443621220361	0.180132782653303	0.2	0.2857142857142857	0.2857142857142857	0.2
1	0.0	0.0	1.0	0.0	0.0	0.25	0.0	0.0	0.0184971098265896	0.3028169014084507	0.0683937823834197	0.0404783808647654	0.4701986754966886	0.0028581035642232	0.0188135593220339	0.0318835760959595	0.4638691756169686	0.2	0.5714285714285714	0.1904761904761904	0.6000000000000001
