# Supplementary material for: Interpretable prediction of stroke prognosis: SHAP for SVM and nomogram for logistic regression
Source: Front Neurol. 2025 Mar 4;16:1522868. doi: 10.3389/fneur.2025.1522868 (PMC11913711; doi:10.3389/fneur.2025.1522868)
Supplement: Supplementary file 4 [file Data_Sheet_1.zip › Source Data/Dataset/AdaBoostClassifierτÜäΘóäμ╡ïμaéτÄç.csv]

	训练集预测为0的概率	训练集为1的概率	验证集预测为0的概率	验证集为1的概率
0	0.01583902842379227	0.9841609715762076	0.4495197388026829	0.550480261197317
1	0.01583902842379227	0.9841609715762076	0.023842121411031057	0.9761578785889689
2	0.5922645904805034	0.40773540951949655	0.5922645904805034	0.40773540951949655
3	0.016641698785174228	0.9833583012148257	0.47725445597514693	0.5227455440248531
4	0.4082969778722941	0.5917030221277059	0.9008028919755722	0.09919710802442779
5	0.023842121411031057	0.9761578785889689	0.015299181633049339	0.9847008183669507
6	0.018185378604205236	0.9818146213957947	0.01583902842379227	0.9841609715762076
7	0.9009666500204925	0.09903334997950744	0.01778416258429822	0.9822158374157018
8	0.5153688624339833	0.4846311375660167	0.5198705226101608	0.4801294773898393
9	0.5635360084407955	0.43646399155920446	0.9009666500204925	0.09903334997950744
10	0.46836005084449595	0.531639949155504	0.01583902842379227	0.9841609715762076
11	0.41683396394156347	0.5831660360584364	0.41201368889473056	0.5879863111052693
12	0.3756186477086686	0.6243813522913314	0.0212487349806719	0.9787512650193281
13	0.43516631128719147	0.5648336887128086	0.8858674802118086	0.11413251978819143
14	0.406904059906059	0.5930959400939411	0.4788122788634987	0.5211877211365014
15	0.5241613959695072	0.4758386040304928	0.5184922544863608	0.48150774551363906
16	0.0212487349806719	0.9787512650193281	0.0212487349806719	0.9787512650193281
17	0.4036264855268051	0.596373514473195	0.37881325349862044	0.6211867465013796
18	0.38017164930319525	0.6198283506968048	0.0212487349806719	0.9787512650193281
19	0.5534278912461454	0.44657210875385467	0.4806480486067061	0.5193519513932938
20	0.01583902842379227	0.9841609715762076	0.339170850621502	0.660829149378498
21	0.023842121411031057	0.9761578785889689	0.4908880792296605	0.5091119207703395
22	0.5000500382855816	0.4999499617144183	0.5430439685781405	0.45695603142185953
23	0.5922645904805034	0.40773540951949655	0.01583902842379227	0.9841609715762076
24	0.9108442659548911	0.08915573404510893	0.01778416258429822	0.9822158374157018
25	0.4806480486067061	0.5193519513932938	0.5922645904805034	0.40773540951949655
26	0.015212518348769079	0.9847874816512309	0.5118573449377138	0.4881426550622861
27	0.026060578329854246	0.9739394216701457	0.47725445597514693	0.5227455440248531
28	0.4513404575519126	0.5486595424480875	0.01583902842379227	0.9841609715762076
29	0.4745224323431931	0.5254775676568069	0.0212487349806719	0.9787512650193281
30	0.5184922544863608	0.48150774551363906	0.4745224323431931	0.5254775676568069
31	0.40785398177839344	0.5921460182216065	0.011645142920499557	0.9883548570795004
32	0.13183288516966585	0.8681671148303342	0.4806480486067061	0.5193519513932938
33	0.5203282750995876	0.47967172490041243	0.015212518348769079	0.9847874816512309
34	0.01583902842379227	0.9841609715762076	0.4908880792296605	0.5091119207703395
35	0.406904059906059	0.5930959400939411	0.015212518348769079	0.9847874816512309
36	0.015212518348769079	0.9847874816512309	0.447975303442795	0.552024696557205
37	0.5016108694937453	0.4983891305062548	0.4908880792296605	0.5091119207703395
38	0.4788122788634987	0.5211877211365014	0.4457211662662772	0.5542788337337228
39	0.36605428097772624	0.6339457190222738	0.4495197388026829	0.550480261197317
40	0.447975303442795	0.552024696557205	0.40646153694570114	0.5935384630542988
41	0.4820882151128433	0.5179117848871566	0.5203282750995876	0.47967172490041243
42	0.013082087256652936	0.986917912743347	0.4495197388026829	0.550480261197317
43	0.36605428097772624	0.6339457190222738	0.0212487349806719	0.9787512650193281
44	0.01583902842379227	0.9841609715762076	0.0212487349806719	0.9787512650193281
45	0.013544777778023265	0.9864552222219767	0.015212518348769079	0.9847874816512309
46	0.5716481659091018	0.4283518340908981	0.9009666500204925	0.09903334997950744
47	0.37881325349862044	0.6211867465013796	0.5203282750995876	0.47967172490041243
48	0.4452681213092195	0.5547318786907806	0.5203282750995876	0.47967172490041243
49	0.013544777778023265	0.9864552222219767	0.5184922544863608	0.48150774551363906
50	0.4137966877903718	0.5862033122096282	0.01583902842379227	0.9841609715762076
51	0.3756186477086686	0.6243813522913314	0.01778416258429822	0.9822158374157018
52	0.5548531511763081	0.44514684882369204	0.013544777778023265	0.9864552222219767
53	0.018185378604205236	0.9818146213957947	0.3435251255827516	0.6564748744172483
54	0.3756186477086686	0.6243813522913314	0.5635360084407955	0.43646399155920446
55	0.4513404575519126	0.5486595424480875	0.018185378604205236	0.9818146213957947
56	0.9154582286065973	0.08454177139340276	0.01583902842379227	0.9841609715762076
57	0.6141001601150511	0.3858998398849489	0.585834220589904	0.414165779410096
58	0.4378605538487575	0.5621394461512425	0.9108442659548911	0.08915573404510893
59	0.5203282750995876	0.47967172490041243	0.339170850621502	0.660829149378498
60	0.5136949360948404	0.48630506390515965	0.01583902842379227	0.9841609715762076
61	0.37881325349862044	0.6211867465013796	0.013544777778023265	0.9864552222219767
62	0.9009666500204925	0.09903334997950744	0.36605428097772624	0.6339457190222738
63	0.5922645904805034	0.40773540951949655	0.013544777778023265	0.9864552222219767
64	0.47725445597514693	0.5227455440248531	0.43516631128719147	0.5648336887128086
65	0.5198705226101608	0.4801294773898393	0.3756186477086686	0.6243813522913314
66	0.4513404575519126	0.5486595424480875	0.5430439685781405	0.45695603142185953
67	0.8858674802118086	0.11413251978819143	0.020412683086219265	0.9795873169137806
68	0.406904059906059	0.5930959400939411	0.01583902842379227	0.9841609715762076
69	0.4408193514763645	0.5591806485236355	0.48905002756488086	0.5109499724351191
70	0.4452681213092195	0.5547318786907806	0.4495197388026829	0.550480261197317
71	0.3756186477086686	0.6243813522913314	0.4457211662662772	0.5542788337337228
72	0.406904059906059	0.5930959400939411	0.5034496141482683	0.4965503858517317
73	0.013544777778023265	0.9864552222219767	0.5184922544863608	0.48150774551363906
74	0.4745224323431931	0.5254775676568069	0.5203282750995876	0.47967172490041243
75	0.013544777778023265	0.9864552222219767	0.5534278912461454	0.44657210875385467
76	0.339170850621502	0.660829149378498	0.47725445597514693	0.5227455440248531
77	0.585834220589904	0.414165779410096	0.5096311085324429	0.4903688914675571
78	0.4908880792296605	0.5091119207703395	0.5548531511763081	0.44514684882369204
79	0.018185378604205236	0.9818146213957947	0.5635360084407955	0.43646399155920446
80	0.406904059906059	0.5930959400939411	0.01828866327816396	0.9817113367218361
81	0.5534278912461454	0.44657210875385467	0.4513404575519126	0.5486595424480875
82	0.41683396394156347	0.5831660360584364	0.5184922544863608	0.48150774551363906
83	0.47725445597514693	0.5227455440248531	0.9009666500204925	0.09903334997950744
84	0.8858674802118086	0.11413251978819143	0.41683396394156347	0.5831660360584364
85	0.015212518348769079	0.9847874816512309	0.4908880792296605	0.5091119207703395
86	0.01583902842379227	0.9841609715762076	0.013544777778023265	0.9864552222219767
87	0.9122309463500359	0.0877690536499641	0.0212487349806719	0.9787512650193281
88	0.01778416258429822	0.9822158374157018	0.01583902842379227	0.9841609715762076
89	0.5000500382855816	0.4999499617144183	0.01778416258429822	0.9822158374157018
90	0.5184922544863608	0.48150774551363906	0.4908880792296605	0.5091119207703395
91	0.01583902842379227	0.9841609715762076	0.48905002756488086	0.5109499724351191
92	0.48905002756488086	0.5109499724351191	0.9122309463500359	0.0877690536499641
93	0.4806480486067061	0.5193519513932938	0.4091067814760988	0.5908932185239012
94	0.38017164930319525	0.6198283506968048	0.01583902842379227	0.9841609715762076
95	0.01583902842379227	0.9841609715762076	0.5203282750995876	0.47967172490041243
96	0.01583902842379227	0.9841609715762076	0.5203282750995876	0.47967172490041243
97	0.42576966337815775	0.5742303366218423	0.4091067814760988	0.5908932185239012
98	0.5430439685781405	0.45695603142185953	0.4820882151128433	0.5179117848871566
99	0.5922645904805034	0.40773540951949655	0.4806480486067061	0.5193519513932938
100	0.6141001601150511	0.3858998398849489	0.5203282750995876	0.47967172490041243
101	0.3756186477086686	0.6243813522913314	0.013544777778023265	0.9864552222219767
102	0.01778416258429822	0.9822158374157018	0.4706314661253606	0.5293685338746394
103	0.5548531511763081	0.44514684882369204	0.5491739415690502	0.4508260584309498
104	0.5491739415690502	0.4508260584309498	0.02052835334077703	0.9794716466592229
105	0.447975303442795	0.552024696557205	0.9241410245715498	0.07585897542845019
106	0.01583902842379227	0.9841609715762076	0.43516631128719147	0.5648336887128086
107	0.6141001601150511	0.3858998398849489	0.9241410245715498	0.07585897542845019
108	0.5203282750995876	0.47967172490041243	0.5430439685781405	0.45695603142185953
109	0.5635360084407955	0.43646399155920446	0.3756186477086686	0.6243813522913314
110	0.9108442659548911	0.08915573404510893	0.4513404575519126	0.5486595424480875
111	0.013544777778023265	0.9864552222219767	0.5468536520483855	0.45314634795161446
112	0.5203282750995876	0.47967172490041243	0.4457211662662772	0.5542788337337228
113	0.9009666500204925	0.09903334997950744	0.37881325349862044	0.6211867465013796
114	0.01583902842379227	0.9841609715762076	0.36605428097772624	0.6339457190222738
115	0.34046500502480503	0.659534994975195	0.9154582286065973	0.08454177139340276
116	0.4091067814760988	0.5908932185239012	0.37881325349862044	0.6211867465013796
117	0.3599119789946308	0.6400880210053692	0.5255999939550399	0.4744000060449602
118	0.5184922544863608	0.48150774551363906	0.01778416258429822	0.9822158374157018
119	0.01583902842379227	0.9841609715762076	0.4457211662662772	0.5542788337337228
120	0.5635360084407955	0.43646399155920446	0.4908880792296605	0.5091119207703395
121	0.5635360084407955	0.43646399155920446	0.406904059906059	0.5930959400939411
122	0.018185378604205236	0.9818146213957947	0.01583902842379227	0.9841609715762076
123	0.37881325349862044	0.6211867465013796	0.9108442659548911	0.08915573404510893
124	0.5203282750995876	0.47967172490041243	0.023842121411031057	0.9761578785889689
125	0.41683396394156347	0.5831660360584364	0.013544777778023265	0.9864552222219767
126	0.40050935648857416	0.5994906435114258	0.01583902842379227	0.9841609715762076
127	0.023842121411031057	0.9761578785889689	0.8725885249204474	0.1274114750795526
128	0.5491739415690502	0.4508260584309498	0.47725445597514693	0.5227455440248531
129	0.4788122788634987	0.5211877211365014	0.01778416258429822	0.9822158374157018
130	0.9241410245715498	0.07585897542845019	0.018185378604205236	0.9818146213957947
131	0.5184922544863608	0.48150774551363906	0.41683396394156347	0.5831660360584364
132	0.5096311085324429	0.4903688914675571	0.5534278912461454	0.44657210875385467
133	0.3756186477086686	0.6243813522913314	0.4745224323431931	0.5254775676568069
134	0.8856819226791947	0.11431807732080537	0.013082087256652936	0.986917912743347
135	0.9241410245715498	0.07585897542845019	0.4908880792296605	0.5091119207703395
136	0.8718927872132026	0.12810721278679726	0.5548531511763081	0.44514684882369204
137	0.9241410245715498	0.07585897542845019	0.4457211662662772	0.5542788337337228
138	0.4378605538487575	0.5621394461512425	0.41683396394156347	0.5831660360584364
139	0.41683396394156347	0.5831660360584364	0.47725445597514693	0.5227455440248531
140	0.01583902842379227	0.9841609715762076	0.5034496141482683	0.4965503858517317
141	0.5153688624339833	0.4846311375660167	0.46836005084449595	0.531639949155504
142	0.018185378604205236	0.9818146213957947	0.013544777778023265	0.9864552222219767
143	0.41683396394156347	0.5831660360584364	0.4378605538487575	0.5621394461512425
144	0.01583902842379227	0.9841609715762076	0.5198705226101608	0.4801294773898393
145	0.4908880792296605	0.5091119207703395	0.015212518348769079	0.9847874816512309
146	0.0212487349806719	0.9787512650193281	0.4513404575519126	0.5486595424480875
147	0.020412683086219265	0.9795873169137806	0.023842121411031057	0.9761578785889689
148	0.4091067814760988	0.5908932185239012	0.8114810135890398	0.1885189864109603
149	0.01583902842379227	0.9841609715762076	0.4452681213092195	0.5547318786907806
150	0.4452681213092195	0.5547318786907806	0.4082969778722941	0.5917030221277059
151	0.37056015393914593	0.629439846060854	0.4806480486067061	0.5193519513932938
152	0.4513404575519126	0.5486595424480875	0.406904059906059	0.5930959400939411
153	0.43516631128719147	0.5648336887128086	0.4091067814760988	0.5908932185239012
154	0.0232316259219144	0.9767683740780857	0.4457211662662772	0.5542788337337228
155	0.5203282750995876	0.47967172490041243	0.34046500502480503	0.659534994975195
156	0.37268976193846653	0.6273102380615334	0.447975303442795	0.552024696557205
157	0.018185378604205236	0.9818146213957947	0.01583902842379227	0.9841609715762076
158	0.3313207713870151	0.6686792286129849	0.4806480486067061	0.5193519513932938
159	0.4908880792296605	0.5091119207703395	0.406904059906059	0.5930959400939411
160	0.37881325349862044	0.6211867465013796
161	0.5203282750995876	0.47967172490041243
162	0.5534278912461454	0.44657210875385467
163	0.8970790560773585	0.10292094392264142
164	0.5203282750995876	0.47967172490041243
165	0.48019025838090984	0.5198097416190901
166	0.01564522872283749	0.9843547712771625
167	0.0212487349806719	0.9787512650193281
168	0.4820882151128433	0.5179117848871566
169	0.01583902842379227	0.9841609715762076
170	0.0212487349806719	0.9787512650193281
171	0.4036264855268051	0.596373514473195
172	0.40646153694570114	0.5935384630542988
173	0.4457211662662772	0.5542788337337228
174	0.5635360084407955	0.43646399155920446
175	0.41683396394156347	0.5831660360584364
176	0.3756186477086686	0.6243813522913314
177	0.5203282750995876	0.47967172490041243
178	0.6141001601150511	0.3858998398849489
179	0.01778416258429822	0.9822158374157018
180	0.4513404575519126	0.5486595424480875
181	0.3313207713870151	0.6686792286129849
182	0.4806480486067061	0.5193519513932938
183	0.015212518348769079	0.9847874816512309
184	0.9009666500204925	0.09903334997950744
185	0.38017164930319525	0.6198283506968048
186	0.020412683086219265	0.9795873169137806
187	0.10326487575026387	0.8967351242497361
188	0.37268976193846653	0.6273102380615334
189	0.9154582286065973	0.08454177139340276
190	0.01778416258429822	0.9822158374157018
191	0.01583902842379227	0.9841609715762076
192	0.43516631128719147	0.5648336887128086
193	0.4452681213092195	0.5547318786907806
194	0.01564522872283749	0.9843547712771625
195	0.47725445597514693	0.5227455440248531
196	0.3057579013546841	0.6942420986453159
197	0.5534278912461454	0.44657210875385467
198	0.41201368889473056	0.5879863111052693
199	0.9241410245715498	0.07585897542845019
200	0.3756186477086686	0.6243813522913314
201	0.5534278912461454	0.44657210875385467
202	0.48592500844767583	0.5140749915523242
203	0.4378605538487575	0.5621394461512425
204	0.5203282750995876	0.47967172490041243
205	0.44263316624781285	0.5573668337521871
206	0.023842121411031057	0.9761578785889689
207	0.5203282750995876	0.47967172490041243
208	0.41683396394156347	0.5831660360584364
209	0.447975303442795	0.552024696557205
210	0.4908880792296605	0.5091119207703395
211	0.5534278912461454	0.44657210875385467
212	0.9241410245715498	0.07585897542845019
213	0.5000500382855816	0.4999499617144183
214	0.5000500382855816	0.4999499617144183
215	0.5548531511763081	0.44514684882369204
216	0.3673939840011979	0.6326060159988021
217	0.5096311085324429	0.4903688914675571
218	0.4457211662662772	0.5542788337337228
219	0.015212518348769079	0.9847874816512309
220	0.013544777778023265	0.9864552222219767
221	0.36605428097772624	0.6339457190222738
222	0.447975303442795	0.552024696557205
223	0.48905002756488086	0.5109499724351191
224	0.3673939840011979	0.6326060159988021
225	0.447975303442795	0.552024696557205
226	0.3756186477086686	0.6243813522913314
227	0.020412683086219265	0.9795873169137806
228	0.4745224323431931	0.5254775676568069
229	0.4745224323431931	0.5254775676568069
230	0.023842121411031057	0.9761578785889689
231	0.01583902842379227	0.9841609715762076
232	0.406904059906059	0.5930959400939411
233	0.5184922544863608	0.48150774551363906
234	0.01583902842379227	0.9841609715762076
235	0.5922645904805034	0.40773540951949655
236	0.013544777778023265	0.9864552222219767
237	0.01778416258429822	0.9822158374157018
