# Supplementary material for: Interpretable prediction of stroke prognosis: SHAP for SVM and nomogram for logistic regression
Source: Front Neurol. 2025 Mar 4;16:1522868. doi: 10.3389/fneur.2025.1522868 (PMC11913711; doi:10.3389/fneur.2025.1522868)
Supplement: Supplementary file 4 [file Data_Sheet_1.zip › Source Data/Dataset/μ╡ïΦ»òΘ¢åμáçτ¡╛.csv]

	label
40	0
44	1
298	0
59	0
270	1
205	0
222	0
268	1
7	1
162	0
267	1
11	0
22	1
347	1
122	0
70	0
252	0
341	1
199	0
295	1
131	0
364	0
149	0
200	1
43	1
101	1
144	0
272	1
71	0
217	1
230	0
66	1
206	1
57	1
97	1
315	1
166	1
92	1
392	0
13	1
104	1
186	1
332	1
138	1
29	1
386	1
99	1
276	0
24	0
184	0
320	0
91	0
388	1
194	0
239	1
321	0
134	1
100	1
64	1
180	1
283	1
223	0
90	0
78	1
73	1
214	1
129	1
247	0
157	1
378	1
381	1
289	1
55	1
225	1
383	1
362	1
33	0
248	1
346	1
110	1
54	1
213	1
115	0
36	1
335	0
221	0
376	1
181	0
188	1
218	0
234	1
264	0
255	1
317	0
37	1
67	1
307	1
304	0
133	0
306	1
111	1
108	1
373	1
160	1
209	1
192	1
216	1
319	1
350	1
118	1
345	1
179	1
390	1
169	1
226	1
146	1
193	1
327	1
265	0
220	1
