# Supplementary material for: Interpretable prediction of stroke prognosis: SHAP for SVM and nomogram for logistic regression
Source: Front Neurol. 2025 Mar 4;16:1522868. doi: 10.3389/fneur.2025.1522868 (PMC11913711; doi:10.3389/fneur.2025.1522868)
Supplement: Supplementary file 4 [file Data_Sheet_1.zip › Source Data/Dataset/Φ«¡τ╗âΘ¢åσƒ║τ║┐μò░μì«Φí¿.csv]

	0	1	p.overall
	N=75	N=163
Age	68.6 (11.7)	66.6 (11.4)	0.219
Gender	0.79 (0.41)	0.77 (0.42)	0.814
Hypertension	0.53 (0.50)	0.78 (0.42)	<0.001
Hyperlipemia	0.23 (0.42)	0.34 (0.48)	0.058
Hyperuricemia	0.08 (0.27)	0.15 (0.36)	0.112
Hypoproteinemia	0.13 (0.34)	0.12 (0.32)	0.721
Hyperhomocysteinemia	0.43 (0.50)	0.64 (0.48)	0.002
Diabetes	0.21 (0.41)	0.58 (0.49)	<0.001
SmokingHistory	0.11 (0.31)	0.65 (0.48)	<0.001
DrinkingHistory	0.05 (0.23)	0.13 (0.34)	0.043
Stroke	0.29 (0.46)	0.45 (0.62)	0.027
AF	0.13 (0.34)	0.06 (0.23)	0.075
AS	0.51 (0.50)	0.73 (0.45)	0.001
Hemadostenosis	0.51 (0.50)	0.58 (0.49)	0.277
WBC	7.11 [5.49;8.66]	6.86 [5.68;9.23]	0.659
RDW	13.2 [11.5;15.5]	13.5 [12.3;15.6]	0.152
PDW	16.9 [16.2;19.3]	19.4 [16.5;22.1]	<0.001
NEU	5.89 [3.66;6.86]	4.99 [3.69;6.70]	0.494
LYM	1.56 [1.12;1.89]	1.67 [1.27;2.05]	0.376
MON	0.47 [0.37;0.64]	0.46 [0.35;0.61]	0.616
RBC	4.57 [4.28;4.88]	4.52 [4.22;5.04]	0.6
Hb	144 [136;153]	144 [131;154]	0.598
HCT	0.44 [0.41;0.47]	0.44 [0.40;2.38]	0.119
PLT	184 [140;220]	176 [142;222]	0.935
TBIL	18.5 [14.8;23.7]	15.7 [12.4;21.5]	0.039
Alb	38.8 [36.2;41.9]	39.1 [36.7;41.8]	0.626
Glb	21.5 [19.7;24.4]	22.8 [20.0;27.1]	0.104
ALT	17.0 [12.0;21.5]	18.0 [12.0;24.0]	0.613
AST	20.0 [17.0;23.5]	19.0 [16.0;25.0]	0.493
AST.ALT	1.89 [1.00;2.50]	1.56 [1.09;2.38]	0.601
Urea	5.87 [4.52;6.83]	5.27 [4.61;6.62]	0.177
Cr	65.0 [56.2;74.9]	66.0 [56.6;76.0]	0.363
UA	301 [244;361]	318 [263;384]	0.119
TC	3.89 [3.39;4.66]	4.03 [3.50;4.88]	0.267
TG	1.26 [0.90;1.71]	1.36 [0.96;1.90]	0.209
ApoAI	1.21 [1.07;1.46]	1.32 [1.12;1.88]	0.014
HDL	1.10 [0.97;1.21]	1.04 [0.91;1.27]	0.671
LDL	2.14 [1.75;2.78]	2.34 [1.82;2.92]	0.152
Glu	6.08 [5.16;7.29]	5.71 [5.04;8.09]	0.563
HCY	19.5 [14.1;29.5]	18.8 [14.0;25.4]	0.39
K	4.08 [3.80;4.30]	4.07 [3.80;4.34]	0.805
Na	141 [139;143]	141 [140;143]	0.544
Cl	105 [103;108]	106 [104;108]	0.246
Ca	2.23 (0.13)	2.25 (0.14)	0.27
P	1.00 [0.82;1.12]	0.98 [0.86;1.12]	0.91
PT	11.0 [10.3;11.5]	11.0 [10.3;12.1]	0.258
INR	0.95 [0.89;1.00]	0.95 [0.89;1.04]	0.505
APTT	25.4 [23.6;28.4]	27.2 [24.6;30.4]	0.006
TT	17.0 [16.4;17.9]	16.7 [15.2;17.7]	0.089
FIB	2.78 [2.36;3.44]	2.81 [2.32;3.35]	0.56
DD	0.44 [0.26;1.11]	0.35 [0.21;0.72]	0.058
FDP	1.90 [0.98;3.90]	1.36 [0.90;2.20]	0.03
EF	58.0 [55.0;65.0]	58.0 [54.5;64.0]	0.066
HR	76.0 [69.5;80.0]	76.0 [67.5;81.0]	0.871
SBP	150 [140;162]	145 [134;158]	0.113
DBP	88.0 [78.5;94.5]	86.0 [78.0;96.0]	0.624
BMI	24.0 [21.5;25.6]	23.2 [21.6;25.0]	0.355
GNRI	62.2 [58.4;67.0]	62.8 [59.1;66.7]	0.7
NLR	3.22 [1.94;5.04]	3.00 [2.03;4.49]	0.704
MLR	0.31 [0.20;0.44]	0.29 [0.21;0.36]	0.289
SII	562 [344;889]	518 [335;866]	0.497
PLR	112 [83.2;150]	105 [75.7;145]	0.417
TOAST	1.00 [1.00;1.00]	1.00 [1.00;1.00]	0.439
KWST	1.00 [1.00;1.00]	1.00 [1.00;1.00]	0.047
BI	65.0 [65.0;92.5]	65.0 [55.0;65.0]	<0.001
NHISS	2.00 [1.00;3.00]	4.00 [2.00;5.00]	<0.001
CONUT	2.00 [1.00;3.00]	2.00 [1.00;3.00]	0.118
