# Supplementary material for: Interpretable prediction of stroke prognosis: SHAP for SVM and nomogram for logistic regression
Source: Front Neurol. 2025 Mar 4;16:1522868. doi: 10.3389/fneur.2025.1522868 (PMC11913711; doi:10.3389/fneur.2025.1522868)
Supplement: Supplementary file 4 [file Data_Sheet_1.zip › Source Data/Dataset/test.csv]

label	Diabetes	SmokingHistory	Stroke	AS	PDW	TBIL	TG	PLR	BI	NHISS
0	1	1	0	0	0.312877264	0.112953368	0.105795768	0.215218847	0.5	0.142857143
1	0	0	0	0	0.639839034	0.14611399	0.104875805	0.082482104	0.5	0.238095238
0	0	0	0.25	0	0.292756539	0.14611399	0.089236431	0.232599906	0.5	0.142857143
1	0	0	0	1	0.59305835	0.325388601	0.144434223	0.285013182	0.214285714	0.428571429
0	1	0	0.25	0	0.493963783	0.338860104	0.035878565	0.175634993	0.928571429	0.047619048
1	0	1	0.25	1	0.614688129	0.174093264	0.07175713	0.192061537	0.571428571	0.047619048
1	1	1	0.25	0	0.717303823	0.435233161	0.144434223	0.256108012	0.357142857	0.142857143
1	0	1	0.25	1	0.609657948	0.240414508	0.211591536	0.142292542	0.5	0.19047619
0	1	0	0	0	0.527665996	0.339896373	0.245630175	0.344608504	0.5	0.19047619
0	0	0	0.25	0	0.418511066	0.173056995	0.378104876	0.144425061	1	0.047619048
1	1	1	0.25	1	0.795774648	0.189637306	0.200551978	0.112075119	0.357142857	0.238095238
1	1	1	0.25	1	0.282696177	0.050777202	0.293468261	0.013363807	0.571428571	0.095238095
1	1	0	0.25	1	0.635311871	0.151295337	0.115915363	0.333345147	0	0.619047619
0	0	0	0	0	0.413480885	0.119170984	0.033118675	0.227002709	1	0.047619048
0	0	1	0	1	0.332997988	0.071295337	0.051517939	0.747683799	0.357142857	0.095238095
1	0	1	0	1	0.277665996	0.179274611	0.116835327	0.204360604	0.5	0.095238095
0	1	0	0	0	0.670020121	0.211398964	0.044158234	0.22294192	0.5	0.142857143
1	1	1	0	0	0.484909457	0.083937824	0.098436063	0.009447743	0.5	0.047619048
1	1	0	0	1	0.604627767	0.150259067	0.16099356	0.172080293	0.428571429	0.142857143
0	0	0	0	1	0.486921529	0.067357513	0.052437902	0.144353418	0.5	0.095238095
1	1	1	0	1	0.569416499	0.120207254	0.111315547	0.280849448	0.5	0.095238095
1	1	0	0	1	0.468812877	0.221761658	0.057957682	0.533758871	0.5	0.142857143
0	0	0	0	0	0.47334004	0.129533679	0.298068077	0.468559541	0.714285714	0.047619048
1	1	1	0	1	0.779678068	0.34507772	0.098436063	0.11860302	0.428571429	0.142857143
1	0	1	0	1	0.715794769	0.206217617	0.057957682	0.15798803	0.357142857	0.238095238
0	0	0	0.25	1	0.282696177	0.274611399	0.049678013	0.256866714	0.5	0.095238095
0	1	1	0	1	0.307847082	0.18134715	0.177552898	0.171964409	0.7	0.047619048
1	0	0	0	1	0.579476861	0.211398964	0.086476541	0.130646382	0.5	0.095238095
1	1	1	0.25	1	0.765593561	0.180310881	0.062557498	0.145475244	0.5	0.095238095
1	1	0	0.25	1	0.644869215	0.157512953	0.062557498	0.142949373	0	0.666666667
1	0	1	0	1	0.493963783	0.194818653	0.068077277	0.10283649	0.5	0.047619048
1	1	1	0	1	0.861167002	0.065284974	0.080956762	0.1478315	0.571428571	0.047619048
1	0	0	0	1	0.363179074	0.107772021	0.215271389	0.585691149	0.071428571	0.666666667
1	0	1	0	1	0.611167002	0.05492228	0.060717571	0.120800696	0.214285714	0.333333333
1	1	0	0	0	0.419517103	0.237305699	0.208831647	0.171620808	0.285714286	0.333333333
1	0	1	0.25	0	0.650402414	0.095336788	0.157313707	0.090445059	0.285714286	0.238095238
1	1	0	0	1	0.59054326	0.147150259	0.085556578	0.283411411	0.071428571	0.142857143
0	1	0	0.25	1	0.436619718	0.152331606	0.051517939	0.207606593	0.5	0.142857143
1	0	1	0	1	0.483903421	0.125388601	0.158233671	0.149395938	0.357142857	0.047619048
0	1	1	0	0	0.29778672	0.102590674	0.064397424	0.155595111	0.5	0.142857143
1	1	1	0.25	1	0.494466801	0.094300518	0.145354186	0.101163875	0.357142857	0.19047619
1	0	0	0	1	0.467806841	0.224870466	0.092916283	0.260415971	0.428571429	0.142857143
1	1	1	0	1	0.34305835	0.037305699	0.146274149	0.166612209	0.5	0.047619048
1	1	0	0	1	0.696177062	0.207253886	0.372585097	0.113773564	0.5	0.142857143
1	1	0	0.25	1	0.820925553	0.174093264	0.09475621	0.122907948	0.5	0
1	0	1	0.25	1	0.641348089	0.113989637	0.076356946	0.16582254	0.5	0.142857143
0	0	0	0	0	0.480885312	0.191709845	0.046918123	0.159838967	1	0
1	0	0	0.25	1	0.463782696	0.168911917	0.112235511	0.142531745	0.5	0.142857143
0	0	0	0	0	0.393360161	0.23626943	0.158233671	0.11770593	0.5	0.047619048
0	0	1	0	0	0.312877264	0.277720207	0.06899724	0.173360288	0.5	0.238095238
1	1	1	0	0	0.76056338	0.129533679	0.161913523	0.119424381	0.357142857	0.19047619
1	0	1	0.25	0	0.744969819	0.260103627	0.080036799	0.376427223	0.214285714	0.428571429
1	1	1	0.25	1	0.906438632	0.104663212	0.227230911	0.116667583	0.285714286	0.380952381
1	1	1	0.25	1	0.41498994	0.101554404	0.110395584	0.384500068	0.642857143	0.142857143
0	1	0	0.25	1	0.338028169	0.533678756	0.039558418	0.145326641	0.5	0.142857143
1	1	0	0	1	0.720321932	0.112953368	0.057957682	0.35438782	0.5	0.238095238
1	1	1	0.25	1	0.715291751	0.173056995	0.039558418	0.193111097	0.285714286	0.19047619
0	1	0	0.25	0	0.327967807	0.124352332	0.085556578	0.231648371	0.857142857	0.047619048
0	0	0	0	0	0.503018109	0.133678756	0.098436063	0.307962933	1	0.047619048
1	1	1	0.25	0	0.554325956	0.086010363	0.068077277	0.116731935	0.428571429	0.142857143
1	1	1	0.25	0	0.61971831	0.128497409	0.156393744	0.249922273	0.285714286	0.238095238
1	1	1	0	1	0.61971831	0.122279793	0.019319227	0.211523848	0.357142857	0.238095238
1	0	1	0	0	0.594064386	0.083937824	0.20699172	0.014874302	0.357142857	0.142857143
1	1	1	0.25	1	0.633802817	0.103626943	0.108555658	0.290195384	0.357142857	0.238095238
0	0	1	0	0	0.519114688	0.112953368	0.105795768	0.215218847	0.5	0.142857143
1	1	1	0.25	0	0.56639839	0.189637306	0.070837167	0.153187838	0.5	0.142857143
0	0	0	0	0	0.474849095	0.213471503	0.018399264	0.567750602	0.857142857	0.047619048
1	0	0	0	1	0.680080483	0.087046632	0.092916283	0.094675924	0.5	0.142857143
1	1	1	0.25	1	0.820925553	0.21761658	0.144434223	0.202542142	0.5	0.142857143
1	1	1	0	1	0.332997988	0.219689119	0.062557498	0.166846185	0.285714286	0.380952381
0	1	1	0	1	0.307847082	0.106735751	0.105795768	0.183117741	0.5	0.047619048
1	0	1	0	0	0.376257545	0.131606218	0.036798528	0.036249927	0.5	0.142857143
1	0	0	0	0	0.483903421	0.088082902	0.069917203	0.096641735	0.857142857	0.047619048
0	0	1	0	1	0.307847082	0.277720207	0.073597056	0.183195255	0.5	0.047619048
0	0	0	0	0	0.460261569	0.173056995	0.172953082	0.101701429	0.428571429	0.142857143
0	0	0	0	0	0.307847082	0.116062176	0.090156394	0.17780451	0.428571429	0.047619048
1	0	0	0	1	0.596579477	0.250777202	0.065317387	0.015349143	0.5	0.142857143
1	0	0	0.25	1	0.488933602	0.117098446	0.082796688	0.261385855	0.357142857	0.380952381
0	0	0	0	1	0.302816901	0.165803109	0.060717571	0.220274333	0.571428571	0.095238095
1	1	0	0.25	1	0.332997988	0.190673575	0.103955842	0.162367739	0.5	0.142857143
1	1	0	0	1	0.810865191	0.139896373	0.035878565	0.518694331	0.571428571	0.047619048
1	1	0	0	1	0.458752515	0.076683938	0.083716651	0.136885681	0.5	0.142857143
1	0	1	0	1	0.312877264	0.246632124	0.114075437	0.236388693	0.5	0.238095238
0	0	0	0	1	0.413480885	0.247668394	0.11775529	0.393140697	0.928571429	0.047619048
1	1	1	0.25	1	0.478873239	0.167875648	0.095676173	0.19346095	0.5	0.095238095
1	1	0	0	1	0.353118712	0.162694301	0.169273229	0.387572572	0.357142857	0.285714286
1	1	1	0.25	1	0.681086519	0.10984456	0.230910764	0.251501611	0.285714286	0.285714286
1	1	0	0.25	0	0.783199195	0.166839378	0.089236431	0.243591307	0.5	0.142857143
1	1	1	0	1	0.70221328	0.214507772	0.050597976	0.036335186	0.5	0.19047619
1	0	1	0.25	1	0.638832998	0.173056995	0.110395584	0.618087428	0.357142857	0.19047619
1	1	0	0	1	0.428571429	0.216580311	0.152713891	0.047973483	0.357142857	0.047619048
1	1	1	0	1	0.332997988	0.123316062	0.076356946	0	0.5	0.142857143
0	0	0	0	1	0.322937626	0.077720207	0.082796688	0.120759915	1	0.047619048
1	1	0	0	1	0.556338028	0.050777202	0.04875805	0.297434015	0.357142857	0.333333333
1	1	1	0.25	1	0.617203219	0.235233161	0.153633855	0.139289667	0.5	0.095238095
1	0	0	0	1	0.413480885	0.141968912	0.275068997	0.167706977	0.514285714	0.19047619
0	0	0	0	0	0.430080483	0.209326425	0.026678933	0.33797035	0.5	0.19047619
1	1	0	0	1	0.584507042	0.078756477	0.078196872	0.34513515	0.357142857	0.571428571
1	0	0	0	1	0.473843058	0.188601036	0.084636615	0.093962675	0.571428571	0.142857143
0	0	0	0.25	1	0.39084507	0.104663212	0.085556578	0.096419422	0.5	0.142857143
1	0	0	0	0	0.467303823	0.164766839	0.147194112	0.279352624	0.428571429	0.142857143
1	1	1	0.25	1	0.770623742	0.094300518	0.114075437	0.109146307	0.357142857	0.19047619
0	1	0	0	1	0.57444668	0.241450777	0.092916283	0.125470462	0.857142857	0.047619048
1	0	0	0	1	0.492454728	0.312953368	0.062557498	0.295797765	0.5	0.142857143
0	0	0	0	0	0.609657948	0.221761658	0.04875805	0.254721343	0.642857143	0.095238095
0	0	0	0	0	0.327967807	0.386528497	0.004599816	0.228469602	1	0.047619048
1	0	1	0	1	0.503018109	0.105699482	0.203311868	0.079957757	0.5	0.238095238
0	0	0	0	0	0.338028169	0.12746114	0.155473781	0.258448562	1	0.047619048
0	0	0	0	0	0.450704225	0.143005181	0	0.214650397	0.857142857	0.047619048
1	1	1	0.25	1	0.585513078	0.135751295	0.190432383	0.192743069	0.5	0.238095238
1	1	0	0	1	0.481891348	0.120207254	0.211591536	0.01048768	0.357142857	0.285714286
0	1	0	0	0	0.307847082	0.10984456	0.115915363	0.274429812	0.857142857	0.047619048
1	0	1	0.25	1	0.381790744	0.12746114	0.098436063	0.128580954	0.428571429	0.238095238
1	1	1	0	1	0.383299799	0.063212435	0.102115915	0.31560489	0.5	0.142857143
1	0	1	0.25	1	0.565895372	0.061139896	0.083716651	0.585691149	0.357142857	0.238095238
0	1	0	0.25	0	0.317907445	0.125388601	0.082796688	0.157493156	1	0.047619048
1	1	1	0.25	0	0.460764588	0.088082902	0.072677093	0.136619692	0.428571429	0.142857143
0	1	0	0.25	0	0.327967807	0.149222798	0.122355106	0.215160528	0.642857143	0.142857143
1	0	1	0.25	1	0.614688129	0.233160622	0.035878565	0.187111585	0.5	0.19047619
1	0	1	0	0	0.463782696	0.186528497	0.174793008	0.147299957	0.5	0.19047619
1	1	0	0	0	0.487927565	0.201036269	0.190432383	0.081631692	0	0.523809524
1	0	1	0	0	0.482394366	0.102590674	0.18399264	0.156978249	0.5	0.142857143
1	1	1	0.25	1	0.856136821	0.156476684	0.206071757	0.145307432	0.5	0.238095238
0	0	0	0.25	0	0.542253521	0.169948187	0.16099356	0.174550459	1	0.047619048
0	0	0	0.25	0	0.661971831	0.128497409	0.259429623	0.070061289	0.357142857	0.142857143
1	1	1	0.25	0	0.634808853	0.07253886	0.058877645	0.317106468	0.357142857	0.238095238
1	1	1	0	1	0.614688129	0.156476684	0.086476541	0.174950822	0.5	0.19047619
0	1	1	0.25	1	0.292756539	0.093264249	0.215271389	0.296863392	1	0.047619048
0	0	0	0	1	0.602615694	0.262176166	0.091076357	0.319277592	0.5	0.142857143
1	0	1	0.25	1	0.840040241	0.208290155	0.079116835	0.204841472	0	0.80952381
1	1	0	0	1	0.636820926	0.095336788	0.360625575	0.010545365	0.357142857	0.142857143
1	1	1	0	1	0.459758551	0.135751295	0.108555658	0.130970037	0.5	0.19047619
0	0	0	0.25	0	0.317907445	0.096373057	0.044158234	0.133031206	0.5	0
1	0	1	0.25	1	0.493460765	0.264248705	0.16375345	0.073829001	0.5	0.142857143
1	0	1	0.25	1	0.825955734	0.119170984	0.062557498	0.195973533	0.642857143	0.142857143
0	1	0	0	1	0.393360161	0.271502591	0.056117755	0.216492958	0.357142857	0.142857143
0	0	0	0	0	0.29778672	0.140932642	0.083716651	0.067448539	0.571428571	0.142857143
0	0	1	0.25	0	0.432092555	0.135751295	0.168353266	0.192743069	0.5	0.142857143
1	1	1	0.25	0	0.421529175	0.312953368	0.130634775	0.184063891	0.357142857	0.142857143
1	0	0	0	0	0.579476861	0.243523316	0.107635695	0.011693459	0.5	0.142857143
0	0	0	0.25	0	0.417002012	0.063212435	0.093836247	0.212074573	0.714285714	0.095238095
0	0	1	0.25	0	0.364688129	0.172020725	0.04323827	0.012867871	0.714285714	0.19047619
1	1	1	0.5	1	0.924044266	0.117098446	0.083716651	0.095152176	0.357142857	0.238095238
0	0	0	0	0	0.573440644	0.003937824	0.139834407	0.426413261	0.5	0.142857143
1	1	0	0	1	0.488933602	0.23626943	0.158233671	0.11770593	0.5	0.19047619
1	0	1	0	1	0.604627767	0.122279793	0.037718491	0.239524966	0.5	0.142857143
1	1	0	0.25	1	0.353118712	0.084974093	0.168353266	0.302172028	0.357142857	0.333333333
1	0	0	0	0	0.77917505	0.220725389	0.057037718	0.28642651	0.357142857	0.142857143
1	1	1	0	1	0.56639839	0.013471503	0.106715731	0.218122915	0.928571429	0
1	1	1	0	0	0.496478873	0.216580311	0.286108556	0.170560553	0.5	0.19047619
1	0	1	0	1	0.477364185	0.148186528	0.054277829	0.614178966	0.642857143	0.142857143
0	0	0	0	1	0.454225352	0.008290155	0.097516099	0.203847359	0.357142857	0.095238095
1	0	1	0.25	1	0.431589537	0.05388601	0.083716651	0.371801426	0.5	0.047619048
1	1	0	0	1	0.569416499	0.05492228	0.215271389	0.163011854	0.5	0.142857143
0	0	1	0	1	0.474849095	0.147150259	0.044158234	0.00889434	0.5	0.142857143
1	1	1	0	1	0.584507042	0.187564767	0.104875805	0.11520061	0.571428571	0.047619048
1	1	0	0	1	0.559356137	0.221761658	0.070837167	0.004345131	0.357142857	0.142857143
1	1	1	0	0	0.886317907	0.158549223	0.068077277	0.179048282	0.357142857	0.238095238
0	0	0	0.25	0	0.437625755	0.093264249	0.072677093	0.32268919	0.5	0.142857143
1	0	1	0	0	0.39084507	0.113989637	0.059797608	0.818476919	0.357142857	0.19047619
