# Supplementary material for: Interpretable prediction of stroke prognosis: SHAP for SVM and nomogram for logistic regression
Source: Front Neurol. 2025 Mar 4;16:1522868. doi: 10.3389/fneur.2025.1522868 (PMC11913711; doi:10.3389/fneur.2025.1522868)
Supplement: Supplementary file 4 [file Data_Sheet_1.zip › Source Data/Dataset/RandomForestClassifierτÜäΘóäμ╡ïμaéτÄç.csv]

	训练集预测为0的概率	训练集为1的概率	验证集预测为0的概率	验证集为1的概率
0	0.0	1.0	0.0	1.0
1	0.0	1.0	0.0	1.0
2	1.0	0.0	1.0	0.0
3	0.2	0.8	0.0	1.0
4	0.2	0.8	1.0	0.0
5	0.0	1.0	0.2	0.8
6	0.0	1.0	0.0	1.0
7	1.0	0.0	0.0	1.0
8	1.0	0.0	0.2	0.8
9	1.0	0.0	0.8	0.2
10	0.8	0.2	0.0	1.0
11	0.0	1.0	0.2	0.8
12	0.0	1.0	0.2	0.8
13	0.0	1.0	0.6	0.4
14	0.2	0.8	0.4	0.6
15	0.6	0.4	0.8	0.2
16	0.0	1.0	0.4	0.6
17	0.0	1.0	0.2	0.8
18	0.4	0.6	0.0	1.0
19	1.0	0.0	0.4	0.6
20	0.0	1.0	0.2	0.8
21	0.0	1.0	1.0	0.0
22	0.8	0.2	0.8	0.2
23	0.8	0.2	0.0	1.0
24	0.8	0.2	0.0	1.0
25	0.6	0.4	1.0	0.0
26	0.0	1.0	0.2	0.8
27	0.2	0.8	0.2	0.8
28	0.0	1.0	0.0	1.0
29	0.2	0.8	0.0	1.0
30	0.8	0.2	0.2	0.8
31	0.0	1.0	0.0	1.0
32	0.0	1.0	0.2	0.8
33	1.0	0.0	0.0	1.0
34	0.0	1.0	0.2	0.8
35	0.0	1.0	0.0	1.0
36	0.0	1.0	0.0	1.0
37	0.4	0.6	0.8	0.2
38	0.2	0.8	0.6	0.4
39	0.0	1.0	0.0	1.0
40	0.2	0.8	0.0	1.0
41	0.8	0.2	0.8	0.2
42	0.0	1.0	0.2	0.8
43	0.0	1.0	0.0	1.0
44	0.0	1.0	0.4	0.6
45	0.0	1.0	0.0	1.0
46	1.0	0.0	1.0	0.0
47	0.0	1.0	0.4	0.6
48	0.2	0.8	1.0	0.0
49	0.0	1.0	0.8	0.2
50	0.2	0.8	0.0	1.0
51	0.0	1.0	0.0	1.0
52	1.0	0.0	0.2	0.8
53	0.0	1.0	0.2	0.8
54	0.0	1.0	1.0	0.0
55	0.0	1.0	0.0	1.0
56	0.8	0.2	0.0	1.0
57	1.0	0.0	0.8	0.2
58	0.0	1.0	1.0	0.0
59	0.0	1.0	0.0	1.0
60	0.0	1.0	0.0	1.0
61	0.0	1.0	0.2	0.8
62	1.0	0.0	0.0	1.0
63	1.0	0.0	0.0	1.0
64	0.0	1.0	0.2	0.8
65	1.0	0.0	0.2	0.8
66	0.8	0.2	1.0	0.0
67	0.8	0.2	0.0	1.0
68	0.0	1.0	0.0	1.0
69	0.0	1.0	0.2	0.8
70	0.0	1.0	0.2	0.8
71	0.0	1.0	0.2	0.8
72	0.0	1.0	0.6	0.4
73	0.0	1.0	0.8	0.2
74	0.2	0.8	0.8	0.2
75	0.0	1.0	0.8	0.2
76	0.0	1.0	0.2	0.8
77	1.0	0.0	0.2	0.8
78	0.2	0.8	0.6	0.4
79	0.0	1.0	1.0	0.0
80	0.0	1.0	0.2	0.8
81	0.8	0.2	0.4	0.6
82	0.0	1.0	0.6	0.4
83	0.0	1.0	1.0	0.0
84	0.8	0.2	0.2	0.8
85	0.0	1.0	0.2	0.8
86	0.0	1.0	0.0	1.0
87	1.0	0.0	0.0	1.0
88	0.0	1.0	0.0	1.0
89	0.8	0.2	0.2	0.8
90	1.0	0.0	0.6	0.4
91	0.0	1.0	0.2	0.8
92	0.0	1.0	1.0	0.0
93	0.2	0.8	0.0	1.0
94	0.2	0.8	0.2	0.8
95	0.0	1.0	0.2	0.8
96	0.2	0.8	0.8	0.2
97	0.2	0.8	0.0	1.0
98	0.2	0.8	0.0	1.0
99	1.0	0.0	0.8	0.2
100	1.0	0.0	0.8	0.2
101	0.0	1.0	0.0	1.0
102	0.0	1.0	0.8	0.2
103	1.0	0.0	0.6	0.4
104	0.8	0.2	0.0	1.0
105	0.2	0.8	1.0	0.0
106	0.0	1.0	0.0	1.0
107	1.0	0.0	0.8	0.2
108	0.8	0.2	1.0	0.0
109	0.6	0.4	0.0	1.0
110	1.0	0.0	0.2	0.8
111	0.0	1.0	0.8	0.2
112	0.2	0.8	0.2	0.8
113	1.0	0.0	0.0	1.0
114	0.0	1.0	0.0	1.0
115	0.0	1.0	0.8	0.2
116	0.0	1.0	0.0	1.0
117	0.0	1.0	0.6	0.4
118	0.8	0.2	0.0	1.0
119	0.0	1.0	0.2	0.8
120	1.0	0.0	0.2	0.8
121	1.0	0.0	0.0	1.0
122	0.0	1.0	0.0	1.0
123	0.0	1.0	1.0	0.0
124	1.0	0.0	0.0	1.0
125	0.4	0.6	0.0	1.0
126	0.0	1.0	0.0	1.0
127	0.0	1.0	0.4	0.6
128	0.6	0.4	0.0	1.0
129	0.0	1.0	0.0	1.0
130	1.0	0.0	0.2	0.8
131	1.0	0.0	0.2	0.8
132	0.8	0.2	0.8	0.2
133	0.0	1.0	0.0	1.0
134	0.6	0.4	0.0	1.0
135	1.0	0.0	0.8	0.2
136	1.0	0.0	1.0	0.0
137	1.0	0.0	0.2	0.8
138	0.0	1.0	0.0	1.0
139	0.0	1.0	0.2	0.8
140	0.0	1.0	0.6	0.4
141	1.0	0.0	0.2	0.8
142	0.0	1.0	0.0	1.0
143	0.2	0.8	0.0	1.0
144	0.0	1.0	0.2	0.8
145	0.0	1.0	0.0	1.0
146	0.0	1.0	0.2	0.8
147	0.0	1.0	0.0	1.0
148	0.0	1.0	0.4	0.6
149	0.0	1.0	0.0	1.0
150	0.6	0.4	0.4	0.6
151	0.0	1.0	0.2	0.8
152	0.6	0.4	0.4	0.6
153	0.0	1.0	0.0	1.0
154	0.2	0.8	0.2	0.8
155	0.8	0.2	0.2	0.8
156	0.2	0.8	0.4	0.6
157	0.0	1.0	0.0	1.0
158	0.0	1.0	0.4	0.6
159	0.4	0.6	0.4	0.6
160	0.0	1.0
161	0.4	0.6
162	0.8	0.2
163	1.0	0.0
164	1.0	0.0
165	0.0	1.0
166	0.0	1.0
167	0.2	0.8
168	0.2	0.8
169	0.0	1.0
170	0.0	1.0
171	0.0	1.0
172	0.0	1.0
173	0.0	1.0
174	0.8	0.2
175	0.0	1.0
176	0.0	1.0
177	0.8	0.2
178	1.0	0.0
179	0.0	1.0
180	0.4	0.6
181	0.0	1.0
182	0.0	1.0
183	0.0	1.0
184	0.8	0.2
185	0.0	1.0
186	0.0	1.0
187	0.2	0.8
188	0.2	0.8
189	1.0	0.0
190	0.0	1.0
191	0.0	1.0
192	0.0	1.0
193	0.0	1.0
194	0.0	1.0
195	0.4	0.6
196	0.0	1.0
197	0.2	0.8
198	0.0	1.0
199	0.8	0.2
200	0.0	1.0
201	1.0	0.0
202	0.4	0.6
203	0.0	1.0
204	0.6	0.4
205	0.6	0.4
206	0.0	1.0
207	0.0	1.0
208	0.0	1.0
209	0.0	1.0
210	1.0	0.0
211	1.0	0.0
212	1.0	0.0
213	0.2	0.8
214	0.2	0.8
215	1.0	0.0
216	0.0	1.0
217	0.8	0.2
218	0.0	1.0
219	0.0	1.0
220	0.0	1.0
221	0.0	1.0
222	0.0	1.0
223	0.0	1.0
224	0.0	1.0
225	0.0	1.0
226	0.0	1.0
227	0.0	1.0
228	0.6	0.4
229	0.0	1.0
230	0.0	1.0
231	0.0	1.0
232	0.0	1.0
233	0.6	0.4
234	0.0	1.0
235	1.0	0.0
236	0.0	1.0
237	0.0	1.0
