# Supplementary material for: Interpretable prediction of stroke prognosis: SHAP for SVM and nomogram for logistic regression
Source: Front Neurol. 2025 Mar 4;16:1522868. doi: 10.3389/fneur.2025.1522868 (PMC11913711; doi:10.3389/fneur.2025.1522868)
Supplement: Supplementary file 4 [file Data_Sheet_1.zip › Source Data/Dataset/data1.csv]

label	Age	Gender	Hypertension	Hyperlipemia	Hyperuricemia	Hypoproteinemia	Hyperhomocysteinemia	Diabetes	SmokingHistory	DrinkingHistory	Stroke	AF	AS	Hemadostenosis	WBC	RDW	PDW	NEU	LYM	MON	RBC	Hb	HCT	PLT	TBIL	Alb	Glb	ALT	AST	AST.ALT	Urea	Cr	UA	TC	TG	ApoAI	HDL	LDL	Glu	HCY	K	Na	Cl	Ca	P	PT	INR	APTT	TT
1	61	0	1	1	1	1	1	1	1	1	1	0	1	0	5.31	17.6	18.72	3.25	1.54	0.38	4.76	108.1	0.35	179	16.2	38.6	25.3	53	51	0.962264151	3.07	46	294	5.55	2.29	0.85	0.8	3.85	11.47	12.9	3.8	135	98	2.36	1.13	10	0.86	26.9	16.1
0	58	1	0	0	0	0	0	0	0	0	0	0	0	0	12.74	9.6	19.04	10.12	1.8	0.77	4.72	154.5	0.45	233	16.9	32.9	25.7	30	36	1.2	5.31	53	166	3.1	0.22	1.11	1.13	2.03	7.45	19.1	4.7	131	93	2.22	1.04	10.2	0.88	29	16.3
1	81	0	1	1	0	0	1	0	1	0	1	0	1	1	4.89	17.4	21.2	3.12	1.48	0.27	4.81	143.1	0.41	127	26.3	41.3	21.8	16	19	1.1875	3.56	49	313	5.33	2.52	1.34	1.16	2.95	8.51	21.1	4.4	143	106	2.34	1.06	9.2	0.79	25.9	19
0	58	1	0	0	0	0	0	0	0	0	0	0	0	0	5.69	15.7	16.6	3.31	1.8	0.42	4.65	150	0.44	209	43.6	42.3	21.5	35	32	0.914285714	4.35	72.6	483	4.81	2.83	1.05	0.84	2.88	10.18	65.8	3.91	138.9	104.1	2.18	0.95	10.2	0.88	24.3	15.4
1	66	1	1	1	1	1	1	1	1	1	1	0	1	1	7.13	19.7	12.4	5.04	1.58	0.29	5.14	164	0.48	104	12.2	38.2	21.6	31	25	0.806451613	9.39	59.7	318	3.79	1.46	1.08	0.86	2.41	7.13	24.7	3.92	140.6	109.8	2.11	0.55	10.5	0.91	27	17.8
1	65	1	1	1	1	1	1	1	1	1	0	0	1	1	5.21	18.7	12.4	3.43	1.27	0.43	4.89	148.2	0.46	162	14.9	38.3	17.6	12	17	1.416666667	4.07	64	299	2.49	0.43	1.11	1.24	0.91	5.85	47	3.4	147	111	2.1	0.96	11.9	1.04	28.7	18.6
0	56	1	0	0	0	0	1	0	0	0	0	0	0	0	6.6	18.54	11	4.06	1.75	0.56	4.26	147.3	0.42	206	28.8	40.6	12.7	12	11	0.916666667	4.57	80	430	3.8	2.9	1.16	0.81	1.86	5.12	14.3	3.7	143	105	2.19	1.22	10.4	0.89	32.6	17
1	75	1	1	1	1	1	1	1	1	1	0	0	1	0	15.83	15.3	25.4	4.17	1.06	0.46	4.79	146.9	0.43	187	21.7	41.3	22	25	19	0.76	4.84	66	354	3.94	1.84	1.18	0.86	2.23	4.76	23.6	4.4	146	109	2.12	0.84	11.4	0.99	27.1	16.7
1	75	1	1	1	0	0	1	0	1	0	1	0	1	1	17.02	16.7	26.4	4.65	1.55	0.66	4.54	145	0.43	200	12.8	38.9	21.3	16	16	1	7.49	65	451	3.79	1.63	1	0.83	2.25	7.26	29.8	4.4	146	108	2.32	0.99	11.6	1.01	37.3	19.2
1	75	1	1	0	1	0	1	1	1	0	1	0	0	0	14.23	17.7	26.3	2.91	0.87	0.28	5.33	160.3	0.47	202	15	41.4	18.4	15	12	0.8	7.51	76	272	7.18	2.16	2.3	2.14	3.84	22.46	27.4	4	133	91	2.36	1.56	11.1	0.96	24.5	16.1
1	75	0	1	1	0	0	1	1	1	1	1	0	1	0	19.74	17.5	24.9	7.09	1.84	0.72	5.21	152.4	0.47	118	36.4	44.7	25	14	21	1.5	3.72	63	323	5.55	1.22	1.51	1.38	3.51	5.57	16.3	4.6	144	104	2.36	1.12	9.5	0.82	28	17.8
0	57	1	1	0	0	0	0	0	0	0	1	0	0	0	6.25	15.4	18.4	3.19	2.48	0.38	4.86	172.4	0.46	216	19.8	43.8	22.6	20	16	0.8	5.12	72.5	307	5.84	4.33	1.83	1.28	2.95	7.98	27.7	3.92	144.3	112.9	2.02	0.83	10.6	0.91	25.3	18.3
1	67	0	1	1	0	0	1	1	1	0	0	0	1	0	10.97	17.8	22.9	7.21	2.64	0.81	4.38	130.1	0.38	244	16.8	37.4	22.7	9	14	1.555555556	8.55	62.3	366	5	1.57	1.34	1.18	2.67	10.63	10.1	4.61	139.7	101.1	2.31	0.99	9.8	0.83	26.4	17.6
1	63	0	1	1	0	0	1	0	1	1	1	0	1	0	6.51	17.8	21.27	3.86	1.9	0.61	4.04	130.7	0.38	100	23.5	40.1	26.7	31	36	1.161290323	4.76	50.1	239	4.47	2.56	1.28	1.07	2.4	5.75	27.4	3.89	142.9	109.3	2.1	0.91	9.6	0.82	21.9	18
1	67	0	1	1	0	0	1	1	1	1	1	0	1	1	4.63	15.4	21.62	2.95	1.2	0.35	4	123.5	0.36	182	13.7	40.4	22.8	17	15	0.882352941	7.67	76.6	360	5.27	2.73	1.11	0.99	2.9	21.97	30.4	4.31	137.9	103	2.14	1.08	11.1	0.96	26.1	20.3
1	52	1	1	1	1	0	1	1	1	1	0	0	1	1	5.28	11.8	22.8	2.68	2.04	0.39	5.1	164.8	0.45	163	26.8	38.8	22.9	22	17	0.772727273	5.08	49	310	3.16	0.81	0.96	0.9	1.68	5.17	12.4	4.1	141	108	2.4	0.72	11.1	0.96	26.6	18.3
1	82	0	1	1	0	0	1	1	1	1	0	0	1	0	16.99	11.5	24.04	8.74	6.89	1.18	4.5	145.2	0.42	151	23.8	35.4	28.6	18	29	1.611111111	5.87	52	400	2.61	0.77	0.94	0.8	1.26	4.08	10.3	4.4	141	106	2.39	1.12	10.8	0.94	29.9	17.5
1	70	1	1	0	0	0	1	1	1	0	1	1	1	1	4	15.4	22.2	2.55	1.03	0.32	4.27	144.5	0.44	74	22.8	43.1	16.3	9	17	1.888888889	6.92	81	236	3.56	0.8	0.9	0.94	1.97	5.19	93.3	4.2	142	106	2.26	1.01	12.1	1.05	34.8	17.4
1	69	1	1	1	0	0	1	1	1	1	1	0	1	0	17.3	14.5	25.84	5.39	1.8	0.64	4.34	148.3	0.41	150	14.4	34.9	18.8	15	19	1.266666667	3.99	47	239	4.94	1.82	1.22	1.04	2.93	5.32	14.2	4	141	105	2.22	0.9	10.4	0.9	30.3	16.7
0	71	1	1	0	0	0	0	0	0	0	1	0	0	0	9.03	15.9	20.45	7.45	1.03	0.47	5.05	163.5	0.44	191	17.3	35.9	22.3	175	152	0.868571429	12.85	80	324	5.2	1.3	1.35	1.1	3.02	12.59	10.5	4.3	142	108	2.28	1.12	10.3	0.86	21	17
0	65	1	1	0	0	0	0	0	0	0	1	0	0	0	6.2	10	19.05	4.19	1.49	0.38	5.18	162.3	0.48	241	18.1	42	21.5	28	19	0.678571429	4.53	70	346	4.9	1.61	1.21	1.05	3.03	6.03	17.3	4.2	141	103	2.46	0.84	10.7	0.93	28.1	18
1	79	1	1	0	0	0	1	1	1	1	1	0	1	0	17.3	13.4	25.3	2.46	1.63	0.47	4.19	140.9	0.4	143	20.5	39.1	22.5	20	23	1.15	5.47	81.1	302	4.43	0.9	1.4	1.3	2.47	5.97	19.3	4.26	142.4	108.1	2.1	0.66	11.4	0.99	31.6	15
1	67	1	1	1	0	0	1	1	1	0	1	0	0	1	19.3	17.5	22.4	6.94	1.4	0.54	5.05	152	0.47	211	15.5	42	22.4	57	28	0.49122807	5.98	60	243	3.64	1.92	1.3	1.05	1.97	10.11	17.5	4	138	100	2.29	1.07	10.2	0.88	27.2	16.2
1	73	1	1	0	0	0	1	1	1	0	1	0	1	1	19.2	17.7	25.67	2.99	1.31	0.53	4.28	137.3	0.39	133	35.2	37.5	18.2	10	16	1.6	4.89	65	276	3.52	2.09	1.03	0.83	1.72	4.42	10.5	3.8	142	107	2.16	0.89	10.4	0.9	30.4	18.1
0	81	1	0	0	0	0	0	1	0	0	0	0	0	0	11.9	15.4	20.57	10.93	0.64	0.29	4.07	140.1	0.39	133	35.9	34	19.2	29	70	2.413793103	4.25	63	274	5.78	2.89	1.16	0.94	3.5	6.91	90.1	4.2	142	107	2.33	1.05	9.9	0.86	30	18.9
0	64	1	0	1	0	0	0	1	0	0	1	0	0	0	4.2	15.2	16.6	2.74	1.21	0.21	4.95	147.5	0.44	157	17.5	38.7	23.8	17	14	0.823529412	6.14	78	429	3.3	1.55	1.2	0.84	1.79	5.41	26.1	4.4	139	106	2.49	0.93	11.3	0.98	23	18.4
1	68	1	1	1	0	1	1	1	1	1	1	0	1	0	173	14	27.1	2.94	0.97	0.35	6.74	147.2	0.53	85	18.2	30.3	18.9	11	18	1.636363636	5.15	68	301	9.17	2.46	1.08	1.1	5.99	5.6	16.6	4.1	140	104	2.31	1.15	9.5	0.82	30.2	20.4
1	82	1	1	1	0	0	1	1	1	0	1	0	1	1	7.84	16.7	26.2	5.63	1.74	0.32	4.64	140.5	0.41	129	26.1	39.3	21.6	12	18	1.5	3.71	62	245	5.83	1.07	2.15	2.42	2.42	5.49	19.8	3.5	142	105	2.36	0.9	11.2	0.97	25	19.3
0	67	1	1	0	0	0	0	0	0	0	1	0	0	0	5.4	15.9	16.4	2.57	2.09	0.39	4.53	139.7	0.41	157	21.8	37.5	17.9	27	18	0.666666667	6.21	74.2	245	3.4	1.18	1.2	1.12	1.7	15.21	13.9	4.47	143.5	109.2	2.25	1.17	10.3	0.89	24.5	16.8
1	64	0	1	1	0	0	1	1	0	1	1	0	1	0	12.58	17.4	27.6	7.79	4.05	0.68	5.58	192.9	0.53	172	41.3	40.4	30.1	21	26	1.238095238	3.86	83	365	2.55	0.42	1.32	1.46	0.7	5.79	28.3	4.1	137	103	2.14	0.96	12	1.05	32	15.1
1	73	1	0	1	0	0	1	1	0	0	1	0	1	0	5.3	13	22.9	3.92	1.16	0.19	4.11	124	0.37	100	18.3	36.5	17.4	15	17	1.133333333	3.65	57	191	4.18	0.9	1.09	1.14	2.41	4.95	25.1	3.9	141	107	2.04	0.92	11.3	0.98	28.4	16.6
1	89	0	1	0	1	0	1	1	1	1	1	0	1	1	6.7	18.3	24.3	4.21	1.58	0.65	4.13	135	0.39	184	19.8	40	28.8	16	15	0.9375	5.58	57	276	3.25	0.65	1.37	1.3	1.47	4.78	20.1	4.1	143	104	2.43	1.03	10.6	0.92	25.8	18
1	55	1	1	1	0	0	1	1	1	1	1	0	1	1	6.61	17.5	29.96	3.84	2.13	0.52	5.98	172.5	0.52	194	36.7	41.5	21.8	20	14	0.7	3.99	67	242	3.15	0.62	1.45	1.5	1.14	6.41	14.2	5.1	138	102	2.3	0.74	12.3	1.07	40.9	20
0	74	1	1	1	0	0	0	0	0	0	0	0	0	0	3.65	12.6	16.5	2.48	0.71	0.32	4.42	144	0.41	161	15	44.3	18.1	9	18	2	3.93	68	316	3.16	1.74	1.24	1	1.49	5.25	19.6	4.2	144	108	2.21	0.97	9.8	0.85	28.6	17.8
0	88	0	0	0	1	0	1	0	0	0	1	1	0	0	6.28	17.6	20.86	4.51	1.14	0.53	4.45	136.6	0.41	120	19.5	34.5	21.8	15	19	1.266666667	4.5	65	479	4.81	1.97	1.04	0.86	2.89	7.06	13.9	3.6	145	111	2.26	0.72	10.8	0.93	27.7	18.6
1	65	1	1	0	0	0	1	1	1	0	1	0	1	0	4.66	13.1	26.4	2.76	1.4	0.36	4.33	147	0.41	171	24.1	36.7	17.2	20	23	1.15	4.2	64	281	5.18	1.79	1.39	1.07	3.33	6.08	16.2	4.8	146	107	2.38	1.03	10.4	0.9	24.3	16
1	82	1	1	0	0	0	1	0	1	0	1	0	1	1	5.39	12.2	27.2	3.17	1.66	0.47	4.05	135	0.38	202	25.7	32.7	21.7	9	13	1.444444444	3.73	71	468	3.42	1.56	1.19	0.95	1.73	4.01	59.5	4	141	105	2.34	0.88	12.1	1.06	30.2	16.2
1	74	1	1	0	0	0	1	1	1	0	1	0	0	1	5.55	17.2	28.99	3.18	1.78	0.35	4.48	146.2	0.42	296	20.8	44.2	23.3	9	16	1.777777778	6.31	66	370	6.33	1.87	1.41	1.4	3.99	5.81	14.7	4.3	143	104	2.38	1.18	10.2	0.88	26.3	16.8
0	82	0	1	0	0	0	0	0	0	0	0	0	0	0	4.4	15.9	16.6	3.07	0.9	0.36	4.05	125.6	0.38	124	40.4	43.4	15.9	8	14	1.75	9.27	98	370	3.63	0.27	1.63	1.81	1.65	6.86	22.4	4.3	137	99	2.25	0.8	12.4	1.09	30.4	21.5
0	46	1	1	0	0	0	1	0	0	0	0	0	0	0	5.89	17.4	16.5	4.26	1	0.41	5.08	151	0.44	238	13.9	36.8	23.9	44	22	0.5	5.04	64	235	4.54	2.85	1.32	0.89	2.96	6.31	85.5	3.7	140	101	2.37	1.2	10.3	0.89	27.6	16.5
0	53	1	1	0	0	0	0	0	0	0	1	0	0	0	5.89	17.9	20.7	3.57	1.75	0.35	4.97	157	0.44	194	31	44.5	21.2	17	16	0.941176471	5.91	87.3	381	4.42	1.99	1.1	0.82	2.52	13.01	21.8	4.71	146.2	109	2.32	0.91	11.9	1.04	27.1	16.7
1	81	1	1	0	1	0	1	1	1	1	1	0	0	0	5.55	14.5	19.24	3.39	1.59	0.35	4.54	145	0.42	131	11.6	44.1	21.6	22	19	0.863636364	3.65	62	218	3.76	1.01	0.9	0.82	2.23	5.05	73.4	4.3	142	108	2.17	0.88	10.9	0.95	27.3	17.5
1	80	1	1	0	0	1	1	1	1	0	1	0	1	1	10.34	15.7	21.13	8.62	0.85	0.83	4.86	153.1	0.44	115	51.1	40.6	22.7	25	108	4.32	4.9	74.8	425	3.5	0.68	1.12	1.07	1.95	5.54	13.1	4.19	138.7	107.9	2.16	0.89	10.3	0.78	22.3	17.2
1	89	1	1	0	0	1	1	1	0	0	0	1	0	0	4.55	17.4	19.78	2.89	1.3	0.33	3.94	129.1	0.37	64	22.5	34.9	28.3	17	29	1.705882353	3.07	46	294	5.55	2.29	0.85	0.8	3.85	11.47	12.9	3.8	135	98	2.36	1.13	10	0.86	26.9	16.1
1	78	1	1	0	0	0	1	1	1	1	2	0	1	0	5.68	17.7	24.56	3.4	1.72	0.27	4.25	148.1	0.41	125	35.8	38.2	16.9	18	22	1.222222222	5.54	55	292	7.88	2.16	1.66	1.84	4.39	10.57	17.9	3.6	144	107	2.3	0.9	9.6	0.83	25.7	18.4
0	85	1	1	0	0	0	0	1	0	0	1	0	0	0	5.96	18.2	16.6	4.21	1.31	0.36	4.73	135.8	0.4	183	15.1	33.8	19.9	19	14	0.736842105	12.79	242.3	445	4.41	1.15	1.26	1.18	2.56	7.72	28.1	4.98	137.8	104.7	2.06	1.26	10.7	0.92	24.5	17.2
1	51	1		0	0	0	0	0	1	0	1	0	1	1	8.78	17.9	22.78	7.59	0.66	0.47	5.03	153.5	0.47	246	19.8	35	14.6	11	15	1.363636364	4.29	49	184	5.09	1.42	0.91	0.89	3.42	6.09	24.8	3.8	140	99	2.27	1.19	9.1	0.79	25.7	16.6
0	61	1	0	0	0	0	0	0	1	0	1	0	0	0	5.31	18.2	18.67	3.25	1.54	0.38	4.76	108.1	0.35	179	16.2	38.6	25.3	53	51	0.962264151	3.29	77	269	5.51	2.05	1.31	1.22	3.2	6.63	13.1	4.3	143	108	2.27	1.03	11.4	0.99	29.9	16.8
0	57	1	1	0	1	0	1	1	0	0	1	0	0	0	7.49	17.4	16.4	4.73	2.19	0.35	4.76	153	0.44	208	15.2	42.3	16.1	27	20	0.740740741	5.53	50.1	331	6.78	1.12	1.65	1.64	4.23	5.61	13.9	4.13	141	107	2.21	1.13	9.78	0.98	24.3	17.84
0	67	1	0	1	0	0	1	0	0	0	1	0	0	0	5.97	17.7	18.78	4.29	1.11	0.49	4.48	137.5	0.4	216	12.1	37	21.2	17	25	1.470588235	5.21	83	408	2.07	1.01	1.08	0.83	0.88	11.17	20	4.3	142	104	2.4	0.96	10.5	0.91	25.8	19.8
0	44	1	1	0	1	0	1	1	0	0	1	0	0	0	10.57	16.3	20.44	8.74	1.09	0.57	3.91	121.2	0.37	178	9.5	33.1	22.4	14	14	1	7.81	85	368	4.22	1.6	1.13	1	2.51	5.69	15.8	4.5	138	103	2.01	0.81	10.1	0.87	30.4	18.6
1	55	1	1	1	0	0	1	1	1	0	1	0	1	1	9.34	17.3	28.1	5.25	3.07	0.89	4.41	167.6	0.44	216	13.2	36.9	20.6	12	16	1.333333333	5.65	74	403	5.17	2.69	1.31	1.01	3.22	4.53	18.5	4	143	106	2.31	0.99	11	0.95	24.6	16.1
0	60	1	0	1	0	0	0	0	0	0	0	0	0	0	5.7	15.5	19.28	3.28	1.83	0.35	4.5	143	0.43	233	20.8	40.7	21.5	14	15	1.071428571	10.9	100.2	382	3.87	0.91	1.47	1.42	1.94	5.12	18.7	4.43	141.1	106.5	2.13	1.29	11.9	1.04	34.4	61.6
1	80	1	1	1	0	0	0	1	0	0	1	0	1	0	5.76	12.1	22.71	4.2	0.98	0.48	4.52	134.3	0.41	197	17.7	37.1	30.7	10	11	1.1	5.02	73	378	4.93	1.48	1.31	1.18	2.9	4.9	48	3.7	143	106	2.14	0.79	10.8	0.93	26.3	14.8
1	85	1	1	0	0	1	1	0	1	0	1	0	1	1	6.86	13.1	26.78	4.47	1.36	0.71	3.82	120.4	0.36	168	23.2	26.2	23.8	21	22	1.047619048	6.5	72	336	4.02	1.08	1.45	1.32	1.76	4.8	47.5	5	140	103	2.34	1.22	10.6	0.92	31.5	19.4
1	83	1	1	1	0	0	1	1	1	1	2	0	1	1	8	11.5	28.45	4.46	2.37	0.71	4.98	150.6	0.46	136	14.4	39.6	17.4	22	19	0.863636364	5.47	105.5	305	3.48	1.13	1.2	1.03	1.58	5.65	26.1	4.54	143.1	107	2.13	0.53	11.1	0.96	28.6	17.2
1	81	1	1	1	0	0	1	1	1	1	0	1	0	0	7.38	15.9	27.7	5.06	1.63	0.52	4.49	141.4	0.43	176	18.4	36.2	26.7	17	34	2	4.71	55	185	4.24	0.96	1.18	1.21	2.43	5.3	12.4	3.5	143	107	2.28	1.07	10.9	0.94	26.7	15.6
1	62	1	1	0	0	0	1	0	1	0	0	0	1	1	5.3	12.2	24.31	3.21	1.27	0.51	4.87	153.6	0.42	121	23	38.9	19.5	10	13	1.3	5.81	49	302	5.77	0.85	1.42	1.57	3.45	5.52	43.5	4.1	141	104	2.32	1.06	9.7	0.83	25.2	17.2
0	72	1	1	0	0	0	1	0	0	0	1	0	0	0	7.93	15.5	19.68	5.89	1.14	0.56	3.61	135.8	0.39	297	24.7	43.5	22.8	16	14	0.875	4.74	67	359	3.77	1.02	1.02	0.96	2.17	5.2	12	3.8	145	111	2.29	1	13.1	1.15	32.6	15.3
0	85	1	1	0	0	0	0	1	0	0	1	0	0	0	8.15	17.3	16.8	5.94	1.55	0.48	4.91	148.4	0.47	156	20.9	33.5	18.4	17	16	0.941176471	5.55	66	247	3.6	1.79	1.11	0.89	2.02	7.5	56.9	3.8	143	109	2.27	0.86	10.4	0.9	25.3	17.6
0	84	1	0	0	0	1	1	0	0	0	0	0	0	0	7.59	182	21.48	6.42	0.56	0.53	4.46	133.5	0.41	144	3.48	34.8	21.8	7	16	2.285714286	2.93	58	323	5.03	1.74	1.1	0.98	3.46	5.07	41.2	3.8	139	105	2.09	0.98	9.8	0.85	25.4	18.9
1	88	1	1	0	0	0	0	1	1	0	1	0	0	1	4.42	15.9	22.7	2.65	1.14	0.43	3.58	96	0.29	218	10.1	35.2	16.6	7	13	1.857142857	7.95	75.6	275	6.87	0.86	1.54	1.77	4.03	5.08	13.2	4.22	140.9	109.4	2.05	0.82	11	0.95	22.6	15.9
1	74	1	1	0	0	1	1	1	0	0	1	0	0	0	3.78	12.8	22.5	2.44	1.09	0.2	3.61	114	0.34	125	19.3	37.8	16.7	43	30	0.697674419	5.93	62	242	3.77	0.92	1.16	1.08	2.02	4.84	28	4.4	140	104	2.28	1.06	10.5	0.91	27.8	17.2
1	63	1	1	0	0	1	0	1	1	0	1	1	0	1	8.88	17.4	29.02	5.95	2.24	0.6	3.85	123.6	0.41	189	13.2	32.9	26.1	29	33	1.137931034	4.7	53.8	272	3.51	1.28	1.49	1.51	1.58	5.77	13.8	4.63	142.5	105.5	2.17	1.21	11	0.95	23.4	15.3
1	71	1	0	1	0	0	1	1	1	0	0	0	0	0	8.49	17.7	25.2	5.8	1.93	0.68	4.72	154.7	0.44	139	15.6	42.5	21.7	40	28	0.7	5.29	79	483	4.94	1.98	1.54	1.18	2.92	5.52	82.4	3.5	141	106	2.26	0.77	9.8	0.84	57	18.4
1	67	0	1	0	0	0	0	1	1	1	1	1	0	1	7.1	15.4	21.1	3.44	2.77	0.72	4.59	135.4	0.42	195	11.4	34.6	28.2	16	14	0.875	6.34	72.3	319	4.35	0.96	2.17	2.47	0.98	4.77	16.9	3.34	141.3	102.4	2.2	1.46	9.3	0.79	25.1	15.8
1	65	1	1	0	0	1	0	0	1	1	4	0	0	1	10.13	13	25.3	7.01	2.37	0.62	4.43	140.3	0.42	205	18.1	40.6	33.7	24	26	1.083333333	6.82	60	235	3.65	0.95	1.46	1.6	1.39	8.44	8.4	4.4	148	111	2.45	0.81	11.3	0.98	34.1	16.2
1	71	0	1	0	0	1	0	1	1	0	1	1	0	1	4.43	14.5	24.34	3.15	0.9	0.34	4.85	163	0.47	139	45.1	40.4	18.2	14	15	1.071428571	4.65	77	422	3.92	1.79	1.36	1.08	2.02	6.21	76.4	4.5	145	108	2.42	0.89	10.2	0.88	29.8	16.4
1	74	1	1	1	0	0	0	1	1	0	0	0	0	1	13.16	16.8	26.3	7.12	0.94	0.41	4.44	135.7	0.41	267	7.7	37.4	22.8	22	29	1.318181818	4.79	64	375	2.88	1.56	1.25	0.86	1.42	7.65	11	4.3	137	103	2.39	0.96	10.8	0.93	29.3	17
1	65	1	1	0	1	1	1	0	1	0	1	0	1	1	7.42	13.1	22.3	4.99	1.48	0.75	4.48	138.4	0.4	167	25.6	34.4	17.7	7	14	2	3.36	49	212	4.01	0.61	1.22	1.31	2.12	5.5	11.8	3.3	140	105	2.13	1.05	11.4	0.99	30.1	15.1
0	71	0	1	0	0	1	0	1	0	0	0	0	0	1	22.9	13.2	16.3	21.11	0.82	0.91	5.04	149.6	0.44	301	18.8	38.9	22.7	7	14	2	6.72	80.5	238	4.36	1.21	1.21	1.14	2.44	8.38	19.5	4.24	137	104.1	2.09	0.85	11.2	0.97	27.5	14.6
0	65	1	1	0	0	0	0	0	0	0	0	0	0	1	6.01	10.2	17.5	3.38	1.62	0.68	4.42	139.2	0.41	93	21.8	38.6	23.4	21	19	0.904761905	5.86	39	334	5.32	2.84	1.64	1.06	2.62	5.57	25.8	4.2	143	108	2.38	1.04	9.5	0.82	24.4	17.6
1	74	1	0	0	0	0	0	1	1	0	1	1	1	1	3.44	15.4	22.68	2.04	1	0.28	4.31	138.8	0.39	175	13.1	42.6	19.1	13	22	1.692307692	3.49	79	347	4.29	1.4	1.02	0.83	2.58	5.75	74	4	143	106	2.19	0.89	11.1	0.96	27.5	17.1
1	71	1	0	0	0	1	0	0	1	0	1	1	1	1	7.09	14.5	26.5	4.76	1.76	0.45	4.85	148.7	0.43	208	14.6	42.7	26.5	27	18	0.666666667	4.25	70	315	3.19	0.9	1.36	1.15	1.58	4.3	17.1	4.7	142	109	2.33	0.79	10.4	0.9	25.7	19.7
1	65	1	1	0	0	1	0	1	0	0	1	0	1	1	10.99	14.6	26.4	6.89	3.13	0.67	4.86	151	0.46	232	19.9	42.3	24.1	25	24	0.96	4.84	65.8	340	5.15	1.25	1.53	1.46	2.65	7.32	53.1	4.25	138.1	105.6	2.17	0.8	10.6	0.91	24.4	18.6
1	66	1	0	0	0	0	1	1	1	0	1	0	0	1	5.09	12.7	26.5	3.59	1.06	0.35	4.08	137.2	0.39	197	25	33.4	21.3	7	17	2.428571429	6.09	65	375	3.72	1.76	1.26	0.96	1.96	4.84	27.2	4	144	108	2.31	1.08	12.5	1.09	27.9	15.8
0	61	0	0	0	0	0	0	0	0	0	0	0	0	1	8.08	17.6	19.4	6.36	1.03	0.45	4.7	144.2	0.42	131	18	43.5	27.1	13	15	1.153846154	6.17	51	235	4.18	1.15	1.18	1.16	2.25	15.86	14.9	4.4	140	101	2.27	1.03	10.9	0.94	24.7	16.9
1	64	1	0	0	0	1	1	0	0	1	1	1	1	1	4.84	17.9	21.74	3.48	0.9	0.3	3.67	131.8	0.38	97	15.9	43.5	21.4	36	32	0.888888889	6.77	77.2	429	6.7	1.7	1.35	1.28	4.23	9.16	20.1	3.75	137	99.4	2.24	0.91	10.4	0.9	20.1	16.8
1	62	1	1	0	0	1	0	1	1	0	1	1	1	1	8.63	12.6	21.89	4.68	2.82	0.69	5.16	184.3	0.51	165	23.3	39.5	20.8	13	16	1.230769231	6.64	71	322	4.66	0.94	1.48	1.37	2.63	5.41	19.5	4	143	106	2.26	1.14	9.5	0.82	24.1	17.3
1	62	1	0	0	0	0	0	0	0	0	1	0	0	0	5.57	12.2	22.3	4.17	0.93	0.39	4.92	162.3	0.48	231	16.4	39.3	15.2	10	18	1.8	4.91	64	398	4.59	1.89	1.49	1.4	2.21	6.07	16.9	3.4	137	95	2.59	0.89	9.7	0.84	23.5	17.2
1	60	1	1	0	0	0	1	1	1	0	1	0	1	0	6.92	16.5	25.9	3.81	2.53	0.49	4.76	155.5	0.45	171	21.4	42.3	17.2	16	15	0.9375	4.91	50.2	279	5.12	2.4	1.16	0.93	3.38	13.76	80.8	3.73	140.5	102.2	2.08	1.05	10.4	0.9	22.1	14.9
1	71	0	1	0	0	0	0	0	1	0	1	0	0	0	4.78	13	23.01	2.34	1.87	0.49	4.4	129.7	0.39	102	12.3	40.2	26.8	20	29	1.45	4.28	48	350	6.26	1.93	1.43	1.24	3.59	8.01	9.2	3.8	144	107	2.37	1	10.4	0.9	25.5	19.9
0	50	1	1	0	0	0	0	1	0	0	1	0	0	0	6.07	18.2	19.9	3.74	1.69	0.48	5.27	165.6	0.47	179	35.8	42.1	19.6	14	12	0.857142857	5.85	64	321	3.93	0.61	1.67	1.7	1.6	6.28	8.9	3.7	143	108	2.09	1.09	10	0.85	25.3	15
1	69	1	1	1	0	0	1	1	1	0	1	0	1	1	10.62	13.2	24.1	8.38	1.49	0.66	5.05	149.9	0.43	236	22.8	40	27.9	11	21	1.909090909	3.79	74	237	4.06	1.17	1.03	0.92	2.27	5.09	31.1	4	141	106	2.06	1.08	11.4	0.99	32.3	18.3
1	60	1	0	0	0	0	1	1	1	0	1	0	1	0	4.29	19.6	25.21	2.77	1.09	0.31	4.23	129.6	0.37	192	9.6	39.1	18.9	18	14	0.777777778	2.14	50.7	384	3.5	1.24	1.72	1.48	1.15	4.79	28	2.66	145.7	107.4	1.94	0.76	9.9	0.84	27.7	17.3
1	68	1	1	0	0	1	1	1	0	0	1	0	0	0	8.06	10.2	22.47	5.89	1.46	0.51	4.34	136.9	0.39	170	8.9	34	21.7	15	14	0.933333333	8.21	71	515	6.99	11.09	1.52	1.05	2.33	27.5	17.3	3.8	135	86	2.69	1.75	9.1	0.79	19.6	18.6
0	59	1	0	0	0	1	1	0	0	0	0	0	0	0	7.01	15.4	16.2	5.53	0.92	0.46	3.65	122	0.36	140	18.5	34.8	16.7	11	9	0.818181818	6.62	55	476	5.53	3.5	1.59	1.17	2.97	10.09	16.7	3.9	138	98	2.45	1.16	10.4	0.9	26.1	17.8
1	62	1	1	1	0	0	1	1	1	0	1	0	1	1	6.31	13.4	24.87	4.86	1.08	0.34	4.89	162.9	0.47	157	11.4	44.6	33	14	16	1.142857143	4.69	46.8	260	5.63	1.05	1.94	2.25	2.4	6.69	24.2	3.85	139.8	100.3	2.21	1.05	11.1	0.96	26.7	14.8
1	57	1	0	1	0	0	1	1	0	0	1	0	1	0	6.6	14.1	18.9	3.86	2.06	0.44	6.09	168.3	0.51	232	7.4	39.2	28.7	29	19	0.655172414	4.19	40.2	315	3.87	1.81	1.8	1.26	1.83	7.12	8.2	3.88	141	105.9	2.28	0.75	8.9	0.75	16.7	15.9
1	56	0	1	1	1	0	0	1	0	0	1	0	1	1	6.98	13.2	19.44	4.99	1.4	0.42	5.18	152.6	0.45	243	15.8	44.8	25.7	47	43	0.914893617	3.67	77	306	6.09	1.37	0.94	0.98	4.25	4.81	15.9	4.5	143	108	2.34	1.41	10.3	0.89	23.5	16.2
0	58	1	0	0	0	1	0	1	0	0	1	0	0	0	7.42	14.4	16.4	5.28	1.69	0.38	4.29	135.6	0.4	242	18.4	36.4	17.2	9	11	1.222222222	6.69	69	270	5.68	2.74	1.2	1.07	3.33	6.6	30.9	4.1	141	105	2.31	1.06	10.5	0.91	29.7	18.9
0	61	1	0	0	0	1	1	0	0	0	0	0	0	0	6.29	15.5	19.64	3.71	1.94	0.52	3.87	130.1	0.38	187	21.6	33.9	23.2	9	11	1.222222222	9.31	90	355	5.21	0.73	1.94	2.28	1.85	4.28	20.7	4.37	138.5	103.6	2.12	0.95	9.8	0.85	26	18.9
1	51	1	1	0	0	1	1	1	1	0	1	0	1	1	5.8	12.8	19.5	4.23	1.05	0.45	3.32	121.8	0.34	110	7.8	32.4	17.2	12	45	3.75	8.05	74	331	3.65	0.85	1.07	1	2.05	4.96	35.1	4.2	146	109	2.21	0.83	11.4	0.99	27.6	18.3
1	58	1	1	1	1	1	1	1	1	0	1	0	1	1	5.93	12.9	19.7	3.87	1.64	0.36	6.54	193.3	0.54	169	99.6	44.8	21	20	13	0.65	3.6	46	197	7.04	3.07	1.82	1.57	3.42	5.12	37	4.7	142	104	2.41	1.18	10.7	0.93	32.5	20.8
0	80	1	1	1	0	0	1	0	0	0	1	0	1	0	7.71	15.8	15.7	6.32	1.02	0.3	4.85	147.1	0.44	158	29.6	37.4	17.9	10	18	1.8	5.51	69	277	4.81	0.76	1.27	1.18	2.93	5.8	121.5	3.3	144	106	2.17	1.03	9.5	0.82	26.2	18.2
1	76	1	1	0	0	0	0	1	1	0	1	0	1	1	5.6	16.38	20.1	4.26	0.84	0.34	3.89	135.4	0.41	154	17.9	44.2	20.8	24	26	1.083333333	7.07	87	422	4.79	1.97	1.26	1.04	2.94	5.82	24.3	4.3	139	99	2.23	1.4	9.7	0.84	24.5	17.4
0	86	1	1	0	0	0	1	0	0	0	1	0	0	0	4.53	14.6	16.4	2.16	1.77	0.28	4.45	142	0.4	142	12.4	38.4	17.3	11	11	1	4.8	56.4	227	4.25	0.7	2.04	2.28	1.86	6.74	14.9	4.03	141.6	107.2	2.2	0.67	9.7	0.83	22.9	17.5
1	51	1	1	0	0	0	1	1	1	1	1	0	1	1	7.73	19.2	21.2	5.17	1.68	0.48	4.71	153.2	0.44	309	15.4	41.3	22.7	14	16	1.142857143	7.8	76	347	4.4	1.11	0.99	0.91	2.91	8.34	28.2	4.6	140	103	2.28	0.9	11.1	0.96	28.7	16.1
0	90	1	1	0	0	1	1	0	0	0	1	0	0	0	6.45	13.3	18.93	4.93	1.04	0.44	3.55	115.3	0.31	187	18.4	34.3	20.3	9	17	1.888888889	5.68	64	301	4.58	0.98	1.09	1.06	2.82	5.27	25.9	4.1	142	108	2.4	0.99	11.2	0.97	22.3	21
1	75	0	0	0	0	0	1	1	0	1	1	0	1	1	7.68	13.1	22.1	3.58	3.32	0.6	4.86	155.8	0.45	167	12.2	43.2	21.3	20	27	1.35	4.62	84.8	480	5.62	1.9	1.22	1.13	3.34	6.84	15.1	3.6	143.4	108.8	2.14	0.87	13.8	1.22	32.3	28
1	74	0	1	1	0	0	1	1	0	1	1	0	0	0	5.01	15.6	25.65	3.07	1.45	0.35	4.83	146.7	0.44	213	19.2	45.5	28.4	21	23	1.095238095	8.02	70	305	4.95	1.19	1.43	1.35	2.68	5	36.1	5	146	109	2.34	1.11	11.2	0.97	34.1	19.7
1	58	1	1	0	0	0	0	1	1	0	1	0	0	1	5.78	14.7	24.23	3.72	1.77	0.21	4.66	146.1	0.44	179	20.3	42.5	20.7	9	10	1.111111111	3.62	63	456	4.69	2.49	1.65	1.39	2.26	5.59	42.2	3.8	146	109	2.28	1.04	10	0.85	25.9	15
1	87	1	1	1	1	0	1	1	0	0	1	0	1	0	11.73	17.2	25.78	9.15	1.35	1.08	4.55	142.1	0.42	302	30.3	38.1	15.8	11	14	1.272727273	4.77	58	231	3.06	0.99	1.06	0.86	1.49	11.1	14.5	3.5	143	106	2.13	0.9	10.3	0.89	31.7	18.2
1	71	0	1	0	0	0	1	0	0	1	1	0	0	0	4.78	13	23.45	2.34	1.87	0.49	4.4	129.7	0.39	102	12.3	40.2	26.8	20	29	1.45	5.27	61	365	5.17	1.97	1.28	1.03	2.94	5.9	14.8	3.6	141	101	2.37	0.99	10.6	0.92	25.4	19.4
1	87	1	1	0	0	0	1	1	1	0	1	0	0	0	13.53	18.1	23.45	9.78	1.89	1.61	4.03	139.8	0.37	227	46.4	38.5	21.9	7	13	1.857142857	4.99	54	413	4.63	1.45	1.07	1.04	2.7	12.92	19.9	3.9	146	108	2.26	0.94	11.9	1.04	46.3	37.7
0	72	0	0	0	0	0	1	0	0	0	1	0	0	0	6.73	11.5	23.24	2.01	4.26	0.4	4.06	123.2	0.38	180	15.5	41.1	31.9	7	15	2.142857143	5.21	74.4	507	4.33	3.04	1.11	0.82	2.71	7.05	21.8	3.64	144.8	111.1	2.08	0.89	10.4	0.9	24.3	17.2
0	88	1	0	1	1	1	0	0	1	0	1	0	0	0	6.77	18.8	19.79	4.23	1.47	0.66	4.63	144.2	0.43	146	18.9	35.8	22.2	12	21	1.75	9.09	76.2	454	4.12	0.91	1.13	0.99	1.23	9.62	94.1	4.31	137.7	99.5	2.18	1.07	11.5	1	37.3	15.9
0	60	1	1	0	0	0	0	0	0	0	0	0	0	0	6.72	15.4	16	3.07	2.95	0.5	5.01	156.3	0.47	120	16.7	41.9	26	11	17	1.545454545	5.12	92.6	395	3.03	1.13	1.331	1.22	1.23	7.28	25.4	3.35	139.8	107.1	2.03	0.36	12.5	1.1	30.4	16.6
1	55	1	1	1	1	0	1	0	1	0	1	0	0	1	7.04	14.3	20.81	4.95	1.46	0.54	4.38	152.4	0.44	211	21.1	38.3	19.3	16	23	1.4375	5.97	88	382	5.05	1.85	1.21	0.97	2.81	5.67	19.5	5	141	105	2.3	0.95	11	0.96	29.2	19.7
1	56	0	0	1	1	0	0	1	1	0	1	0	0	0	9.14	16.4	22.1	6.8	1.67	0.45	4.41	146.3	0.41	255	15.3	41.1	26.6	31	19	0.612903226	5.89	70	324	4.86	1.25	1.32	1.08	3.01	5.34	77.9	4.3	143	109	2.26	0.99	8.9	0.77	23.3	19.4
1	86	0	1	0	0	0	1	0	1	0	1	0	0	1	11.45	16.7	20.89	9.54	1	0.82	4.74	145.6	0.44	227	28.2	46	28.7	11	18	1.636363636	2.28	57	242	5.84	1.09	1.31	1.46	3.33	5.87	12.6	3.4	149	112	2.35	1.13	10.4	0.9	26.1	19.3
1	62	1	1	0	0	0	0	1	1	0	1	0	0	1	6.58	16.6	19.99	3.11	2.54	0.72	5.34	161.4	0.49	220	24.5	40.3	23.7	18	16	0.888888889	5.19	54.7	224	3.66	1.63	0.95	0.76	2.33	9.52	18.4	4.35	137.2	104.2	1.93	0.84	10.4	0.9	27.1	16
0	76	1	1	0	0	0	0	0	0	0	1	0	0	1	4.34	17.7	20.75	2.54	1.22	0.43	4.75	148.1	0.44	102	19.1	35.6	21.6	22	30	1.363636364	3.22	39	192	3.71	1.26	1.52	1.35	1.59	5.68	11.5	3.8	143	104	2.37	1.19	11.4	0.99	27.7	16.5
0	82	1	0	1	0	0	1	0	0	0	0	0	0	0	5.16	15.4	18.37	3.57	0.98	0.43	4.92	158.2	0.46	133	19.5	43.4	18.3	19	19	1	8	67	363	5.42	1.56	1.27	1.28	3.19	6.08	13.4	3.1	142	104	2.21	1.15	10.5	0.91	26	17.9
1	64	1	1	0	0	0	1	1	1	0	1	0	1	0	8.49	14.6	19.77	3.79	3.89	0.68	5.48	170.3	0.49	216	16.5	43.5	20.6	19	17	0.894736842	4.77	55	291	3.5	1.44	1.17	0.99	1.55	11.64	12.7	4.4	141	107	2.44	0.98	12	1.05	29.2	16
0	62	1	0	1	1	1	1	1	0	0	1	0	1	1	9.84	15.5	18.76	7.61	1.27	0.66	4.85	146.5	0.43	159	17.8	35.7	28.6	20	20	1	3.34	70.6	376	4.22	0.78	1.1	1.22	2.37	5.32	23.3	3.62	140	106.3	2.12	0.54	11.8	1.03	31	16.3
1	75	0	0	0	0	0	1	1	1	0	2	0	1	1	6.91	15.5	19.57	4.51	1.58	0.44	4.65	150	0.42	147	18.6	44.6	22	13	16	1.230769231	3.73	70	318	6.45	2.32	1.54	1.5	3.49	5.61	81.9	4.1	141	104	2.31	1.11	10.6	0.92	28.5	20
1	72	0	1	1	1	0	0	0	1	0	1	0	1	0	4.83	16.5	19.76	2.56	1.77	0.37	3.88	97	0.31	173	12.8	36.7	23	10	15	1.5	6.75	61	497	4.31	1.98	1.16	0.94	2.59	6.21	17.8	4	142	104	2.34	1.03	10.7	0.92	21.7	16.4
1	66	0	1	0	0	0	0	1	1	0	1	0	1	1	3.9	17.4	19.35	2.58	1	0.2	4.04	132.4	0.36	84	25.8	39.9	20.4	14	20	1.428571429	6.06	67	280	3.19	1.89	0.85	0.8	1.5	7.12	21.3	4.1	143	106	2.31	1.08	10.9	0.94	26.5	15.2
0	79	1	1	0	0	0	1	0	0	0	0	0	1	0	6.72	17.8	22.06	5.66	0.67	0.3	4.56	140.6	0.41	129	28.4	40.6	16.9	11	11	1	5.11	83	262	4.35	1.21	1.52	1.4	2.77	5.1	28.8	3.6	141	103	2.12	1	10.5	0.9	25.6	16.5
0	52	1	1	1	0	0	0	0	0	0	1	0	1	0	7.58	18.8	16.5	5.46	1.68	0.36	4.88	177.5	0.47	219	33.7	46.5	20.2	20	18	0.9	4.6	51	200	4.73	3.81	1.09	0.85	2.53	17.89	20.7	4.16	137.8	103.9	2.36	1.1	11.3	0.98	29.4	17.1
0	68	0	0	0	0	0	1	1	0	0	1	1	1	1	6.54	15.5	16.2	4.5	1.58	0.38	5.18	156.1	0.46	170	20.2	38.5	27.1	10	12	1.2	5.46	73	310	3.2	1.26	1.18	1.02	1.5	5.03	10.6	4.3	140	106	2.22	0.98	11.4	0.99	24.3	17.4
0	82	1	1	0	0	0	0	0	0	0	0	0	0	0	6.27	16.3	13.5	3.88	1.87	0.37	4.6	149.6	0.44	174	12.1	38.8	21.5	25	20	0.8	3.63	35	157	5.86	1.14	1.58	1.63	3.03	4.85	22.9	3.7	140	103	2.15	1.19	11	0.95	25.9	16.9
0	87	0	1	0	0	0	0	1	0	0	0	1	1	1	11.2	17.2	21.5	7.51	3	0.53	4.18	144.8	0.42	227	26.4	35.1	26.5	10	19	1.9	4.67	54	164	4.08	1.23	0.98	0.92	2.2	5.52	113.2	4.3	142	106	2.36	1.12	11.4	0.99	30.5	15.5
1	63	1	1	0	0	0	1	1	1	0	1	0	1	1	6.43	11.34	21.9	3.58	1.84	0.57	4.84	157.1	0.45	125	19	45.4	29.4	84	42	0.5	3.79	60	244	5	0.89	1.27	1.12	2.89	6.01	25.1	4	139	105	2.23	0.76	9.8	0.85	23	17
1	54	0	0	0	0	0	1	0	1	0	1	0	1	1	5.39	14.4	22.83	2.08	2.73	0.42	4.13	106.3	0.35	273	14.1	42	26.1	21	14	0.666666667	6.11	106.8	304	4.4	1.05	1.22	1.3	2.38	6.04	65.4	3.76	142.4	110.9	1.99	0.81	11.1	0.96	26.9	16
1	78	1	1	0	0	0	1	1	1	0	1	0	0	0	8.01	19.6	21.34	5.32	2.1	0.52	5.06	155.5	0.46	194	21.4	38.9	18.1	9	15	1.666666667	4.11	71.1	396	3.15	0.99	1.43	1.13	2.12	6.37	23.5	4.45	143.5	110.3	2.18	0.75	11.4	0.99	26.2	19.2
0	42	1	0	0	0	0	1	0	0	0	1	0	1	0	8.12	10.9	21.75	6.13	1.52	0.38	5.02	171	0.45	186	15.7	38	18.99	15	17	1.133333333	6.23	82.5	370	2.31	0.31	1.15	0.98	1.4	6.28	72	4.08	142.4	105.4	2.17	0.71	11.9	1.04	30.6	16.9
1	67	0	1	0	0	0	1	0	1	0	1	0	1	1	5.89	15.6	22.34	3.09	2.24	0.47	4.77	130	0.4	166	15.6	40.6	12.9	15	17	1.133333333	7.45	70.7	365	4.98	0.57	1.53	1.49	2.97	12.72	14.8	3.7	143.7	108.2	2.19	1.05	10.9	0.95	28.8	18.3
1	75	1	1	0	0	0	1	1	0	0	1	0	1	0	11.32	15.5	21.78	8.86	1.69	0.6	3.9	132.1	0.42	81	15.8	40.9	20.6	27	32	1.185185185	3.77	45	252	2.58	0.61	0.94	0.91	1.43	4.59	21.2	4.1	145	114	2.06	0.89	10.9	0.95	27.4	19.9
0	81	1	1	0	0	0	0	1	0	0	0	0	0	0	8.67	14.1	16.3	5.18	2.71	0.39	4.68	145.1	0.42	130	25.6	43.6	29.4	26	27	1.038461538	2.47	47	302	3.38	1.03	1.27	1.13	1.77	4.23	17.9	4.7	137	99	2.2	0.89	9.7	0.84	24.8	18.4
0	75	1	0	0	0	0	1	0	0	0	1	1	0	0	3.96	11.8	20.58	2.64	0.94	0.3	4.03	119.1	0.37	53	14	35.9	22.5	10	16	1.6	5.12	52	286	6.33	0.42	1.85	2.17	3.11	9.36	11.7	3.38	140.1	100.5	2.07	0.65	10.9	0.94	25.6	17.6
1	69	1	1	0	0	0	1	1	1	0	3	0	0	0	6.86	17.8	23.45	3.13	2.97	0.59	5.48	176.3	5.48	203	21.2	40	33.2	29	25	0.862068966	5.78	56.8	208	2.38	1.15	0.8	0.67	1.24	7.58	6.4	4.06	140	109.6	1.75	0.63	11.8	1.03	31	16.2
0	91	0	1	1	0	1	1	0	0	0	0	0	0	0	13.28	11.9	19.52	11.85	0.59	0.8	3.9	129	0.35	202	23.7	37.5	18.7	14	27	1.92	5.12	52	286	6.33	0.42	1.85	2.17	3.11	9.36	11.7	3.38	140.1	100.5	2.07	0.65	10.9	0.94	25.6	17.6
1	84	1	0	0	0	0	0	1	0	0	0	1	1	0	8.47	15.3	21.82	5.7	1.65	0.79	4.19	89.1	0.3	282	17.3	27.8	25.4	10	13	1.3	5.78	56.8	208	2.38	1.15	0.8	0.67	1.24	7.58	6.4	4.06	140	109.6	1.75	0.63	11.8	1.03	31	16.2
1	59	0	1	1	0	0	0	1	1	0	1	0	0	0	8.58	15.5	21.21	5.3	33.13	0.56	4.1	108.4	0.35	461	8.9	35.6	35.3	8	13	1.625	5.3	56.9	300	5.1	3.57	1.03	1.17	2.65	8.09	10.6	4.56	138.6	102.4	2.12	0.84	9.7	0.83	23	17
1	55	1	1	0	0	0	1	0	1	0	0	0	1	0	6.64	19.9	22.23	5.9	2.21	0.38	4.84	138	0.4	161	8.4	42.2	25.9	16	20	2.5	4.47	72	306	3.74	0.88	1.78	1.26	1.79	5.5	10	4.3	140	104	2.5	1	9.4	0.8	21.6	20.4
1	74	0	1	0	0	0	1	1	1	0	0	0	1	0	5.73	16.2	21.13	6.7	1.42	0.35	4.93	145.5	0.44	146	27	44	20.6	19	17	2.125	12.38	63	326	2.56	4.09	1.04	0.57	0.95	18.78	17.2	4.4	144	107	2.28	0.96	10.6	0.92	23.3	17
1	75	1	1	0	0	0	1	1	1	0	1	0	1	1	5.73	15.4	21.34	6.7	1.42	0.35	4.93	145.5	0.44	146	27	44	20.6	19	17	2.125	1.37	63	326	2.56	4.09	1.04	0.57	0.95	18.78	17.2	4.4	144	107	2.28	0.96	10.6	0.92	23.2	17
1	50	1	1	1	0	0	0	1	1	0	0	0	1	1	9.67	16.7	21.67	8.34	13.45	2.5	5.28	158.7	0.44	220	20.1	43.1	28.1	28	19	2.375	5.17	52	219	5.58	1.02	1.62	0.98	0.78	15.46	8.1	4.8	138	96	2.35	1.22	10.2	0.88	28.8	16
1	57	1	1	0	0	0	0	1	1	0	0	0	1	0	5.12	15.4	22.6	5.06	2.06	8.3	5.37	158.3	0.47	161	13.5	39.1	21.8	43	42	5.25	6.94	51	263	4.07	1.67	1.53	1.09	2.22	9.3	13.1	4.1	145	109	2.16	0.94	10	0.87	26.8	17.6
1	30	1	1	0	0	0	1	1	1	0	0	0	1	0	3.82	12.3	19.7	6.09	1.02	0.31	3.89	118.4	0.36	12	10	34.6	16.9	12	22	2.75	7.89	59	255	3.73	0.6	1.55	1.26	1.97	4.64	22.6	4.1	148	110	2.02	1.08	10.7	0.92	30.1	17.9
1	51	1	0	0	0	0	0	1	1	0	0	0	0	0	5.55	17.4	19.72	4.32	34.9	5.3	5.8	150	0.44	199	11.2	41.3	22.7	20	27	3.375	5.78	61.4	233	4.63	1.29	0.96	1	3.18	9.67	13.6	4.3	145	110.9	2.15	1.12	11.3	0.98	26.3	15
0	54	1	0	1	0	0	1	0	1	0	0	0	0	0	10.95	12.7	16.7	6.67	2.67	0.87	5.09	165.9	0.5	204	16.8	38.8	18.6	18	43	5.375	7.66	77.4	478	5.39	1.89	1.12	1.23	3.45	4.53	34.3	4.1	145.5	112.3	2.13	0.81	10.1	0.87	23.9	16.5
0	63	0	1	0	0	0	0	1	0	0	1	0	1	1	6.61	13	16.8	6.71	1.78	0.31	4.31	130	0.39	156	54.6	38.9	19.3	24	27	3.375	5.45	57.4	272	3.3	0.65	1.12	1.46	1.46	5.33	16.2	4.5	137.6	103.6	2.48	1.02	9.8	0.8	23.4	15.9
1	64	0	1	0	0	0	1	0	1	0	0	0	1	1	12.6	17.3	20.03	7.81	1.81	0.7	5.48	145.7	0.47	587	11.7	36.5	58.8	10	17	2.125	5.39	86.2	326	3.68	1.54	1.14	0.95	1.98	6.69	44.8	3.56	142.6	104.7	2.2	1.12	10.9	0.94	29.4	14.7
1	62	0	1	1	0	0	0	1	1	0	1	0	1	0	9.73	17.3	16.4	6.99	2.14	0.57	4.92	152.2	0.44	172	17.8	41.9	28.7	19.3	21	2.625	4.89	58.6	312	4.69	2.25	1.19	0.91	2.79	10.14	13.8	4.1	138.1	105.9	2.17	0.96	10.3	0.89	29	16.4
1	51	1	1	0	0	0	1	0	0	1	0	0	0	0	5.27	16.7	156.5	6.95	0.99	0.54	4.52	141	0.42	171	24.4	42.8	27.5	15	17	2.125	4.16	69	189	3.76	0.84	1.26	1.31	1.88	5.64	15	4.4	142	103	2.45	0.96	9.9	0.81	36.6	14.6
0	59	1	0	0	0	0	1	0	1	0	0	0	0	0	4.19	12.8	16.3	5.23	1.54	0.26	4.64	138.1	0.41	161	29.9	44	19.2	58	37	4.625	5.28	66	351	3.01	0.97	1.11	1.09	1.35	5.03	11.7	4.8	145	108	2.18	0.83	10.3	10.1	35.4	15.6
0	66	1	1	0	0	0	0	0	0	0	0	0	1	1	8.34	11	19.23	7.52	1.02	0.93	5.27	157	0.49	165	21.9	39.1	21.1	40	34	4.25	5.91	68.8	350	3.5	0.89	1.06	1.03	1.85	5.505	13.1	4.32	138.8	99.1	2.02	0.47	12.1	1.06	23.1	16.6
1	56	1	1	0	0	0	0	0	1	0	1	0	1	1	7.56	16.3	17.32	6.42	2.19	0.56	6.16	182.3	0.53	288	5.32	37.3	23.1	19	18	2.25	4.56	70.6	338	4.49	1.19	1.23	1.09	2.52	1.22	9.9	4	141.5	104.7	2.18	0.98	10.2	0.88	28.8	16.3
1	71	1	1	0	0	0	0	0	1	0	1	0	1	0	5.12	14.5	16.4	6.66	1.05	0.34	4.85	149	0.44	177	12	39.4	31.1	20	21	2.625	7.86	390	390	2.71	0.75	1.09	0.95	1.48	6.67	8.84	4.24	143	106.6	2.25	0.86	12.53	1.03	28.61	18.7
1	83	1	1	0	0	0	0	0	1	0	1	0	1	1	3.65	17.2	17	7.84	0.47	0.3	4.25	133	0.39	166	9	32.7	28.6	24	18	2.25	7.78	59	179	4.95	1.13	1.08	1	3.35	4.75	21.3	4.21	141	107.1	2.03	1.13	10.74	0.95	28.15	16.42
0	79	1	0	0	0	0	0	0	0	0	1	0	0	0	5.04	13.8	15.9	5.66	1.49	11.7	3.83	124	0.34	209	17.2	39.8	31.1	15	21	2.625	7.44	65	349	3.93	1.19	1.13	1.23	2.01	5.02	21	5	138	103	2.22	1.04	10.4	0.9	27	27.4
1	65	1	1	1	0	0	1	0	1	0	0	0	0	0	8.4	15.5	19.67	6.61	2.25	0.43	4.9	161.9	0.44	213	13	40.3	28	9	15	1.875	5.35	75.3	290	3.88	2.22	1.29	1.05	1.78	4.79	25.1	4.23	141.2	109.9	2.2	0.96	9.9	0.84	23.4	16.2
0	57	1	0	0	0	1	1	0	1	0	0	0	1	1	7.76	10.3	19.52	5.75	32.04	9.5	4.82	152.2	0.45	172	17.3	40.5	20.3	23	22	2.75	6.62	68.5	226	4.12	0.7	1.38	1.3	2.15	4.73	32.4	3.44	143.6	108	2.16	0.46	10.8	0.93	22.6	16.7
1	70	1	1	1	0	0	1	0	1	0	1	0	1	1	6.58	17.8	20.37	4.47	1.15	0.48	5.1	143.7	0.43	164	31.5	39.3	29.6	20	20	2.5	5.11	89	399	5.26	1.55	1.53	1.29	3	4.01	29.3	4.5	138	101	2.38	1.04	10.3	0.89	29.1	18.2
1	53	1	1	0	0	0	1	1	1	0	0	0	1	0	8.03	17.4	19.22	5.62	2.95	0.39	5.07	149.6	0.45	233	16.2	43.1	21.2	25	21	2.625	6.09	66	226	2.66	1.4	1.34	0.94	1.25	6.67	24.3	4.6	143	110	2.31	0.93	9.5	0.82	25.1	19.5
1	85	1	0	0	0	0	1	0	1	0	0	0	1	1	5.84	17.6	15.6	6.59	1.42	0.51	4.5	164.4	0.46	175	20.4	37.8	24.1	11	18	2.25	4.3	83.9	393	3.89	1.49	1.21	1.2	1.94	5.19	86.84	3.95	141.1	109.2	2.17	0.79	11	0.95	24	18.3
1	53	1	1	1	0	0	1	1	1	0	0	0	1	1	5.58	19.8	18.59	5.7	1.75	0.44	5.31	169.7	0.5	171	18	42.8	20	17	20	2.5	3.46	49	2.99	2.61	4.37	1.01	0.73	2.49	8.82	48.5	3.8	140	106	2.24	1.02	13.5	1.18	57.3	21.5
1	67	1	0	0	0	0	0	0	1	0	1	0	1	0	5.59	16.5	15.6	6.37	1.52	0.44	4.84	163	0.47	252	14.7	46.1	25.9	18	20	2.5	5.27	86	430	5.05	1.13	1.23	1.32	2.83	5.65	18.8	4.2	139	105	2.33	0.82	10.2	0.88	24.7	16.7
0	57	1	1	0	0	0	0	0	0	1	0	0	1	1	6.68	13.3	14.9	6.3	26.6	0.65	4.26	140	0.4	225	8.8	39.2	18.9	18	16	2	6.38	8.43	350	3.29	1.2	1.45	1.11	1.56	5.72	8.5	3.8	142	105	2.29	0.96	9.8	0.85	26.4	16.4
0	73	0	0	0	0	0	1	0	0	0	0	0	1	1	6.76	10.5	20.58	5.45	2.66	0.36	4.51	130.9	4.51	231	27.7	40.8	26.5	20	20	2.5	5.43	5.54	350	4.05	1.15	1.47	1.3	2.14	5.44	36.8	3.9	145	108	2.3	1.07	10.7	0.93	24.6	17.5
0	70	1	1	0	0	0	0	1	0	0	0	0	1	0	5.58	10.6	19.36	6.58	1.34	0.52	4.85	139	0.4	111	19.7	39.4	18.5	15	21	2.625	3.12	59	239	3.94	0.72	0.99	1.46	1.88	5.44	18.5	4	142	102	2.23	1.11	12	1.04	25.6	17.9
1	51	1	0	1	0	0	0	1	0	0	0	0	1	1	6.79	17.5	19.66	5.59	36.34	0.43	4.35	151.7	0.42	230	14.7	40.8	22.5	26	17	2.125	6.87	55	247	4.51	2.52	1.24	0.67	2.81	8.5	13.4	4.6	142	105	2.33	1.18	11.9	0.98	23.4	17.8
0	76	1	0	0	0	1	1	0	0	0	0	0	0	0	7.75	16.6	15.9	5.61	2.66	0.34	4.04	123.7	0.37	344	19.5	32.3	20.7	17	18	2.25	7.05	80.4	376	3.15	1.09	0.81	0.82	1.63	4.64	33.4	3.6	143	107	2.05	0.82	11.9	1.04	31.3	16.7
1	81	1	1	0	1	0	1	1	1	0	1	0	1	1	7.99	17.8	15.7	5.51	31.5	9.2	4.83	112.3	0.37	254	8	42.3	19.4	9	16	2	4.03	68	467	5.03	3.41	1.43	1.05	2.59	4.89	17.9	4.2	145	108	2.3	1.13	10	0.87	23.6	17.2
1	77	0	0	1	1	0	1	0	0	0	0	0	1	0	7.08	15.43	19.45	7.12	1.6	0.33	4.9	155	0.47	266	20.2	38.3	23	9	14	1.75	3.72	53.7	223	3.71	1.3	1.23	1.18	1.87	4.15	9.7	4.1	139	102	2.27	1.39	11.3	0.98	29.7	16.6
1	84	1	1	0	0	0	1	1	0	0	0	0	1	1	3.45	15.56	14.1	12.7	1.53	0.17	4.57	135	0.38	82	15.4	26.5	18.3	9	21	2.625	7.37	87.3	322	3.4	1.53	1.12	0.86	1.79	5.92	11.3	3.81	141.4	107.2	1.96	0.96	9.03	0.81	39.46	19.98
1	52	1	1	0	1	0	1	0	0	0	0	0	0	0	5.46	16.4	16.3	6.62	1.3	7.9	4.36	147	0.43	219	19	47.4	24.3	38	26	3.25	5.27	67	419	3.8	1.82	1.78	0.84	2.14	5.02	16.7	4.6	142	105	2.37	0.93	10.4	0.9	26	18.2
0	55	1	1	0	0	0	1	0	1	0	1	0	0	0	9.43	12.8	17.33	5.67	34.13	7.1	4.47	155.1	0.44	265	19.7	41.3	17.7	16	17	2.125	5.15	81.8	256	5.09	0.69	1.34	1.32	3.03	8.52	40.3	3.97	140	105.9	2.03	0.77	11.4	0.99	24.7	17.3
1	56	1	0	0	1	0	1	1	1	0	0	0	1	1	14.65	14.5	17.93	8.09	1.48	0.89	4.47	125.2	0.44	172	12.8	38.7	19.5	22	13	1.625	5.67	61.8	436	5.16	1.05	0.99	1.01	3.3	4.52	87.1	4.1	144	109	2.25	1.28	10.9	0.94	25	15.6
0	58	1	1	1	0	0	1	0	0	0	0	0	1	1	4.74	13.3	16.2	6.73	1.22	1.8	3.64	124	0.38	60	19	35.9	19.9	21	23	2.875	11.2	56	267	2.67	0.59	1.23	1.08	1.17	4.71	12.5	4.1	138	103	2.06	0.78	2.59	0.45	11	41.3
1	69	1	1	1	0	0	1	1	0	0	0	0	1	1	4.11	14.45	21.14	7.07	0.63	0.49	4.51	135.7	0.4	113	8	41	20.5	11	15	1.875	4.38	75	402	1.53	0.75	1.28	1.53	0.71	4.9	28.2	4	142	106	2.26	0.73	12.2	1.07	25.5	14.6
1	68	1	1	1	0	0	1	0	1	0	0	0	0	0	5.63	14.49	18.89	7.67	17.94	4.7	4.74	144.9	0.42	161	11.2	40.5	22	24	19	2.375	20.5	68	345	4.38	2.47	0.98	1.02	2.23	5.37	35	4	144	105	2.42	0.99	2.61	0.69	10.5	17.7
0	67	1	0	0	0	0	1	0	0	1	0	0	1	1	4.9	12.2	18.6	7.09	20.1	6.7	4.61	137.2	0.41	189	48.6	40	21.2	8	15	1.875	11.23	80.5	627	4.08	0.57	1.08	1.32	2.27	6.64	80.4	4.08	149.3	110	2.21	0.78	11.6	1.01	22.5	16
1	66	1	1	1	1	0	1	1	1	0	0	0	1	1	7.75	14.4	16.7	5.45	35.6	6	4.05	137	0.4	0.17	15	41.1	27.5	31	26	3.25	4.67	75	505	3.3	1.05	1.23	0.99	1.72	6.82	6.6	4.25	142.6	106.8	2.56	1.14	11.1	0.96	27.3	20.7
1	58	1	0	0	0	0	1	0	0	0	0	0	1	1	5.56	17.77	21.94	7.97	12.85	0.71	4.03	143.4	0.4	119	27.3	38.2	52.5	17	26	3.25	5.07	72.7	293	3.59	0.93	3.59	1.32	1.5	6.59	18.3	4.16	143.7	111.3	2.19	0.72	10.2	0.87	22.5	17.6
1	83	1	1	0	1	0	1	0	1	0	1	0	1	1	6.79	15.4	17.67	3.74	2.36	0.51	5.11	155.1	0.45	183	15.4	41.1	21	11	13	1.625	4.81	103	473	4.54	1.29	1.3	1.32	2.42	5.32	29.2	4	144	107	2.82	0.73	11.2	0.97	33.1	17.9
1	68	1	1	0	0	0	1	0	0	0	0	0	0	0	8.75	15.9	21.6	6.93	18.14	9	5.27	168.8	0.47	128	26.6	40.4	21.9	50	33	4.125	5.67	56.6	346	4.39	1.39	1.23	0.91	2.92	5.34	16.8	3.95	140.5	107.4	2.08	0.67	11.6	1.01	23.8	17.8
1	74	1	1	0	0	0	0	1	1	0	0	0	1	0	8.05	12.2	18.3	4.39	2.72	8.4	4.19	131	0.4	166	13	34.3	56.6	24	40	5	9.3	84	499	3.66	3.74	1.32	1.82	0.91	9	15	4.75	140.1	99.8	2.23	1.14	10.8	0.93	20.4	17.2
0	64	1	0	1	0	0	1	1	1	0	0	0	0	0	7.45	12.9	16.3	3.89	2.82	0.56	4.65	143	0.43	366	14	46.5	30.2	18	17	2.125	3.71	53	217	4.82	1.37	1.41	1.17	2.95	10.25	10.3	4.91	141	105.7	2.32	1	10	0.82	26.94	16.24
0	72	1	1	0	0	0	1	0	1	0	0	0	0	0	7.45	10.7	20.4	5.22	2.82	0.56	4.65	143	0.48	366	14	46.5	30.2	18	17	2.125	3.71	53	217	4.82	1.37	1.41	1.17	2.95	10.25	10.3	4.91	134.2	141	2.32	1	10	0.82	26.94	16.24
1	78	0	0	0	0	0	0	1	1	0	1	0	1	1	5.03	16.5	18.3	5.92	32.67	0.35	4.27	132.7	0.4	113	18.3	36.3	17.3	30	30	3.75	5.86	58	266	4.6	1.19	1.43	1.41	2.4	5.2	15.1	3.97	140.3	108.4	2.09	0.73	13.1	1.16	34.1	17.2
0	78	1	1	0	0	0	0	0	0	0	0	0	0	0	8.5	12.5	16.5	6.9	1.82	0.37	5.07	148.5	0.45	219	15.2	42.4	70.6	8	19	2.375	5.58	57.4	215	4.45	0.81	1.321	1.78	1.77	5.88	12	3.9	142	106.7	2.19	1.04	9.6	0.78	28.5	17
1	77	1	1	1	0	0	1	1	1	0	0	1	1	1	3.89	15.4	18.1	4.52	1.37	7.6	2.09	135.6	76.1	61	28.6	45.5	16.5	46	49	6.125	4.9	43	185	3.08	2	1.03	0.74	1.65	6.1	86.2	4.3	141	104	2.3	1.41	11.1	0.96	28.7	16
1	56	1	0	0	0	0	0	0	1	0	1	0	1	0	3.89	17.1	19.89	4.54	1.37	7.6	2.09	76.1	2.09	61	28.6	45.5	16.5	46	49	6.125	4.9	43	185	3.08	2	1.03	0.74	1.65	6.1	86.2	4.3	141	104	2.3	1.41	11.1	0.96	28.7	16
0	81	1	0	0	0	0	0	0	0	0	0	0	0	0	7.86	13	16.4	6.24	2.25	8.3	4.71	144.6	0.42	159	17.5	34.4	20.3	13	23	2.875	6.14	78.6	375	4.19	0.69	1.45	0.98	2.67	6.62	26.6	4.07	138.8	102.9	2.03	0.81	11.5	1	28.4	16.5
1	65	1	1	0	0	0	1	1	1	0	1	0	0	0	6.2	17.4	18.46	5.62	2	0.39	3.87	146.2	0.43	222	33.3	47.8	27	9	14	1.75	5.8	51	335	3.54	1.64	1.03	0.87	2.03	4.81	71.8	4.3	141	108	2.28	1.14	11.3	0.98	30.8	19
0	76	1	0	0	0	0	1	0	0	0	0	0	1	1	5.29	13.9	19.31	6.17	1.42	0.44	4.81	153.2	0.45	216	11.9	41.1	23.8	15	20	2.5	6.18	65	213	3.61	0.98	1.17	1.13	1.91	4.64	171.5	4.1	144	106	2.22	1	10.8	0.94	24.9	17
0	71	1	1	0	0	0	0	0	0	0	1	0	1	1	4.62	10.3	20.82	6.21	1.77	0.56	4.37	135	0.78	223	12.3	47.2	22.1	11	26	3.25	6.77	60	234	2.56	0.99	1.23	1.23	1.78	4.56	172.3	4.3	143	107	2.31	1.23	12.3	0.98	23.5	11.2
0	63	1	1	0	0	0	0	1	0	0	1	0	1	1	4.61	13.2	16.1	5.72	1.26	0.58	4.31	141.8	0.38	128	15.9	38.6	19	19	22	2.75	4.51	60	198	2.73	0.6	0.98	1.32	0.94	5.41	13.1	4.15	139.3	104.7	2.11	1.12	11.2	0.97	28.5	16.4
1	72	1	1	0	1	0	1	0	1	0	1	0	0	0	6.02	15.6	17.5	6.69	1.22	0.42	4.43	147	0.42	159	14.7	38.1	21	23	18	2.25	6.66	87.6	380	3.72	1.63	0.76	0.72	2.26	5.04	99.4	4.17	138.7	107.8	2.03	0.94	11.3	0.98	26	17.5
1	71	1	1	0	0	0	1	0	1	0	1	0	1	1	52.34	11.6	20.07	3.62	3.93	0.57	4.09	131.4	0.39	135	15	37.6	20.4	16	16	2	5.45	62	232	4.14	0.76	0.78	1.55	1.7	4.65	15.1	4.5	145	110	2.28	1.18	11	0.96	26	17.8
0	80	1	0	0	0	0	0	0	0	0	0	0	0	0	7.11	17.49	11.6	6.13	1.83	0.72	4.44	125	0.38	129	11.2	35.6	18.9	12	20	2.5	5.55	59.4	309	3.16	0.68	1.23	0.59	2.12	4.44	18.8	4.3	138.9	106	2.04	1.02	11.6	1.01	24.5	16.6
1	53	1	1	0	0	0	1	1	0	0	0	0	0	0	18.45	168	21.61	6.53	0.77	0.5	4.48	134.8	0.38	132	12.6	37.2	21	13	13	1.625	4.99	66.1	337	3.73	1.39	1.35	0.82	2.21	14.11	20.1	4.28	141.7	110.2	2.06	0.99	10.3	0.89	24.2	15
0	64	1	1	0	0	0	1	0	0	0	1	0	1	1	5.85	9.7	17.85	4.31	2.7	0.38	4.43	142.5	0.4	157	13.2	36.7	18.7	16	20	2.5	6.13	77.1	404	4.5	1.15	1.05	0.99	2.8	4.84	17.6	3.3	142	107	2.2	1.13	12.1	1.06	29.8	16.6
1	66	0	1	0	0	0	0	0	1	0	1	0	1	1	6.83	14.5	18.7	5.37	35.2	6.8	4.3	129	0.38	333	12.4	38.2	26.2	20	20	2.5	7.28	45	331	4.61	0.73	1.12	1.39	2.62	6.42	10	4	141	104	2.24	1.04	10.4	0.9	26.3	20.3
0	68	1	1	0	0	0	0	1	0	0	0	0	1	1	12.41	13	21	7.56	11.2	1.27	0.47	161	0.47	152	24.2	37.5	21.3	17	22	2.75	8.21	55.4	290	3.68	1.16	0.98	1.04	2.05	7.45	78.4	4.08	138.7	105.5	2.2	0.83	11.3	0.98	31.2	16.4
0	80	0	0	1	0	0	1	0	0	0	0	0	1	1	4.11	9.7	21.11	14.06	0.54	0.47	5.05	158.7	0.44	166	19.9	37.7	22.5	45	25	3.125	3.29	75.6	261	5.46	1.52	1.23	1.01	3.53	6.49	21.4	3.64	134	99.4	2.04	0.77	11	0.95	23.6	15.4
1	82	1	1	1	0	1	0	1	1	0	1	0	0	0	5.55	13.7	19.9	6.34	1.36	0.42	5.44	158.6	0.46	140	25.9	34.5	25.7	19	23	2.875	5.1	71.1	239	6	2.94	1.12	0.91	3.98	10.83	15	4.58	142.7	105.8	2.15	0.86	9.6	0.82	25.1	17.4
0	69	0	1	0	0	0	0	0	0	0	0	0	1	1	4.34	12.2	16.1	4.35	1.34	0.51	5.34	134.7	0.48	178	19.1	41.2	30.6	26	31	3.875	7.65	61	335	2.47	0.88	1.25	1.03	1.04	6.69	13.8	4.51	135.6	107	2.34	0.97	9.6	0.87	21.2	11.3
0	56	1	0	1	0	0	1	0	0	0	0	0	0	0	9.49	13.5	16.2	4.69	3.46	0.5	5.35	165.2	0.47	371	14.3	42.7	19.9	22	19	2.375	6.66	63	398	5.03	1.2	0.98	1	3.09	4.83	57.3	4.9	142	106	2.29	1.12	10.3	0.89	25.7	17.5
1	54	1	1	1	1	0	1	1	0	0	0	0	1	1	7.95	10	18.74	5.86	34.57	0.38	5.81	178.5	0.51	220	12.3	14.8	21.2	35	24	3	4.93	81.1	454	5.63	4.14	1.23	0.94	2.06	4.56	8.5	4.79	137.7	102.6	2.41	1.35	10.2	0.88	30.5	17.2
1	69	1	0	1	0	0	0	0	1	0	0	0	0	0	5.65	9.6	20.65	3.53	1.35	0.37	5.18	152.4	0.44	117	12.2	39.7	68.5	28	28	3.5	6.18	53.5	238	5.4	2.2	1.25	0.84	3.33	5.73	12.1	4.13	144.4	107.6	2.03	1.03	13.1	1.15	36.3	16
0	81	1	0	0	0	1	1	0	0	0	1	0	0	0	23.41	11.2	18.37	8.66	1.47	1.59	5.9	175.9	0.51	188	9.2	28.5	29.7	32	62	7.75	6.85	68.2	273	3.12	1.24	0.99	0.79	1.58	5.9	64.8	4.8	141	109	2.1	0.71	12.8	1.12	32.3	15.3
1	82	1	1	0	0	0	1	1	1	0	0	0	1	1	5.85	9.77	19.43	5.65	1.94	0.49	5.02	157.8	0.47	119	15.4	37.4	60	18	16	2	5.22	80.8	313	4.62	0.98	1.23	1.63	2.68	4.75	4.34	23.4	145	110	2.5	0.73	10.9	0.94	27.2	15.7
1	49	1	0	1	0	0	1	0	1	0	0	0	1	1	6.71	11.4	20.08	4.88	2.53	0.47	4.68	142.4	4.68	122	13.3	38.5	21.6	19	16	2	5.47	67.5	254	4.75	2.43	1.29	1.09	2.87	5.19	15.8	3.24	140.1	108.6	2.01	0.71	10.8	0.93	24.5	18.1
1	87	1	0	1	0	0	1	1	1	0	1	0	0	1	4.22	11.9	19.9	6.37	0.98	0.32	4.31	137	0.4	171	33.5	43.2	66.4	12	19	2.375	5.85	71.5	337	4.62	1.11	1.21	2.03	1.76	4.67	13.4	41.6	144.2	107.3	2.14	0.64	10.8	0.93	22.5	17.1
1	79	1	1	0	1	0	1	0	1	0	0	0	1	1	11.31	21.57	19.9	6.32	3.37	0.7	3.87	120.6	0.34	209	21.9	35	25.6	12	20	2.5	8.09	60.9	377	3.39	0.96	1.13	1.17	1.66	5.58	29.4	3.56	138.5	107.8	2.17	0.99	10.8	0.93	23.5	17.6
1	61	1	1	1	0	0	1	1	1	0	0	0	0	1	9.25	10.7	19.95	5.85	2.1	0.61	5.3	172.9	0.47	216	24	43.9	29.9	19	19	2.375	4.18	62	412	5.71	3.33	1.36	1.26	3.32	5.17	25.9	5	142	103	2.48	1.21	9.8	0.84	23	16
1	66	1	1	1	0	0	1	1	0	0	0	0	1	1	4.4	16.3	23.92	2.7	1.37	0.29	3.39	123.6	0.39	94	23.1	38.4	18.2	15	24	3	3.52	60	222	4.62	4.27	1.32	0.84	1.88	4.79	30.7	4.26	143.4	107.5	2.06	0.97	10.3	0.89	25	16
1	76	1	0	0	0	0	1	0	1	0	0	0	1	0	5.1	11.6	20.24	3.28	1.34	0.43	4.51	131.2	0.39	154	8.1	34.1	21.1	24	31	3.875	6.19	54	293	4.31	1.25	1.34	1.03	2.65	4.7	23.7	3.93	141.3	105	2.12	1.11	10.6	0.92	25.1	16
1	69	0	1	1	0	0	1	0	0	0	0	0	1	0	5.81	16	21.04	81.1	0.63	0.43	3.89	131.5	0.39	202	12.2	40.2	23.2	28	17	2.125	5.39	52.2	275	3.52	1.9	0.98	0.93	1.73	5.01	69	4.21	139.7	101.7	2.24	0.9	9.9	0.84	31.5	16.2
1	45	1	1	0	0	0	1	1	1	0	0	0	1	0	8.16	10.2	25.58	4.36	2.95	0.56	4.86	164.4	0.45	211	36.4	39.1	29.2	31	29	3.625	4.66	65.2	358	3.66	1.29	0.79	0.86	2.15	5.42	45.2	3.98	142.4	105	2.13	1.01	11.7	1.02	30.7	17.1
1	52	1	1	0	0	0	1	1	0	0	0	0	1	1	5.33	12.3	19.2	51.9	1.87	0.6	4.88	158.1	0.45	211	19.3	41.9	20.1	22	25	3.125	6.1	47	285	1.35	3.87	0.99	0.97	2.32	12.2	21.2	4.58	136	101.2	2.26	1.03	10.6	0.91	26.3	15.6
1	58	0	1	0	0	0	1	0	0	0	0	0	1	0	5.54	12.1	19.38	3.65	1.42	0.28	4.38	135.6	0.41	223	24.8	38.9	29.6	23	19	2.375	8.03	89	364	6.38	1.23	1.34	1.52	3.78	6.15	36.2	3.5	141.9	102.2	2.11	1.12	10.2	0.88	18.8	17.3
1	78	0	1	1	0	0	1	1	1	0	0	0	0	0	12.18	10.2	20.9	10.33	1.07	0.68	4.95	150.6	0.43	146	16.5	36.1	55.2	31	24	3	6.65	43.4	306	5.61	1.12	1.35	1.83	3.12	11.35	15.1	4.1	139	103	2.23	0.85	10.8	0.94	22.9	10.2
0	92	0	0	0	0	1	1	0	0	0	0	0	1	1	6.7	11.4	19.76	58.6	2.24	0.49	4.15	131.8	0.38	195	9.6	32	28.2	5	18	2.25	4.43	58	393	3.08	0.79	1.98	1.01	1.65	5.9	16.3	3.73	141.6	106.4	2.23	1.19	10.4	0.9	24.6	17
1	61	1	0	0	0	0	1	0	1	0	1	0	1	0	8.87	13	21.3	5.51	2.31	0.66	5.42	172.3	0.48	192	15.4	41.3	22.8	61	42	5.25	5.5	77	385	5.16	1.41	1.46	1.1	3.32	5.01	43.8	4.7	140	101	2.36	29.5	10	0.87	28	17.6
1	84	1	0	0	0	0	1	0	1	0	0	0	1	1	4.69	14.8	22.1	3.03	1.26	0.38	4.36	131	0.4	182	14.9	36.3	27.2	5	12	1.5	4.99	101	272	3.39	0.63	0.99	0.83	2.08	5.36	24.1	3.59	137.3	103.8	2.07	0.55	12.1	1.06	28.5	17
0	76	1	1	0	0	0	0	0	0	0	1	0	1	1	8.14	18.82	10.08	5.5	1.81	0.57	4.78	136.3	0.41	184	19.7	37.1	23.5	16	18	2.25	8.99	69.6	240	3.43	1.28	1.67	1.11	1.73	4.96	15	3.41	142.5	109.3	2.07	1.1	10.4	0.9	26.4	16.6
0	87	0	1	1	0	0	1	0	0	0	0	0	1	1	4.77	13.7	16.8	1.89	3.12	0.29	4.53	140.4	0.44	159	18	38.9	31.9	33	56	7	5.99	63.4	347	6.03	1.77	1.78	1.25	3.59	8.11	26.8	3.97	141.2	106.5	2.12	0.79	12.5	1.1	32.3	17.8
0	59	1	0	0	0	0	0	0	1	0	0	0	0	0	11.52	9.6	18.86	10.83	0.53	0.05	5.22	171.5	0.48	251	23.2	44.4	21.4	34	27	3.375	4.2	50.9	301	4.06	0.86	0.99	1.92	1.41	5.75	13.2	4.18	138.4	106.7	2.14	0.58	10.1	0.87	21.9	14.9
1	58	1	1	0	0	0	1	0	1	0	0	0	1	1	7.68	12.1	22.79	4.83	2.32	0.45	4.22	167.3	4.22	326	18.7	46.5	24.2	15	18	2.25	3.8	65	370	4.8	1.2	1.16	0.99	3.27	5.66	87.8	4.5	142	107	2.31	1.05	11.5	1	26.8	15.4
1	72	0	1	1	0	0	1	0	0	0	0	0	1	1	5.81	10.4	21.87	3.6	1.28	0.35	5.01	149.2	0.44	220	34.5	40	23.6	10	23	2.875	3.76	64.4	332	6.49	1.79	1.36	1.41	4.04	5.48	15.5	4.08	144.1	105.7	2.24	1.1	11.5	1	25.7	17.2
1	54	1	1	0	0	0	0	1	1	0	0	0	1	1	20.95	10	19.78	18.5	2.11	0.15	5.73	175.7	0.48	294	17.9	44.6	23.7	30	18	2.25	4.71	53	313	6.19	1.67	1.46	1.34	3.8	14.74	9.3	4.3	139	98	2.46	1.34	9.7	0.84	29	16.8
1	61	0	1	1	0	0	0	0	0	0	0	0	0	0	6.89	9.8	22.51	4.03	2.56	0.29	5.37	158.9	0.48	191	15.7	41.4	25.6	35	28	3.5	5.68	71.2	367	4.56	0.99	1.19	0.98	1.45	20.7	14.3	3.21	141.3	102	2.34	1.23	10.3	0.89	24.9	16.8
1	63	1	0	0	0	0	0	1	1	0	0	0	1	1	6.85	14.1	21.7	6.21	1.9	0.41	5.47	154.6	0.49	132	21.2	35	17.6	11	14	1.75	5.68	53.4	252	4.22	1.36	1.13	1.05	2.6	24.57	12.9	4.26	138.2	106	2.05	0.93	11.5	1	31.1	15
1	57	1	0	0	0	1	1	0	1	0	0	0	1	1	4.94	12.6	19.4	3.54	0.93	0.38	4.61	139.2	0.41	125	31.1	31.4	15.2	30	28	3.5	6.65	77	462	3.96	1	0.81	0.82	2.4	4.91	22.3	4.56	140.5	109	2.05	1.16	13.7	1.22	25.2	17.5
0	74	1	1	1	0	0	1	0	1	0	0	0	0	0	4.11	12.1	13.9	2.49	1.05	0.33	4.37	155.2	0.45	120	18.1	42.9	23.4	12	19	2.375	5.87	80	313	4.75	1.46	0.99	1.03	2.7	4.62	354	4.63	138.9	104.3	2.23	0.99	10.9	0.94	25	17.2
1	71	1	1	0	0	0	1	0	1	0	0	0	1	1	6.63	13.5	17.3	3.82	2.27	0.32	4.36	137	0.39	4.36	6.3	42.9	19.8	15	18	2.25	4.71	74	291	2.41	1.15	1.21	0.84	0.96	5.22	12.7	4.44	143	109.8	2.25	0.93	11.1	0.96	33.8	17.2
1	69	1	1	0	0	0	1	0	1	0	0	0	1	0	6.77	12.3	15.57	5.66	0.54	0.38	4.67	149	0.43	200	17.4	40.9	23.7	19	22	2.75	4.33	60.8	236	4.04	0.81	1.11	1.31	1.92	6.73	19	4.51	138.6	102.7	2.16	0.77	10.5	0.9	25.5	16.5
1	73	0	0	1	0	0	0	0	1	0	0	0	0	0	7.03	12.2	16	4.66	1.71	0.56	4.98	151.9	4.98	151.9	21.1	43.5	22	26	21	2.625	3.7	48	218	7.53	2.12	1.23	1.33	5.04	6.2	12.7	4.2	141	102	2.5	0.94	10.4	0.9	21.6	15.9
1	89	0	1	0	0	0	1	0	1	0	0	0	1	0	4.37	13.9	16.3	2.93	0.94	0.31	4.85	148.1	0.43	134	26.9	42.8	20.1	11	21	2.625	5.25	74	143	4.99	1.46	1.78	3.26	0.95	5.72	51.3	3.9	138	104	2.26	0.95	11.4	0.99	26.3	15.2
0	81	0	0	0	1	0	0	0	0	0	0	0	0	0	10.52	10.4	19.23	6.52	3	0.9	4.81	158.8	0.44	184	19.8	35.9	20.8	19	19	2.375	7.14	81.4	499	3.15	2.1	1.04	0.75	1.55	7.05	19.3	3.55	135.9	103.6	2.24	0.76	11.1	0.96	24.8	17.3
1	64	1	1	0	0	0	0	1	1	0	0	0	1	1	8.28	14.1	16.7	6.02	1.62	0.54	4.83	147.9	0.42	163	24.3	35.1	18.1	8	16	2	4.59	59.8	242	2.92	0.9	1.45	1	1.43	7.8	13.5	3.29	139.8	104	2.06	0.83	11	0.95	27.9	16.6
0	45	0	1	1	0	0	1	0	0	0	0	0	0	0	6.33	11.1	19.49	5.01	0.86	6.2	3.9	140.1	0.39	243	15.6	39.9	24.6	13	16	2	4.91	52.7	303	4.58	3.46	1.48	0.86	2.34	5.86	102.1	4.26	144.6	103.1	2.14	1.32	9.9	0.85	23.7	17
1	42	1	1	0	1	0	1	1	1	0	0	0	1	1	10.71	11	19.67	8.61	1.34	0.5	4.75	149.2	0.43	295	12.6	40	16.1	17	23	2.875	5.43	73.4	423	4.03	2.31	1.35	0.86	2.43	9.8	109.7	4	139.5	106.4	2.11	0.63	10.8	0.93	32	15
1	66	1	1	0	0	0	0	1	1	0	0	0	1	1	4.99	11	19.42	3.24	1.41	0.28	4.16	128.5	0.37	170	13.2	36.7	35.4	42	18	2.25	7.28	73.4	469	4.01	1.74	1.23	0.92	2.31	5.95	14.4	4.07	139.2	109.1	2.16	0.65	12.7	1.12	26.3	20.4
1	82	0	1	1	0	0	1	0	1	0	0	0	1	0	6.48	11.1	18.39	3.64	2.31	0.41	4.65	139.4	0.41	237	14.2	39.1	28.2	6	15	1.875	5.04	62.2	224	6.96	3.53	1.18	1.19	3.34	7.54	18.8	4.58	140.9	105.4	2.11	0.91	10.3	0.88	25.3	17.5
1	57	0	0	0	0	0	0	0	0	0	0	0	1	1	4.69	11.4	19.87	3.56	0.74	0.32	4.66	132.1	0.41	132	33.3	44.7	17.1	24	15	1.875	4.37	72	278	3.53	0.9	1.09	1.5	1.53	11.15	17.3	4.7	144	106	2.28	1.21	10.8	0.94	25.9	16.2
1	66	1	1	0	0	0	1	0	0	0	0	0	1	0	6.02	13.5	16.6	3.22	2.2	0.41	4.88	168.3	0.46	159	20.3	37.8	15.7	10	15	1.875	5.16	70.1	241	3.45	0.91	0.94	0.86	1.89	6.09	18.7	4.24	139.9	106.8	2.19	1.05	9.9	0.84	26.1	17.9
1	49	1	1	0	1	0	1	0	0	0	0	0	1	1	6.82	13.4	16	4.58	1.76	1.76	5.6	179.7	0.5	178	16.8	41.7	21.4	19	17	2.125	4.98	74	558	4.85	3.21	0.99	1.04	2.8	6.38	13.3	3.87	138.7	102.9	2.15	0.71	11.2	0.97	23.9	17.8
0	81	0	0	1	0	0	1	0	0	0	0	0	1	0	8.66	14.3	12.3	6.1	1.89	0.54	5.26	165	0.47	283	14.5	45	31.7	14	20	2.5	4.06	65	390	5.67	1.97	1.23	1.28	3.46	6.27	41	4.4	139	101	2.46	0.85	10.8	0.93	22.8	16.7
0	58	1	1	0	0	0	0	0	0	0	0	0	1	1	4.6	12.7	15.5	2.59	1.34	0.23	4.48	131.3	4.48	192	12.1	32.7	19.3	11	14	1.75	4.47	66	306	4.42	1.14	1.06	1.14	2.31	4.96	14.4	4	144	109	2.21	1.08	10.7	0.93	28.4	19.2
1	86	1	1	0	0	0	1	0	1	0	0	0	1	1	3.69	13.4	16.4	2.21	0.93	0.49	4.09	126.1	0.4	106	14.8	37.1	19.4	10	23	2.875	10.09	84	310	3.7	0.8	1.34	1.33	1.84	4.42	65.3	4.3	142	109	2.32	0.82	11.8	1.03	28.2	16.9
0	51	0	1	0	0	0	1	0	0	0	0	0	0	0	7.92	11.6	22.2	6.56	0.97	0.31	6.28	190.8	6.28	149	24.5	37.8	177	17	17	2.125	5.06	64.2	342	3.71	0.75	1.26	1.1	2.04	5.08	18.4	4.12	143	110.1	2.13	0.91	10.7	0.93	24.7	17.6
1	70	1	1	0	0	1	1	0	0	0	0	0	1	1	11.24	14.9	22.23	8.21	2	0.91	4.78	151.4	0.48	155	10.8	33.5	22.4	14	26	3.25	4.59	50.6	219	2.73	0.91	2.73	1.01	1.1	5.14	72.8	4.01	142.5	98.6	2.13	0.9	11	0.95	22.8	16.7
1	96	1	1	1	0	0	1	1	1	0	0	0	1	1	7.96	13.5	18	4.84	2.17	0.64	5.09	162.2	5.09	132	20.7	35.5	23.8	17	19	2.375	3.52	74.7	383	2.56	0.82	1.23	0.93	1.27	6.98	20.9	3.75	145	105	2.11	0.85	11.4	0.99	26.2	15.1
1	61	0	1	1	0	0	1	1	1	0	0	0	0	0	6.02	9.5	20.07	4.45	1.17	0.31	5.38	153.7	0.46	113	18.8	42.9	24.2	10	11	1.375	6.66	65	275	7.56	3.05	1.13	1.53	4.55	15.09	24.3	4.2	136	97	2.39	0.98	10.2	0.88	25.7	15.7
1	56	1	1	1	0	0	0	1	0	0	0	0	0	0	6.45	10.7	18.42	4.5	1.43	0.48	5.25	160.4	5.25	148	26	41.6	18	18	17	2.125	8.95	63.5	407	4.61	2.49	1.3	1.08	2.64	14.82	14.8	4.21	141.1	106	2.16	1.16	10.4	0.9	22.3	16.3
0	66	1	0	0	0	0	0	0	0	0	0	0	0	0	3.79	13.5	16.7	2.2	1.26	0.24	4.89	149.4	0.44	122	17.9	36	17.4	14	17.4	2.175	17.9	62	298	3.73	0.72	1.29	1.2	1.88	5.6	17.4	3.8	140	106	2.33	0.9	11.2	0.97	26.2	18.5
1	64	1	0	1	1	0	1	1	1	0	0	0	1	1	4.66	10.5	22.22	6.05	1.28	0.44	5.34	156.4	0.48	189	14.2	41.8	29.5	23	21	2.625	7.11	61	426	5.45	0.71	1.22	1.15	3.55	6.14	19.1	4.2	140	105	2.41	0.99	10.2	0.88	28.6	16.6
1	77	1	1	1	0	0	1	1	1	0	0	0	1	1	6.73	13.3	16.4	6.98	1.73	0.22	4.85	145.1	0.43	293	14.7	45.9	19.8	20	23	2.875	5.34	48	372	6.15	1.43	0.89	1.63	3.74	6.78	8.77	3.3	143	107	2.32	0.89	9.7	0.84	23.3	20.6
1	61	1	1	0	1	0	1	1	1	0	0	0	1	1	8.8	16.1	16.2	7.14	17	0.62	4.22	128.8	0.36	224	14.4	38	22	9	13	1.625	6.6	128.8	434	2.7	1.31	0.8	0.61	1.58	5.24	19.9	3.5	141	101	2.43	1.1	11.7	1.02	31.2	14.1
0	82	0	1	0	0	1	1	0	0	0	0	0	0	0	12.6	11.3	18.98	8.33	0.66	1.36	4.59	136.8	0.4	237	19.3	36.6	18	11	18	2.25	5.71	59.7	244	4.39	0.88	0.99	1.22	36.6	6.33	25.4	4.23	133.9	101.4	2.06	0.79	23.7	11.7	21.7	15.3
1	56	1	1	0	1	0	0	0	1	0	0	0	0	0	10.62	12.3	18.16	7.03	23.39	4.6	5.07	124.2	0.39	254	12.4	37.3	20.3	5	17	2.125	4.07	79	418	4.44	0.96	1.34	1.24	2.51	5.03	20.8	4.7	138.6	109.5	2.01	0.85	11.4	0.99	26.3	16.1
1	79	1	0	0	0	1	1	0	0	0	0	1	1	1	5.95	13.9	16.5	4.05	1.38	0.43	4.34	127.6	0.4	120	12.4	4	18.7	13	26	3.25	5.09	86	376	3.6	0.93	0.98	0.95	2.03	5.7	20.3	4.4	140	103	2.42	0.94	11.6	1.01	26.7	16.8
1	80	1	1	0	0	0	1	1	1	0	0	0	0	0	6.89	14.3	16.5	5.16	0.86	0.68	4.49	134.3	0.4	106	13.5	37.7	21.4	7	22	2.75	7.25	102.7	409	3.03	0.98	0.89	0.85	1.61	5.57	23.5	4.78	138	106	2.18	0.82	11.6	1.01	26.7	16.5
0	77	0	1	0	0	0	1	0	0	0	0	1	1	1	8.42	13.7	17	4.1	3.68	0.31	0.31	145.5	0.44	137	10.6	37.8	26.7	9	18	2.25	6.89	98	382	5.22	2.93	1.12	1.03	2.94	6.88	16.9	4.41	138.3	103.9	2.19	1.04	11	0.95	26.8	18
1	84	1	1	0	1	0	1	0	0	0	0	1	1	0	10.92	13.6	16.6	6.43	2.64	0.92	4.99	152.7	0.45	208	23.5	38.8	21.8	8	17	2.125	8.93	129.7	624	2.33	1.16	1.45	1.06	0.84	5.44	23.6	4.55	140.4	104.4	2.37	1.07	12.6	1.11	25.7	16.2
0	86	0	0	1	0	0	1	1	0	0	0	1	1	1	10.16	12.1	22.06	5.98	3.49	0.49	5.23	163.4	0.49	279	25.6	37.2	25.5	15	21	2.625	7	56.4	323	3.8	1.74	0.98	1.17	1.88	8.83	18.9	4.1	141	100	2.34	0.78	10.7	0.92	24.8	16.8
1	71	0	1	0	0	0	1	1	1	0	0	0	1	1	5.81	19.03	17.7	4.34	1.24	0.15	4.22	127.8	0.38	236	9.2	37.5	24.7	18	5.57	0.69625	3.83	97	354	3.33	1.33	0.96	0.9	1.78	5.57	13.7	4.46	139.9	108	2.12	0.95	10.9	0.94	25.4	16.2
0	71	1	1	0	0	0	1	0	0	0	0	0	1	1	7.63	19.22	21.3	7.74	1.2	0.43	3.66	135.5	0.36	115	62.2	45.6	25.3	17	24	3	6.54	52.7	218	3.89	0.63	1.15	1.14	2.14	6.47	22.4	3.75	140	107.7	2.15	0.94	12.9	1.14	29.8	17.5
0	85	0	0	0	0	0	0	1	0	0	1	1	0	0	4.75	12.9	16.6	6.82	1.1	0.3	4.46	137	0.44	108	32.1	43.6	25.1	5	21	2.625	6.98	63.9	267	3.71	1.18	1.78	1.17	1.9	6.24	21.2	4	143	105	2.35	0.95	11.2	0.97	26.9	17.6
0	33	1	1	0	0	0	1	0	0	0	0	0	0	0	7.8	9.9	18.63	8.34	1.05	0.19	5.62	170	0.5	214	23.3	43.2	20	21	23	2.875	6.33	73	345	3.91	0.51	0.97	1.01	2.31	7.86	64.6	3.76	141.5	106.8	2.15	0.75	10.1	0.86	23.1	19
1	54	1	1	1	0	0	1	1	1	0	0	0	1	1	10.21	9.9	19.44	7.3	2.07	0.78	5.26	167.8	0.49	165	25.8	40.9	25.7	27	32	4	4.93	80.4	294	5.05	2.01	1.78	1.01	2.84	6.25	12.2	4.13	142.5	107.1	2.23	0.84	10.5	0.9	24.7	17.7
1	63	1	1	0	0	1	1	0	1	1	0	0	0	0	5.77	12.9	16.1	3.66	1.82	0.21	4.41	158.6	0.45	205	20	39.1	16.4	10	12	1.5	3.54	69.6	250	2.99	0.86	1.23	1.11	1.32	5.3	22.8	3.94	137.9	108.2	2.06	0.45	12.4	1.09	27	16.4
1	62	1	1	1	0	0	1	1	1	0	1	0	1	1	8.71	12.7	16.6	7.67	1.56	0.49	5.02	157.1	0.43	182	19.3	48.4	24.9	2	17	2.125	6.5	72.4	295	5.18	1.26	1.56	1.17	3.39	18.01	15	4.29	144.8	104.5	2.17	0.7	10.5	0.9	26	15.4
1	66	1	0	1	0	0	1	1	0	0	0	1	1	1	5.49	21.95	17.9	6.07	1.68	0.39	4.53	125.6	0.39	70	20.9	34.3	16.8	13	17	2.125	5.7	69.7	317	3.97	1.05	1.45	0.84	2.19	4.84	18.2	3.8	141	111	1.94	0.67	12.4	1.09	31	17.1
1	67	0	0	1	0	0	1	1	0	0	0	0	0	0	6.52	12.7	18.2	4.37	1.7	0.34	5.26	146.2	0.45	220	6.5	36.1	15.8	10	18	2.25	6.86	59.9	383	3.89	2.82	1.78	0.9	1.97	5.17	16.1	3.89	141.5	106.4	2.2	0.93	11.9	1.04	29	17
1	64	1	1	1	0	0	1	1	1	0	1	0	1	1	8.3	10.8	18.91	3.61	2.18	0.39	4.58	155	0.45	133	12.2	39.1	17.8	10	16	2	6.16	60.5	351	4.55	1.8	1.28	1.09	2.33	4.55	28.2	3.42	138.1	100.3	2.81	0.84	10.3	0.988	25.2	16.9
1	65	1	1	0	0	0	1	1	1	0	0	0	1	1	16.3	11	19.34	4.48	0.97	0.43	4.61	152.8	0.42	112	8.6	41.5	23.7	26	27	3.375	4.47	71.4	355	3.52	1.11	1.98	1.44	1.49	5.04	77.2	3.63	143.3	110	2.21	0.75	11	0.95	28.9	16.6
1	65	1	0	0	0	0	1	1	1	0	1	0	1	1	4.2	9.9	18.33	6.99	0.91	0.32	4.62	142.3	0.42	211	12.9	43.7	17	14	16	2	5.86	52	586	3.71	1.42	1.34	1.4	1.48	6.31	60.9	4.1	141	109	2.31	0.74	11.3	0.98	30	15.9
1	86	1	1	1	0	0	1	1	1	0	0	0	1	1	8.94	14.2	17.7	6.83	1.57	0.49	3.67	134.8	0.38	126	26.9	34.2	16	9	14	1.75	5.44	79.1	386	4.63	1.45	1.53	1.12	2.44	15.32	39.6	3.82	138.3	102.6	2.09	0.44	11.4	0.99	26.5	15.9
0	62	1	0	0	1	0	1	0	0	0	1	0	1	1	9.17	11.6	20.25	7.68	1.07	0.4	4.12	128.2	0.38	134	3.1	42	19.9	12	17	2.125	8.34	64	261	3.1	0.44	0.99	1.15	1.62	7.06	31.8	3.7	143	108	2.28	1.23	11.2	0.97	21.7	18.1
0	59	0	1	0	1	0	1	0	0	0	0	0	0	0	4.48	11.6	20.08	12.54	0.56	0.17	4.05	132.1	0.39	104	16	39.2	20.8	12	12	1.5	3.48	57	275	3.51	1.29	0.98	1.35	1.44	8.46	15.2	3.2	144	103	2.32	1.25	10.6	0.91	26.4	15.8
1	77	1	0	0	0	0	1	0	0	0	0	0	1	1	4.31	10.5	18.88	2.85	1.04	0.3	4.45	148.5	0.43	124	14.4	39.2	16	14	26	3.25	4.94	75.5	275	4.26	1.55	1.21	1	2.43	8.92	23.6	3.8	140	108	2.08	0.56	12.9	1.14	27.1	17
1	77	1	0	0	1	0	1	0	1	0	0	0	0	0	11.21	11.4	17.85	79.1	1.71	0.5	4.78	148.1	4.78	844	14.1	40.2	20.9	17	22	2.75	7.07	106.6	426	3.84	0.87	1.31	1.31	1.68	5.61	18.2	5.1	142	107	2.27	1.25	12.1	1.06	35.5	19
0	68	0	0	1	0	1	0	0	0	0	0	0	1	1	9.32	11.3	18.3	7.96	0.89	0.44	4.93	151	0.43	211	27	3.85	24.7	24	31	3.875	5.12	57.6	248	6.04	1.5	1.32	1.16	3.85	12.39	10.7	4.29	140.2	102.5	2.31	1	10.3	0.89	23.4	16.3
1	71	1	1	1	0	0	1	1	1	1	1	0	1	1	8.23	13.3	16.2	4.51	2.81	6.6	5.22	166.4	0.47	184	22.8	36.2	21.2	12	13	1.625	3.68	78.4	252	4.55	1.91	1.12	0.91	2.49	12.71	19.1	3.86	138.3	103.6	2.22	0.77	11.1	0.96	22.7	15.9
1	60	1	1	0	0	0	0	0	0	0	0	0	1	1	16.9	11.3	20.34	7.88	1.46	0.35	5.8	170.2	0.52	107	31.3	36.2	21.5	18	22	2.75	6.83	71.5	306	4.27	0.77	1.23	1.11	2.28	4.18	13.9	4.22	143.3	104.3	2.26	0.73	10.8	0.93	26.5	17.5
1	75	0	0	1	0	0	1	1	0	0	0	0	1	0	8.68	12.8	16.6	2.33	5.91	0.37	3.97	130.8	0.38	171	24	38.4	21.2	17	22	2.75	318	54.9	318	4.61	1.88	1.36	1.05	2.55	6.52	15.8	3.99	144	107.5	0.51	0.51	10.3	0.89	17.2	14.8
1	58	1	1	1	1	0	1	0	1	0	0	0	1	1	7.16	13	16.7	4.49	2.12	0.34	5.19	159.7	5.19	191	15.2	47.4	25.7	18	16	2	6.06	87	439	5.83	1.94	1.98	1.09	3.49	5.58	20.3	4.5	140	104	2.47	0.98	9.8	0.85	23.1	19.9
0	55	0	1	0	0	0	1	0	0	0	0	1	1	1	7.16	9.9	20.82	2.44	3.75	0.63	4.28	148.5	0.42	156	49.9	41.5	16.2	27	20	2.5	6.14	44	190	2.83	1.45	1.45	1.07	1.36	4.91	57	4.4	142	104	2.28	1	10.4	0.9	25.4	14.9
0	54	1	1	0	1	0	0	1	1	1	0	0	0	0	5.64	12.8	16	4.021	2.27	7.2	4.62	149.6	0.45	213	13	43.6	18.9	38	26	3.25	5.74	82	474	4.73	0.92	0.99	1.12	2.79	7.75	41.1	4.14	144.2	109.4	2.19	0.95	10.3	0.89	26.3	17.4
1	83	1	1	0	1	0	0	1	0	0	0	0	1	1	5.39	14.6	16.2	3.48	1.49	0.34	4.21	129	0.38	123	10.5	37.2	18.5	16	17	2.125	4.73	93.6	338	2.46	1.13	1.54	0.89	1.09	10.06	10.1	4.22	137.2	100.7	2.12	1.21	11.8	1.03	33.6	17
1	58	1	0	1	0	0	1	0	1	1	0	0	1	1	7.86	12.6	16.7	6.31	1.25	0.25	4.38	143	40.3	173	9.5	45.1	24.6	21	25	3.125	4.42	83	290	9.5	0.9	0.98	1.13	2.84	4.97	19.9	4.2	143	108	2.33	0.88	23.6	9.7	24.1	17.6
1	88	1	1	1	0	1	0	0	0	0	0	0	0	0	9.64	13.6	18.6	8.16	0.72	0.76	3.89	85.1	0.29	207	13.9	26.1	30.5	9	18	2.25	8.12	53.7	258	2.44	0.56	0.76	0.87	1.06	5.82	7.9	4.5	136	100	1.95	1.13	13.3	1.17	40.9	15.4
0	70	1	0	0	1	0	0	1	0	0	0	0	1	1	10.3	13.3	16.2	6.81	2.42	0.8	4.56	140	0.41	237	22.1	1.37	26.8	69	46	5.75	3.34	59	152	2.54	1.28	1.67	0.77	1.16	15.89	11.6	3.8	138.6	103	2.31	0.72	10.02	0.89	24.74	14.67
1	72	1	0	1	0	0	0	0	1	0	1	0	1	1	6.65	12.8	18.66	5.12	0.95	0.56	4.55	116.8	0.36	213	8.3	36.9	18.3	14	17	2.125	5.72	53.1	287	6.62	1.13	1.56	1.51	4.36	6.68	8.4	4.16	142.7	109.3	2.16	1.04	10	0.86	22.1	15.5
1	55	1	1	0	1	0	1	0	0	0	0	0	0	0	7.12	18.83	16.7	4.32	1.82	0.51	5	152.6	0.44	189	15.6	39.9	18.8	7	12	1.5	5.4	77.2	419	3.93	1.56	1.34	0.86	2.39	4.63	59.6	4.01	140.6	103.2	2.17	1.13	11.2	0.97	32	15.7
1	53	1	1	0	0	0	0	1	0	0	0	0	1	1	8.32	14.2	16	4.6	2.87	0.62	4.53	153	0.43	156	12.3	38	23.5	9	18	2.25	4.4	84	384	4.75	1.66	1.24	1.28	2.6	6.77	11.9	3.68	136.5	97.9	2.33	0.96	10.5	0.91	26.1	14.2
0	78	1	1	0	0	0	0	0	0	0	0	0	1	1	10.3	9.4	18.68	7.44	2.31	0.5	4.81	158.5	4.81	259	11	37.7	20.6	8	15	1.875	8.24	66.8	274	4.23	0.74	1.31	1.24	2.21	15.18	12.7	5.03	139	105	2.37	1.16	11	0.96	22.2	17.2
1	70	1	0	0	1	0	1	0	1	0	0	0	1	1	4.89	13.7	16.4	3.49	0.94	0.28	5.67	146	0.48	143	14	36	15.6	11	16	2	4.32	71.7	273	4.41	1.39	1.23	1.22	2.3	5.07	45.5	3.91	143.5	107.9	2.13	0.74	11.3	0.98	26.4	16.5
1	57	1	0	0	0	0	0	0	1	0	0	0	0	0	4.96	12.3	16.5	3.45	1.02	0.36	4.54	147.2	0.42	190	23.7	47	15.2	36	25	3.125	5.46	71	263	3.66	0.49	1.12	1.56	1.29	5.4	15.4	4.7	145	109	2.35	1	10.2	0.88	24.2	18.6
0	63	0	0	0	0	0	0	1	0	0	0	0	0	0	10.01	12.8	23.4	8.47	0.9	0.56	4.71	143.8	0.42	121	23.5	39.6	21.5	4	15	1.875	5.68	54.7	267	4.27	0.7	1.98	1.36	2.36	6.93	13	3.9	138	104	2.29	0.93	11	0.95	22.7	15.3
0	57	1	1	0	0	0	0	0	0	0	0	0	1	1	6.2	13.1	16	3.54	1.81	0.49	4.35	147.2	0.42	183	11.5	38.2	21.9	19	19	2.375	9.22	99	226	3.58	1.49	1.56	0.89	2.05	4.91	30.3	3.87	137.8	100.8	2.2	1.32	11.4	0.99	24.2	16.5
1	58	1	1	1	1	0	0	0	1	0	0	0	1	0	7.91	12	19.16	4.37	1.93	0.46	14.34	138.3	0.38	201	11.5	39.5	22.4	24	33	4.125	8.52	65	651	5.59	1.39	1.12	1.26	3.11	5.5	13.9	3.2	142.1	103.9	2.15	0.96	10.5	0.9	21.8	17.7
1	65	1	1	1	0	0	1	0	1	0	1	0	1	1	6.3	9	18.46	4.23	1.72	0.34	4.72	155	0.43	222	33.3	47.8	27	16	20	2.5	6.18	56	256	3.28	1.88	1.34	1.02	1.43	5.14	22.1	4.3	145	107	2.6	1.14	11.4	0.99	29.7	17.9
0	77	1	0	1	0	1	1	0	0	0	0	0	1	0	6.73	10.2	19.11	4.58	1.57	0.36	4.46	138.3	0.42	193	3.9	32.8	29	7	16	2	5.31	81.8	310	6.08	1.28	0.97	1.25	3.78	5.23	33.3	3.5	139.3	101.4	2.07	1.03	11	0.95	26.6	16.1
1	77	1	1	0	0	0	0	1	1	0	0	0	1	1	5.67	11.2	21.34	3.85	1.3	0.44	4.11	125.5	0.39	171	4.4	34.4	17.5	11	22	2.75	6.36	60.3	278	4.83	1.38	1.26	1.28	2.68	7.76	13	3.9	144	108	2.12	1.34	11.8	1.03	34.1	16.5
0	71	1	0	1	1	0	1	1	1	1	0	1	1	0	9.91	11.4	20.43	7.26	1.89	0.64	4.61	188.4	0.5	192	15	36	22	19	20	2.5	3.14	56	605	4.77	1.39	0.99	1.48	2.5	6.66	27.6	3.4	142	100	2.41	0.76	11.5	1	26.7	17.6
0	91	1	0	1	0	0	1	1	0	0	0	1	1	1	4.62	10.1	18.72	2.54	1.49	0.41	2.92	95.6	0.26	132	13.3	35.2	19.5	10	16	2	3.65	72.2	291	1.74	0.66	0.89	0.77	0.6	11.57	14.6	3.66	139.7	105.8	2.03	1.16	13.2	1.16	24.4	13.8
1	75	1	0	0	0	0	0	0	1	0	0	0	0	0	8.72	10.32	17.56	6.02	1.77	0.73	4.61	140.3	0.44	190	15.8	38.7	27.9	13	16	1.2	8.65	45	307	4.09	0.62	1.25	1.25	2.24	8.66	22.7	4.4	143	104	2.37	1.36	10.6	0.91	19.9	17.6
1	68	0	1	1	0	0	1	1	0	0	0	0	1	0	5.69	13.1	17.74	3.31	1.74	0.52	3.7	97	0.33	260	9.4	35.7	26.4	41	14	0.341463415	5.53	63	258	3.21	0.72	1.21	1.15	1.31	8.08	18.7	4.8	141	106	2.27	1.24	10.1	0.87	24.7	16
1	80	1	0	1	1	1	1	1	0	0	0	0	1	1	5.67	13.2	20.33	62.8	1.59	0.48	3.98	127	0.37	167	14.5	59.6	18.5	14	18	1.285714286	8.91	99.5	427	4.8	0.94	1.17	1.19	2.67	4.57	17	4.35	143	109	2.15	0.94	28.1	2.74	34.8	16.7
1	80	1	1	0	0	0	1	0	1	0	0	0	1	0	5.79	11.32	21.23	79	0.76	0.27	2.81	88	0.27	213	6.2	33.5	17	16	18	1.125	6.14	58.2	331	3.72	1.92	1.07	0.97	1.82	5.71	11	4.09	14	108.7	1.89	0.71	13.9	1.3	44.9	17.5
1	67	1	0	0	0	0	0	1	0	0	0	0	1	0	6.79	11.3	18.2	80.1	16	3.8	4.48	153	42.6	263	24.5	42	33.1	15	38	2.533333333	4.58	40	197	7.79	0.99	1.82	1.76	4.61	7.74	24	4.09	139	101.2	2.49	0.77	12.7	1.02	17.9	10.8
1	72	1	1	0	0	0	0	0	1	1	0	0	0	0	7.69	12.3	22.1	57.7	1.6	7	4.58	144.6	0.41	183	13.7	25	66.9	25	18	0.72	5.49	66	336	4.2	1.23	1.12	1.17	2.33	6.26	23.4	4.6	141	107	2.25	1.2	10.2	0.88	25.3	18.69
1	50	1	1	0	0	0	0	0	1	0	1	0	1	0	4.69	9	12.3	2.48	1.58	0.36	4.54	145.3	0.43	183	19.9	41.1	21.2	12	25	2.083333333	5.16	75	417	4.37	1	1.23	0.93	2.42	4.72	14.9	4.1	144	107	2.21	0.88	2.42	0.09	0.3	84
1	81	0	1	0	0	0	0	0	1	0	1	1	1	0	6.35	9.9	21.1	4.99	0.98	0.31	4	126.2	0.38	177	66.5	39.8	22.5	9	21	2.333333333	4.77	56.4	327	3.57	0.87	0.99	1.23	1.82	5.64	23.2	3.6	140	101.8	2.18	0.83	2.49	0.27	1.6	79
1	71	1	0	0	0	0	0	1	0	0	0	0	0	0	9.32	21.2	23.1	5.36	3.01	0.72	3.97	119.7	0.34	267	12	47.6	17.6	36	15	0.416666667	4.86	41	268	3.8	1.9	1.54	1.21	2.31	7.94	21.2	4	142	105	2.43	1.37	2.67	0.31	0.9	65
0	54	1	1	1	0	0	0	0	0	0	1	0	1	1	8.4	11.1	12.3	7.47	0.61	0.26	3.34	132.7	0.36	165	30.1	41.1	22.2	16	22	1.375	4.92	59	351	6.37	1.35	0.75	0.79	4.66	6.2	13.4	4.34	141.7	111.3	2.04	0.62	1.81	0.19	1.9	80
1	56	1	1	0	0	0	0	0	1	0	1	1	1	1	5.1	21.2	11.2	3.14	1.46	0.41	4.55	135.4	0.41	148	32	35.5	17.6	13	24	1.846153846	6.42	53	337	2.84	0.46	1.32	1.07	1.5	5.82	25.6	4.43	144.3	111.5	2.2	0.77	2.93	0.48	1.5	108
0	55	1	0	0	0	0	0	0	0	0	0	0	0	1	5.72	11.1	12.1	3.48	1.82	0.34	4.57	152	0.44	140	17.9	46.4	18.3	42	31	0.738095238	3.54	43	300	3.54	2.22	0.96	0.77	1.96	5.09	28.7	3.9	144	108	2.46	1.06	2.53	0.22	0.7	68
0	82	0	0	0	0	0	0	0	0	0	0	0	1	0	6.31	9	12.3	3.76	1.97	0.47	4.28	141.1	0.39	170	26.1	36.9	20.6	17	36	2.117647059	4.44	49	270	3.84	1.82	1.08	0.83	2.34	7.11	19.2	3.3	135	99	2.42	1.03	2.47	0.47	2.3	80
1	67	1	1	0	0	0	0	0	1	0	1	0	0	0	8.74	13.2	13.2	6.06	1.8	0.68	4.37	135.5	0.4	124	12.4	38.8	17.8	38	52	1.368421053	6.75	87.1	414	5.48	3.14	1.23	1.09	3.08	11.78	21.3	3.19	144.1	108.9	2.15	0.66	1.68	0.41	1.3	78
1	68	0	1	0	0	0	1	1	0	0	0	0	1	0	6.09	8	25.2	3.56	1.85	0.56	4.38	127.1	0.38	185	10.1	37.8	23.4	7	21	3	5.13	49	270	4.71	2.32	1.29	1.07	2.55	7.7	23.1	3.7	142	105	2.23	0.88	2.47	0.74	2.7	74
0	80	0	1	0	0	1	0	0	0	0	0	1	1	1	8.03	12.3	17.2	6.21	1.78	0.02	4.64	141.8	0.41	226	29.5	35.8	24.8	11	27	2.454545455	4.58	71.7	283	2.57	0.82	1.61	1.19	0.97	5.52	18.2	4.84	143	110.4	2.07	0.9	3.06	0.99	2.37	76
0	59	1	0	0	0	0	0	0	0	0	0	1	1	1	13.17	12.1	17.5	11.27	0.48	1.37	4.33	146.5	0.39	215	15.7	39.4	20.2	18	17	0.944444444	6.35	42	200	2.34	0.23	1.03	1.36	0.77	5.86	11.95	3.7	138	98	2.18	0.79	2.91	1.1	5.6	66
1	62	1	0	1	0	0	0	1	1	0	0	0	1	1	6.05	11.3	15.3	4.09	1.43	0.45	5.59	168.3	0.48	178	17.6	47.8	18	19	26	1.368421053	4.71	72	362	2.86	0.68	1.11	1.21	1.24	8.12	13.37	3.8	140	105	2.42	0.78	2.55	0.17	0.6	85
0	68	1	1	0	0	0	0	0	0	0	0	0	0	1	5.64	12.8	18.3	4.25	1.03	0.31	4.28	126.6	0.37	141	14.6	41.8	19.1	12	31	2.583333333	5.48	55	256	2.84	0.58	1.08	1.36	0.95	4.58	21.34	4.3	143	106	2.37	1.14	2.24	0.44	1.5	76
0	71	1	0	0	1	0	0	0	0	0	0	0	0	1	8	11.2	17.8	4.36	2.57	0.73	4.78	150.1	0.45	167	10.2	34.5	21.3	26	28	1.076923077	3.89	68	489	4.49	2.36	1.03	0.75	2.87	6.01	20.7	4.4	143	108	2.1	0.9	2.55	0.58	2.7	84
0	51	1	1	0	0	0	0	0	0	0	0	0	1	1	4.94	11.3	17.9	2.83	1.57	0.49	4.96	152.7	0.47	105	26.7	41.5	25.1	78	20	0.256410256	5.63	78	351	2.22	1.88	1.23	1.21	2.21	4.19	35.1	4.3	143	109	2.33	0.75	2.47	0.36	2.2	78
1	83	1	1	0	0	0	1	0	0	0	1	0	1	0	6.6	15.1	16.2	5.02	1.18	0.26	4.6	136	41	186	14.4	36.1	29.2	15	15	1	5.06	81	336	3.75	1.12	488.5	1	2.54	4.26	67.5	3.57	142	108.7	2.23	0.82	13.3	0.99	33.4	13.3
1	53	1	1	0	0	0	0	1	1	0	0	0	1	1	3.33	14.7	27.2	5.56	2.12	0.35	4.3	123	43.5	189	9.4	39	24.4	15	12	0.8	5.36	78	281	2.22	1.1	194.1	0.76	1.51	6.8	14.8	3.91	142	106.5	2.2	1.3	10.1	1.3	32.68	11.65
1	42	1	1	0	0	0	0	1	1	0	0	0	0	0	10.3	12.2	15.9	6.42	2.79	0.66	4.94	150	43.8	225	26.2	39.9	20.6	21	15	0.714285714	4.42	67	391	4.54	1.42	254.4	0.94	3.41	4.83	14.8	3.47	144	108.4	2.31	1.21	15.1	1.15	30.7	15.1
0	73	0	0	0	0	1	1	1	0	0	1	0	1	1	9.09	12.2	17.7	6.98	1.34	0.67	4.31	134	39.5	202	10.9	45.4	31.8	15	21	1.4	7.8	71	281	3.75	1.29	135.6	1.15	2.08	7.57	26.83	3.97	142	107.7	2.42	1.33	11.6	0.99	33.6	11.3
0	72	1	0	1	1	0	0	1	1	0	0	0	1	1	9.69	12.5	16.2	7.34	1.62	0.59	5.45	170	48.5	168	20.6	41.3	25.4	21	19	0.904761905	5.45	50	455	4.14	2.15	235.3	0.81	2.87	11.31	12.6	3.7	139	104.4	2.48	1.01	14.4	1.09	30	14.4
0	84	0	0	0	0	0	0	0	0	0	0	0	1	0	6.75	18.1	16.5	4.32	1.84	0.43	4.16	110	34.7	134	10.6	44.1	28.9	19	17	0.894736842	4.5	71	309	3.25	1.12	474.5	0.96	1.87	5.05	12.84	3.58	140	103	2.54	0.95	10.8	0.96	32.3	10.66
1	49	1	0	1	1	0	1	0	0	0	0	0	1	1	10.31	14.7	16.1	7.5	1.78	0.61	5.24	143	43.2	265	32.5	45.4	35.2	48	36	0.75	6.07	85	630	4.66	2.41	165.9	0.88	3.61	4.95	53	3.53	141	102.6	2.4	1.12	12.2	0.98	32.88	13.4
1	67	0	0	0	0	0	0	1	0	0	0	0	1	0	9.56	12.9	26.2	8.35	0.86	0.31	4.27	140	41.5	269	16.6	44.9	25.1	14	19	1.357142857	9.2	80	284	5.86	0.61	121.5	2.23	2.93	5.59	43.8	4.16	138	102.2	2.12	0.81	13.4	1.04	38.8	113.4
1	83	1	1	0	1	0	1	1	0	0	0	0	1	1	7.77	13.6	16.1	6.03	0.86	0.57	5.03	161	48	201	18.8	43.1	24.8	9	13	1.444444444	6.4	92	452	5.45	2.06	624.5	1.18	3.45	5.1	31.24	4.52	142	104.1	2.44	1.13	11.6	0.96	15.9	15.88
0	56	1	1	0	0	0	1	0	1	0	0	0	1	1	12.94	14.6	15.8	9.07	2.23	1.4	5.23	156	45.6	219	33.7	39.1	29	11	40	3.636363636	4.56	91	289	3.44	1.22	235.3	0.73	2.22	4.31	21.18	3.56	145	103.2	2.12	1.11	11.3	1.11	23.6	13.6
1	83	1	1	0	0	0	1	0	1	1	0	0	1	1	5.67	14.2	26.3	3.86	1.19	0.42	3.4	95	29.3	173	7	37.3	25.4	7	15	2.142857143	4.9	96	286	4.09	1.3	351.5	0.69	2.77	4.65	22.85	3.46	144	110.5	2.23	0.95	12.3	1.23	23.2	11.2
0	66	1	1	0	0	0	0	0	1	0	0	0	1	0	16.31	12.9	16.7	15.26	0.57	0.44	4.97	146	44.8	257	9.98	31.5	25.7	25	18	0.72	5.56	78	236	5.55	0.78	236.6	0.99	5.48	7.23	21.5	3.65	132	110.5	2.56	1.23	12	1.23	27.3	21.3
0	53	1	0	0	0	0	0	0	1	1	0	0	1	1	13.5	15.2	16.9	8.96	1.17	0.77	3.54	132	39.8	185	17.3	41.7	27.7	37	26	0.702702703	6.33	78	557	5.45	1.64	237.6	0.96	4.24	7.13	16	4.21	138	106.8	2.26	1.57	11.9	1.65	21.8	10.45
1	73	1	1	0	0	0	1	1	1	0	0	0	1	0	5.17	12.5	16.6	2.95	1.42	0.35	4.53	147	43	170	11.9	36.3	27.7	14	17	1.214285714	5.75	82	256	4.47	0.98	223.5	1.05	3.29	5.16	17.5	4.33	143	107.8	2.14	0.69	11.3	1.26	23.9	10.67
1	72	0	0	0	0	0	1	0	0	0	0	0	1	1	11.09	12.4	15.7	8.43	2	0.62	3.88	128	38.1	265	14.8	38.8	29.6	19	34	1.789473684	3.88	56	250	4.9	0.89	23.2	1.3	3.38	5.61	21.4	3.68	141	105.3	2.34	1.11	15.6	1.2	31.5	15.6
1	60	1	1	0	0	0	1	1	0	0	0	0	1	0	9.01	11.9	16.7	6.89	1.51	0.48	4.32	150	43.5	168	13.8	51.9	29.8	21	24	1.142857143	5.2	88	317	3.89	1.02	148.6	1.38	1.98	5.16	41.7	3.46	140	104.3	2.49	1.22	13	1.96	23.12	11.21
1	34	1	1	0	0	0	0	0	1	0	0	0	0	0	4.06	12.6	15.9	1.78	1.84	0.35	4.54	147	42.9	217	7.2	41.8	20.1	65	32	0.492307692	3.4	73	392	3.11	2.11	58	0.65	1.9	5.06	13.61	3.88	141	108.7	2.27	0.82	11.5	1.64	22.1	10.71
1	55	1	1	1	0	0	0	1	0	0	0	0	1	1	7.43	12.5	19.8	4.94	1.93	0.37	4.76	144	43.8	137	25.9	42.8	27.8	63	39	0.619047619	5.81	77	479	6.7	1.94	61.4	1.03	4.6	8.01	14.2	3.43	137	100.8	2.32	1.05	11	1.36	22.4	10.66
1	67	0	1	0	0	0	1	0	0	0	0	0	0	0	8.44	13.2	16.7	4.74	3.26	0.37	4.44	136	40.5	190	11.6	37.5	20.1	18	16	0.888888889	5.2	35	208	5.32	0.98	234.5	1.55	1.26	7.56	9.93	4.29	137	101.9	2.6	1.12	12	1.26	21.6	11.3
1	55	1	1	0	0	0	0	1	0	0	0	0	1	1	10.53	12.7	15.9	5.63	3.67	0.93	4.89	168	48.3	282	15.6	37.5	29.8	16	18	1.125	3.96	68	228	3.77	0.97	124.3	0.95	2.71	7.76	11.9	4.21	141	105.4	2.2	1.04	9.6	1.56	31.21	10.22
1	70	0	0	1	0	0	0	0	0	0	0	0	1	1	7.17	14.6	16.4	5.07	1.55	0.36	4.03	102	32.4	363	7.7	32.6	29.8	35	26	0.742857143	4.72	57	219	4.54	1.74	169.5	1.24	3.18	5.44	9.4	3.98	140	103.4	2.23	1.04	16.9	0.96	31.08	14.3
1	62	1	1	0	0	0	1	0	1	1	0	0	1	0	8.3	13.2	16.4	6.67	1.21	0.33	5.68	178	49.8	240	32.5	45.1	27.4	15	15	1	5.03	69	437	4.86	1.36	393.3	1.03	3.53	5.31	19	3.76	141	103.3	2.34	1.09	9.8	1.56	22.1	10.53
1	50	1	1	0	0	0	1	1	1	1	0	0	1	1	5.57	12.7	16.3	2.92	2.18	0.38	4.56	154	45.9	230	18.2	42	22	22	19	0.863636364	5.44	78	339	3.95	1.16	304.2	1.01	2.89	4.73	15.9	3.88	142	107.1	2.25	1.12	10.5	0.65	21.5	10.41
1	53	1	1	0	0	0	0	1	0	0	0	0	0	0	3.65	12.2	16.5	2.45	0.92	0.23	4.37	140	40.2	141	21.4	40.9	22.6	26	17	0.653846154	7.53	53	277	4.84	1.95	293	1.13	3.59	15.1	6.8	3.84	141	105.9	2.33	1.03	9.8	1.15	30.46	11.65
1	80	0	1	0	0	1	0	0	0	0	0	0	1	1	12.31	13.4	16.3	11.37	0.47	0.44	3.83	129	37.6	166	13.5	37.5	22.3	25	55	2.2	5.6	55	182	5.56	2.56	239.5	1.26	3.26	8.05	6.78	3.81	131	99.5	2.46	1.26	13.4	0.98	27.1	12.05
0	53	1	1	0	1	0	1	0	1	1	0	0	1	1	7.52	12.9	16.2	4.93	2.1	0.42	5	167	48.5	232	29.9	44.1	22.1	14	17	1.214285714	5.22	80	480	4.61	1.02	324.5	1.12	3.45	5.62	31.8	3.66	142	104.6	2.39	1.38	17.6	1.26	21.7	10.52
0	64	1	1	1	1	1	0	1	1	1	1	1	1	0	7.14	15.9	15.9	4.93	1.43	0.38	5.15	169	47.8	256	12.1	36.6	19.1	17	18	1.058823529	5.1	70	330	3.34	2.56	199.6	0.85	2.2	5.42	17.9	3.84	141	108.7	2.46	0.85	10.1	0.88	22.64	10.4
0	57	1	0	0	0	0	1	0	0	0	0	0	0	1	7.43	12.8	17.9	4.94	1.93	0.37	4.76	144	43.8	137	25.9	42.8	27.8	63	39	0.619047619	5.81	77	479	6.7	1.94	61.4	1.03	4.6	8.01	14.2	3.43	137	100.8	2.32	1.05	11.3	1.11	30.35	12
1	67	1	1	1	0	0	0	1	0	0	1	0	1	1	6.06	11.9	16.1	4.66	0.9	0.3	4.11	124	34.9	164	11.3	39.8	23.9	17	17	1	5.9	90	375	2.54	2.05	299.1	0.89	1.53	6.47	9.5	3.56	140	102.8	2.28	1.03	10.5	1.56	30.97	10.19
1	58	1	1	0	0	0	0	0	0	0	0	0	1	1	6	14	17.1	4.15	1.39	0.38	5.36	154	47.9	132	39.4	43.1	30.3	24	24	1	7.2	59	284	2.54	0.97	339.8	0.95	1.23	5.31	19.31	3.07	142	105.7	2.37	0.98	11.3	1.36	29.4	11.3
1	83	1	1	0	0	0	1	1	0	0	0	0	1	1	6.78	14.6	15.7	5.59	1.33	0.45	3.14	125	35.8	124	16.7	36.7	24.5	13	16	1.230769231	9.2	105	334	3.62	0.95	336.4	1.12	2.14	11.92	17.03	4.15	140	110.2	2.24	0.66	12.1	34.4	33.35	12.02
1	91	0	0	0	0	0	0	1	0	0	0	0	1	0	10.46	13.2	15.9	9.8	0.33	0.28	3.74	115	35.3	199	10.9	40.6	42.5	18	20	1.111111111	6.6	69	187	4.7	0.55	501.5	1.69	2.34	9.55	8.66	4.65	134	100.2	2.6	0.88	12.2	0.92	40.4	12.2
1	58	0	1	0	0	0	0	0	0	0	0	0	1	1	3.95	12.6	16.4	2.7	1.06	0.18	4.22	137	40.1	215	38.7	45.1	27	12	17	1.416666667	4.21	56	306	5.87	1.73	67.6	1.15	4.33	6.69	13.7	3.49	143	107.2	2.4	0.92	14.4	1.09	26.8	14.4
1	75	0	1	1	0	0	0	1	0	0	0	0	0	0	6.01	13.6	16.2	3.4	2.01	0.45	3.74	109	33	175	11.5	37.6	29.4	54	44	0.814814815	3.33	41	243	2.97	3.42	366.1	0.85	1.94	5.62	8.4	3.7	147	112.7	2.25	1.32	13.8	1.04	28.4	13.8
0	63	1	1	0	0	1	0	1	1	0	0	0	1	0	6.05	13.3	16.2	3.86	1.63	0.45	4.2	121	36.7	180	13.4	31.3	24.8	14	15	1.071428571	5.58	71	308	4.3	1.37	324.7	1.09	3.06	12.3	14.5	3.76	138	104.3	2.13	1.07	10.1	1.28	2.59	16.4
1	39	1	1	0	0	0	1	1	0	0	0	0	0	1	10.22	14.3	16.3	7.92	1.68	0.5	5.36	160	48	229	11.2	40.3	43.7	21	23	1.095238095	5.18	87	372	5.59	1.84	1311.1	0.91	3.93	7.84	20.1	3.35	138	98.1	2.33	1.07	14.8	1.12	29.4	14.8
1	61	1	1	0	0	0	1	1	0	0	0	0	1	0	6.77	15.5	16.4	6.78	1.77	0.35	4.36	156	38.9	174	8.4	43.1	29.1	15	14	0.933333333	6.9	93	267	5.35	2.56	563.5	0.99	3.26	15.19	21.15	4.07	136	104.5	2.4	0.94	9.9	0.96	30.48	30.12
1	61	1	0	0	0	0	1	0	1	0	0	0	1	1	6.52	12.5	16.5	4.19	1.89	0.35	4.09	143	41	177	16.3	37.9	18.2	8	14	1.75	3.76	61	234	3.76	2.62	302.8	0.85	2.59	5.08	47.5	3.9	140	106	2.12	1.27	11.5	0.89	31.9	20.42
0	78	0	1	0	0	0	1	1	0	0	0	0	0	0	10.04	13.6	16.2	8.2	1.42	0.38	4.87	141	43.3	235	13.7	46.2	32.5	13	23	1.769230769	7.82	81	351	7.15	1.48	456.5	1.46	5.24	6.79	19	3.76	144	105.8	2.47	1.32	13.6	1.02	23.9	13.6
1	69	0	1	0	0	0	0	1	0	0	0	0	1	1	7.14	12.8	16.1	5.64	1.12	0.35	3.8	120	35.5	172	11.1	45.6	26.9	13	14	1.076923077	5.7	54	283	5.54	1.04	59.7	1.33	4.62	7.74	13.2	3.43	143	104.8	2.4	1.15	13.8	1.04	33.4	13.8
0	76	1	0	1	0	1	1	0	0	0	0	0	1	1	8.77	14.3	16.3	6.73	1.24	0.64	4.81	143	42.2	225	32.9	37.5	32	21	25	1.19047619	6.5	59	299	3.01	1.69	734.5	0.77	1.79	6.81	20.05	3.79	135	101.2	2.31	1.07	12.5	0.95	60.7	12.5
0	57	1	0	0	0	0	0	0	0	0	0	0	0	0	9.2	12.3	16.8	7.57	1.11	0.49	4.36	132	38.8	173	15.4	45.4	27	14	17	1.214285714	5.2	47	276	4.74	1.91	536.5	1.2	2.83	14.97	14.82	3.69	137	104.9	2.34	0.7	13.6	1.05	34.3	13.6
1	50	0	1	0	1	0	0	1	0	0	0	0	1	1	9.44	11.9	16.4	6.27	2.57	0.46	4.46	136	40.4	275	11.2	40.1	27.2	16	14	0.875	6.09	53	392	3.23	1.82	47	0.96	2.27	9.98	10	4.06	140	103.1	2.33	1.23	12.7	0.94	28.5	12.7
0	62	1	1	1	0	0	1	0	1	0	0	0	1	1	8.77	12.2	16.1	6.36	1.56	0.7	3.94	124	36.7	220	12.3	38.6	21.5	21	22	1.047619048	4.41	61	366	3.32	1.45	425	0.99	1.26	11.2	10	3.95	147	110.7	2.06	1.4	11.1	0.96	30.75	13.2
1	63	0	1	0	0	0	0	0	0	0	1	0	1	1	6.78	14.8	16.3	3.39	1.78	0.98	3.35	114	36.5	153	19.4	38.7	30.7	24	26	1.083333333	2.43	39	189	3.06	1.44	61.7	1.02	1.46	8.14	10	3.3	142	105.1	2.25	1.28	12.2	1.12	22.2	11.66
1	58	1	0	1	0	0	0	0	0	0	0	0	0	1	6.86	12.2	15.7	4.28	1.81	0.53	4.39	137	41.8	262	16.8	36.5	24.4	20	21	1.05	5.27	71	308	2.92	1.06	235.3	0.74	1.88	4.41	17.9	4.08	142	106.5	2.27	1.25	14.5	1.1	29.8	14.5
1	54	1	1	0	0	1	1	1	1	0	0	0	1	0	6.4	12.8	16	3.91	2.1	0.32	3.4	101	29.4	211	6.7	34.6	20.3	16	16	1	5.71	64	347	2.19	1.81	29.6	0.67	1.35	7.75	11	3.53	138	104.3	2.03	0.8	9.8	1.12	30.48	10.17
1	63	1	1	0	1	0	1	1	0	0	1	0	1	0	17.8	13	16.7	14.74	1.92	0.98	4.73	154	44.4	188	21.5	31.5	20.5	14	18	1.285714286	8.6	104	444	3.89	1.35	263.5	0.99	1.26	6.84	65.25	4.04	139	103.5	2.63	1.1	10.3	1.25	21.2	10.48
1	49	1	0	0	0	0	1	0	0	0	0	0	1	1	6.1	12.6	16.1	3.32	2.05	0.5	4.28	144	43.2	223	20.4	37.7	18.2	13	16	1.230769231	5.43	70	278	3.96	1.98	314.7	0.89	3	4.98	18.8	3.66	144	109.3	2.17	1.14	11.3	1.26	30.38	11.9
1	71	0	1	0	0	0	0	1	0	0	0	0	1	1	7.66	12.7	16.7	5.63	1.62	0.35	4.21	132	39.4	249	11.2	32	19.6	12	18	1.5	5.26	74	289	3.45	2.56	324.5	8.87	3.56	5.3	16.3	4.3	139	123.3	2.23	1.12	13.2	0.98	33.14	17.5
1	74	1	1	1	1	0	1	0	0	0	0	0	1	1	3.65	13.2	16.5	5.55	2.1	0.35	4.35	132	42.8	119	21.3	41	24	28	23	0.821428571	6.79	63	352	3.98	1.14	235.6	1.09	2.93	4.47	23.8	3.84	142	104.2	2.28	1	10.8	0.96	31.36	11.5
1	62	1	1	0	0	1	1	0	0	0	0	0	1	1	8.61	12.3	16.1	6.14	1.46	0.91	4.32	142	40.8	250	8.2	34.8	26.8	18	20	1.111111111	5.93	64	245	3.57	0.79	256.3	1.04	2.52	4.45	20.3	3.29	141	108.5	2.07	1.42	10.5	1.67	21.45	10.85
1	38	1	1	0	0	0	1	1	0	0	0	0	1	1	5.12	13.4	16.7	2.4	1.23	0.96	4.23	116	39.6	256	10.7	50.9	35.3	21	12	0.571428571	6.7	56	361	5.36	1.07	564.3	1.38	3.49	17.68	13.05	3.26	163	106.5	2.21	1.11	9.7	1.16	21.21	10.14
1	67	1	1	0	0	0	1	1	0	0	0	0	1	1	8.19	11.8	16.9	5.34	1.83	0.71	4.12	142	40.1	147	16.2	39.2	25.7	14	15	1.071428571	4.05	61	298	3.28	1.65	133.8	0.69	2.49	8.97	17.5	3.8	140	106.4	2.4	0.96	11	1.28	12.3	12.59
1	88	0	1	0	0	0	0	0	0	0	0	0	0	1	4.23	14.1	16.3	3.58	0.44	0.21	4.13	131	39.2	130	42.5	35.4	29.4	47	46	0.978723404	12.5	108	339	4.8	0.72	238.9	1.54	2.57	4.7	25.25	3.65	134	95.1	2.31	1	10.4	0.99	21.19	15.95
1	60	1	0	0	0	0	0	0	0	0	0	0	0	0	6.71	14.6	15.8	4.11	1.95	0.42	2.98	95	28.4	97	17.2	40.4	26.9	58	50	0.862068966	4.36	78	352	2.39	1.36	167.2	0.91	1.53	5.22	12.5	3.81	140	102.2	2.29	1.14	1.42	1.27	53.57	22.83
1	70	1	1	0	0	0	1	0	1	0	0	0	1	0	9.5	12.8	15.8	6.98	1.72	0.56	3.28	108	33.2	289	13.7	32.5	25.7	18	22	1.222222222	7.1	183	395	5.23	0.87	177.1	1.37	3.5	4.95	60.04	3.8	140	107.4	2.16	1.06	12.5	0.95	31.8	12.5
1	85	0	1	0	0	1	0	1	0	0	0	0	1	0	4.56	14.4	16.4	3.32	1.24	0.56	3.15	118	31.5	265	14	35.4	27.3	9	19	2.111111111	6.5	62	390	4.45	0.85	142.1	1.05	2.69	6.6	16.03	4.04	133	100.9	2.41	1.05	10.2	0.96	32	22.1
1	82	0	1	0	0	0	0	1	0	0	0	0	1	1	4.14	13.3	16.4	3.14	0.64	0.25	4.18	128	37.4	206	24.5	36.6	24.2	11	17	1.545454545	4.26	61	321	4.29	0.85	370.5	1.34	2.98	5.07	13.1	3.49	143	103.7	2.28	1.18	10.3	1.12	3.79	11.03
1	61	1	0	1	0	0	0	1	0	0	0	0	1	1	7.96	12.3	16.8	4.87	2.4	0.57	5.28	154	46.3	228	19.3	42.1	20.8	39	21	0.538461538	5.8	60	370	2.97	3.1	18.3	0.67	2.06	10.49	18.5	3.89	142	105.6	2.31	1.24	12.6	0.97	38.1	12.6
1	81	0	1	0	0	0	0	1	0	0	0	0	1	0	5.36	13.7	17.1	3.54	2.12	0.45	3.31	124	35.5	220	17.6	34.5	27.9	9	18	2	3.7	48	225	5.55	1.97	478.8	0.88	4.2	7.05	11.7	3.99	135	102.9	2.25	1.24	12.56	1.11	24.36	11.6
1	70	1	1	0	0	0	0	1	0	0	0	0	1	1	6.82	14.7	16.3	3.17	2.93	0.4	4.44	137	39.6	168	15.7	38.7	28.8	12	15	1.25	3.48	52	450	3.3	1.38	142.7	0.92	2.26	8.32	14.1	3.71	143	105.9	2.36	1	13	0.96	28.1	13
1	48	1	1	1	0	0	1	0	1	1	0	0	1	1	7.48	12.8	16.3	5.56	1.61	0.25	5.05	164	47.5	244	13.7	45.6	23.4	23	19	0.826086957	5.7	72	289	6.02	2.28	249.5	0.79	4.37	4.29	71.64	4.07	142	105.5	2.44	0.73	12.5	0.95	38.3	12.5
1	69	1	1	0	0	0	0	0	0	0	1	0	0	0	11.05	14.3	16.5	8.67	1.62	0.73	3.73	117	34.9	138	29.4	37.8	33.2	17	30	1.764705882	3.6	50	146	4	0.57	65.4	2.02	1.54	5.58	42.5	3.13	136	100.4	2.3	1.04	13.4	1.04	47.5	13.4
1	87	0	1	0	1	0	1	0	0	0	0	0	1	1	6.97	13.1	16.3	4.93	1.47	0.31	3.86	121	36.2	176	19.5	38.5	30	7	21	3	8.42	100	409	3.83	1.2	183.3	0.93	2.83	4.81	29.4	3.74	141	105.1	2.21	0.98	12.2	1.31	21.74	15.7
1	66	0	0	0	0	0	0	0	0	0	0	0	1	1	11.39	11.7	16.6	7.76	3.1	0.43	4.83	130	39.8	177	11.5	38.4	29.5	12	18	1.5	5.57	53	339	3.56	1.23	263.5	1.26	2.23	18.33	19.8	4.62	138	100.1	2.46	1.41	9.6	1.24	24	11.36
0	71	0	1	0	0	0	0	1	0	0	0	0	0	0	4.45	12	15.8	2.59	1.48	0.24	4.24	136	39.1	212	11.6	39.8	28.6	22	21	0.954545455	3.97	64	220	3.96	1.31	151.8	1.16	2.74	6.82	13.9	4	144	105.6	2.45	1.46	11.4	1.03	31.2	10.41
1	61	1	1	0	1	1	1	0	1	1	0	0	1	1	9.36	15.1	16.2	6.39	2.25	0.61	4.52	144	41	323	9.96	35.5	29.6	14	15	1.071428571	4.26	54	433	3.56	1.25	156.6	0.98	2.56	12.26	60	3.01	139	101.6	2.48	1.08	11.7	0.87	29.5	11.7
1	75	1	1	1	0	0	0	0	1	0	0	0	1	1	6.09	13.2	16.4	3.77	1.86	0.36	4.22	138	42.7	138	20.8	38.2	26.7	16	16	1	5.1	63	365	3.76	1.22	256.6	0.96	2.7	4.6	15.6	3.94	141	110.2	2.31	1.15	15	1.14	27.3	15
0	72	1	1	1	0	0	1	1	0	0	0	0	1	1	9.83	13.8	17.9	7.59	1.8	0.43	5.14	153	45.2	235	29.3	43.2	30.5	10	14	1.4	5.83	77	298	4.83	0.83	75.7	1.5	3.29	12.35	33.4	3.54	142	104.2	2.42	0.95	10.7	1.26	32.4	10.61
1	60	1	1	0	0	0	0	0	0	0	0	0	1	1	8.71	12.1	15.9	6.09	1.97	0.47	4.33	139	40.5	214	12.6	40.1	23.4	22	20	0.909090909	4.24	72	404	2.83	1.07	830.7	0.87	1.86	4.57	20.4	3.84	143	107.1	2.17	1.37	11.2	1.08	30.46	11.5
1	67	1	1	0	0	0	0	1	0	0	1	0	0	0	6.3	12.2	16.1	4.45	0.74	0.47	3.81	120	34.9	207	9.7	36	32.2	19	18	0.947368421	10.44	114	325	2.2	0.66	255.6	1.04	1.22	7.25	13.5	5.1	140	107.8	2.23	1.37	13.9	1.04	28.7	13.9
[truncated: 18 more columns]
