# Supplementary material for: Interpretable prediction of stroke prognosis: SHAP for SVM and nomogram for logistic regression
Source: Front Neurol. 2025 Mar 4;16:1522868. doi: 10.3389/fneur.2025.1522868 (PMC11913711; doi:10.3389/fneur.2025.1522868)
Supplement: Supplementary file 4 [file Data_Sheet_1.zip › Source Data/Dataset/Φ«¡τ╗âΘ¢å16.csv]

label	Hypertension	Diabetes	SmokingHistory	AS	PDW	ApoAI	KWST	BI	NHISS
1	0	1	1	0	26.5	1.26	1	55	5
1	1	1	1	0	26.3	2.3	0	50	6
0	0	0	0	0	16.2	1.59	1	65	3
1	1	0	1	1	26.3	351.5	1	80	1
1	0	0	1	1	19.4	0.81	1	70	1
1	1	0	0	0	22.51	1.19	1	55	5
1	1	1	0	1	16.7	148.6	1	55	9
0	1	0	0	0	19.05	1.21	1	100	1
0	1	0	0	0	16.5	1.32	0	75	1
0	1	1	0	0	16.3	1.27	1	65	0
0	0	0	1	0	18.86	0.99	1	80	1
1	0	1	1	1	19.57	1.54	2	65	3
1	1	1	1	1	21.2	0.99	1	35	14
1	0	0	1	0	20.65	1.25	2	65	4
1	1	0	1	1	17.3	1.21	1	65	3
0	1	1	0	0	15.8	151.8	1	65	3
1	1	1	0	1	25.78	1.06	1	55	4
1	0	0	1	1	21.3	1.46	1	65	4
1	1	1	1	1	19.78	1.46	1	70	2
0	1	0	0	1	17	1.12	1	65	3
1	1	1	1	0	19.9	1.12	2	65	4
1	1	0	0	1	20.34	1.23	1	50	2
0	1	0	0	1	21.3	1.15	1	90	1
0	1	0	0	1	16.5	1.09	1	65	2
0	1	0	0	1	20.82	1.45	1	100	1
0	1	0	0	1	18.68	1.31	1	55	4
1	1	0	1	1	16.3	249.5	1	65	5
1	0	0	0	1	16.1	165.9	1	80	1
1	1	1	0	1	16.4	47	1	55	6
1	1	0	1	1	20.07	0.78	1	55	4
1	1	0	1	0	16.1	1.23	1	65	2
1	1	1	1	0	20.9	1.35	1	70	1
1	1	0	1	1	21.27	1.28	1	100	1
0	1	0	0	0	18.98	0.99	2	65	3
1	1	1	1	0	24.23	1.65	1	65	3
1	1	0	1	1	19.76	1.16	1	60	5
1	1	0	1	1	15.8	177.1	1	65	5
0	1	0	1	1	16.1	425	1	90	1
1	0	0	1	1	16.7	0.98	1	65	2
1	1	0	1	1	20.03	1.14	1	55	3
1	1	1	0	1	21.78	0.94	1	55	3
0	0	0	0	1	17.5	1.03	1	70	2
1	1	0	1	1	18.7	1.12	1	70	2
1	1	0	1	1	21.23	1.07	1	60	3
1	1	1	1	1	24.56	1.66	2	65	3
1	1	1	1	1	22.6	1.53	2	55	7
0	1	0	0	0	20.45	1.35	1	80	1
1	1	1	1	1	19.67	1.35	1	50	7
1	0	1	1	0	19.9	1.21	1	55	2
1	1	1	1	1	25.84	1.22	1	55	4
1	1	1	0	1	16.1	59.7	1	70	2
1	1	1	1	1	21.67	1.62	1	65	4
0	0	0	0	0	11	1.16	0	70	1
1	0	1	0	1	22.1	1.22	1	50	5
1	1	1	1	1	21.89	1.48	1	65	5
1	1	1	0	0	16.2	366.1	1	65	5
0	1	1	0	1	16.1	0.98	4	95	1
0	0	0	0	1	16.3	734.5	2	90	1
1	0	0	0	1	16.4	169.5	1	65	3
1	0	0	0	1	19.45	1.23	1	65	4
1	1	1	0	1	16.3	142.7	1	80	2
1	1	1	1	1	19.7	1.55	1	65	3
0	1	0	0	1	17.9	1.23	1	95	1
0	1	0	0	0	16.5	1.321	1	65	3
1	1	0	0	0	16.5	65.4	1	60	5
0	1	1	0	1	21	0.98	1	65	3
0	0	1	0	1	17.7	135.6	2	65	3
0	0	0	0	1	19.31	1.17	1	100	1
1	1	0	1	1	16.4	1.34	1	65	4
1	0	0	1	1	16.4	1.23	1	70	2
1	1	1	1	0	20.07	1.13	1	55	5
1	1	1	1	1	19.77	1.17	1	65	5
1	1	0	1	0	13.2	1.23	1	65	3
1	0	1	1	1	22.22	1.22	1	65	4
1	1	0	1	0	20.81	1.21	1	65	4
1	1	1	1	1	24.87	1.94	1	55	4
1	1	1	1	0	21.21	1.03	1	65	1
0	1	1	0	0	16.3	1.21	1	90	0
1	1	1	0	1	19.44	0.94	1	65	1
1	1	1	0	0	22.47	1.52	1	65	1
1	1	0	1	1	19.16	1.12	1	60	3
0	1	0	0	0	13.5	1.58	1	65	2
1	1	1	1	1	18	1.23	1	55	4
1	0	0	0	1	21.74	1.35	1	60	4
0	0	0	0	0	17.8	1.03	2	100	1
1	1	0	1	1	26.4	1	1	65	5
1	1	1	1	1	24.1	1.03	1	65	1
0	0	0	0	0	11.6	1.23	1	95	1
1	0	0	1	1	16.5	302.8	1	65	3
0	0	0	0	1	21.75	1.15	1	90	3
0	1	0	1	1	15.8	235.3	1	55	2
1	1	1	1	0	19.99	0.95	1	65	5
1	1	1	1	1	16.2	1.12	1	50	3
1	0	0	0	1	18.88	1.21	1	60	1
1	1	1	1	1	19.44	1.78	1	70	3
1	1	1	1	0	23.45	0.8	3	55	6
1	1	1	1	1	22.9	1.34	0	50	6
1	1	0	1	1	16.4	393.3	1	80	1
1	1	0	0	1	16.6	0.94	2	90	2
0	1	0	0	1	10.08	1.67	1	60	2
0	1	0	0	1	12.3	0.75	2	80	1
1	1	1	1	1	21.13	1.04	1	45	5
1	1	0	1	1	22.34	1.53	1	65	3
0	0	0	0	0	12.1	0.96	4	70	2
0	0	0	0	1	20.58	1.47	2	55	4
1	0	1	0	1	16.8	18.3	1	65	1
1	1	1	1	0	28.99	1.41	1	55	5
0	0	0	0	0	16.7	1.29	1	90	1
0	1	0	0	1	19.23	1.06	2	65	5
0	1	1	0	0	16.8	1.11	1	65	1
0	1	0	0	0	20.7	1.1	1	100	0
1	1	1	1	0	29.02	1.49	1	65	3
1	1	0	0	1	17.1	339.8	1	65	5
0	1	0	0	1	17.2	1.61	1	100	1
1	1	1	1	1	22.8	0.96	0	55	4
1	1	1	1	1	21.9	1.27	1	70	2
1	1	1	0	0	16.3	1311.1	1	65	5
1	0	1	1	1	17.93	0.99	1	80	1
0	0	0	1	1	16.9	237.6	1	55	2
1	1	1	1	1	25.4	1.18	0	65	7
0	0	1	0	1	16.2	1.18	1	65	8
0	0	1	0	1	16.2	1.67	1	65	3
1	1	1	0	1	16.7	324.5	1	65	3
1	1	1	1	1	19.5	1.07	1	55	5
0	1	0	0	0	17.5	1.64	1	65	2
1	1	1	1	1	17.7	1.53	1	65	1
1	1	1	1	1	16.6	223.5	1	80	1
1	1	0	0	1	16.3	183.3	1	65	5
0	1	0	0	0	20.75	1.52	1	65	4
1	0	0	1	1	15.6	1.23	1	65	3
0	0	0	0	0	16.4	1.45	1	100	1
0	1	0	1	0	13.9	0.99	1	60	2
0	0	0	0	0	20.58	1.85	1	35	0
1	1	1	1	1	21.13	1.12	1	30	17
0	1	1	0	0	20.44	1.13	1	100	2
0	1	0	0	1	16.8	1.78	1	100	1
0	0	1	0	1	22.06	0.98	1	100	1
0	0	0	0	1	12.3	1.08	2	100	1
1	1	0	0	1	21.04	0.98	1	65	4
1	1	1	1	1	18.59	1.01	1	65	3
1	1	1	1	1	24.9	1.51	0	50	6
0	1	0	0	1	15.5	1.06	1	70	2
1	0	1	0	1	18.9	1.8	1	55	4
1	1	1	1	1	19.43	1.23	1	55	4
1	1	1	1	0	23.45	1.07	1	45	8
1	1	1	0	1	19.2	0.99	1	65	3
1	1	1	0	0	16.5	293	1	65	3
1	1	0	0	1	22.23	2.73	1	55	5
1	1	1	0	0	21.61	1.35	1	65	4
1	0	1	1	0	22.1	1.32	1	65	4
0	0	1	1	1	20.43	0.99	3	65	2
1	1	0	1	0	18.16	1.34	1	70	2
1	1	1	0	1	17.74	1.21	1	65	2
1	0	0	1	1	20.24	1.34	1	55	5
1	1	1	0	1	16.9	133.8	1	80	3
0	0	0	0	0	19.28	1.47	2	65	2
1	1	1	0	1	16	1.24	2	70	2
1	0	1	0	1	15.9	501.5	2	55	6
1	1	0	1	1	18.39	1.18	1	70	3
1	0	1	0	1	17.9	1.45	1	65	4
1	1	1	1	1	19.34	1.98	1	65	4
0	0	0	0	0	18.37	1.27	1	55	5
0	0	0	0	1	12.3	1.23	1	60	2
0	1	0	0	1	20.82	1.23	1	100	1
0	1	0	0	0	18.93	1.09	1	65	3
1	0	1	0	1	20.33	1.17	1	60	3
1	1	1	0	1	25.2	1.29	1	70	1
1	1	1	0	1	27.6	1.32	1	50	8
1	0	0	0	0	15.7	235.3	1	70	2
1	1	1	1	1	22.2	0.9	1	65	3
1	1	1	0	0	22.5	1.16	1	55	4
1	1	0	1	1	11.2	1.32	2	65	4
1	1	1	1	1	19.42	1.23	1	65	4
1	1	0	1	1	16.4	256.6	1	45	5
0	0	1	0	0	16.4	1.2	1	65	3
1	1	1	1	1	19.7	1.82	1	50	5
1	1	1	1	1	21.34	1.04	1	65	3
0	1	0	0	0	19.68	1.02	1	65	2
0	0	0	0	0	16.6	1.05	0	90	2
1	1	0	1	1	22.79	1.16	1	40	10
0	0	1	0	1	18.72	0.89	1	65	2
1	1	0	1	0	15.9	58	1	70	1
1	1	0	0	1	15.9	830.7	1	50	6
1	1	0	1	0	17.5	0.76	1	60	4
0	0	0	0	1	18.6	1.08	1	95	1
1	0	1	1	1	15.3	1.11	1	70	2
1	1	0	0	0	23.45	1.28	1	45	8
1	1	1	1	0	26.3	1.25	0	100	2
1	0	1	0	0	18.2	1.78	2	70	2
0	0	1	0	0	16.6	1.78	1	95	1
1	1	0	1	1	27.2	1.19	1	65	3
1	1	1	1	1	29.96	1.45	1	55	5
1	1	0	1	1	16.4	1.09	1	65	3
1	1	1	1	1	20.1	1.26	1	55	5
1	0	1	0	0	23.1	1.54	0	75	1
0	0	0	0	1	21.11	1.23	1	65	2
1	1	1	1	0	16.5	0.89	1	70	3
1	0	0	0	1	16.5	0.98	2	65	2
1	1	1	1	1	16.2	0.8	1	70	3
0	1	0	0	1	16.2	1.23	1	95	9
1	0	1	1	1	18.3	1.43	1	55	3
0	1	0	0	1	14.9	1.45	3	55	4
1	1	1	0	0	16.1	255.6	1	70	4
1	0	0	0	1	15.7	23.2	2	55	11
0	0	0	0	0	19.4	1.18	1	65	4
1	1	0	0	0	18.6	0.76	1	70	1
1	0	0	0	0	22.3	1.49	1	55	5
1	1	0	0	0	16.7	1.34	1	55	1
1	1	1	1	1	18.1	1.03	1	65	3
1	1	1	0	1	14.1	1.12	1	55	5
0	1	1	0	1	19.36	0.99	5	55	3
0	1	0	0	1	16	1.56	5	65	2
0	0	0	0	0	15.9	0.81	1	100	1
1	1	0	0	0	16.3	238.9	1	90	3
1	0	0	0	1	16.1	314.7	1	90	2
0	1	0	0	0	16.5	1.24	0	75	0
1	1	0	1	1	21.1	0.99	1	70	1
0	0	0	0	1	20.25	0.99	1	55	4
1	1	0	1	1	18.46	1.34	1	60	2
1	1	0	1	0	22.1	1.12	1	65	3
1	0	1	1	1	25.21	1.72	1	65	1
1	1	0	1	1	17.32	1.23	1	55	5
1	1	1	0	1	15.9	124.3	1	65	4
1	1	1	1	1	16.4	1.19	1	65	1
1	0	0	1	0	16.5	1.12	1	70	1
1	1	1	0	1	15.7	336.4	1	55	5
1	1	1	1	0	15.9	254.4	1	65	4
1	1	0	0	1	16.1	256.3	1	55	6
0	0	0	1	0	19.79	1.13	1	65	3
1	1	0	1	1	20.37	1.53	1	55	5
1	1	0	0	1	16.4	67.6	1	55	7
1	1	1	1	1	26.2	2.15	1	30	21
1	1	0	1	1	16.2	156.6	1	50	5
0	0	0	1	0	16.7	1.12	1	65	3
1	1	1	1	1	25.67	1.03	1	50	5
0	1	0	0	0	16.4	1.2	1	65	1
1	1	1	1	1	18.3	1.32	1	65	3
1	1	0	1	0	25.3	1.46	4	55	3
