# Supplementary material for: Interpretable prediction of stroke prognosis: SHAP for SVM and nomogram for logistic regression
Source: Front Neurol. 2025 Mar 4;16:1522868. doi: 10.3389/fneur.2025.1522868 (PMC11913711; doi:10.3389/fneur.2025.1522868)
Supplement: Supplementary file 4 [file Data_Sheet_1.zip › Source Data/Dataset/SVCτÜäΘóäμ╡ïμaéτÄç.csv]

	训练集预测为0的概率	训练集为1的概率	验证集预测为0的概率	验证集为1的概率
0	0.04625017697288153	0.9537498230271185	0.15732179659633536	0.8426782034036646
1	0.04586123229241974	0.9541387677075804	0.4432922124305004	0.5567077875694997
2	0.8908010194985234	0.10919898050147694	0.9399338810909559	0.06006611890904414
3	0.04484534383937114	0.9551546561606289	0.07832220128878663	0.9216777987112135
4	0.10582297695871962	0.8941770230412804	0.7836793105655998	0.21632068943440041
5	0.3928456916019615	0.6071543083980385	0.06014977388880767	0.9398502261111923
6	0.04441349842950067	0.9555865015704995	0.07023082162740663	0.9297691783725934
7	0.9386582034916423	0.061341796508357735	0.04872146351983411	0.9512785364801657
8	0.9277076392410095	0.07229236075899066	0.21569191628692158	0.7843080837130784
9	0.6013288259950421	0.398671174004958	0.9264658342864023	0.07353416571359796
10	0.429873763597005	0.570126236402995	0.04242745287476116	0.9575725471252388
11	0.0981466686308698	0.9018533313691302	0.12782343302704402	0.8721765669729561
12	0.08764532884055881	0.9123546711594411	0.059486381642085584	0.9405136183579145
13	0.10353001261373809	0.8964699873862619	0.9294215538680201	0.07057844613197974
14	0.11376818762280264	0.8862318123771974	0.19776300907203628	0.8022369909279636
15	0.5097138254295985	0.4902861745704016	0.1682126545923388	0.8317873454076613
16	0.05637360802502908	0.9436263919749709	0.11260669060163118	0.8873933093983687
17	0.05436462086308588	0.9456353791369139	0.09680662523387323	0.9031933747661268
18	0.07439380150090595	0.9256061984990942	0.06313352245518579	0.9368664775448141
19	0.6298373777898584	0.3701626222101416	0.4459993806096157	0.5540006193903844
20	0.04851663704850229	0.951483362951498	0.06027515232837344	0.9397248476716265
21	0.14450035764488975	0.8554996423551101	0.2014271354872749	0.7985728645127251
22	0.7795241868191125	0.22047581318088733	0.8500834550867425	0.1499165449132573
23	0.793226654326012	0.2067733456739878	0.0462325699921024	0.9537674300078974
24	0.8593513592835463	0.14064864071645367	0.03332020138594264	0.9666797986140574
25	0.36183018514544296	0.638169814854557	0.8701433636618897	0.1298566363381104
26	0.045410055854369524	0.9545899441456304	0.1316187764391967	0.8683812235608034
27	0.4596236816828467	0.5403763183171534	0.3074688515629198	0.6925311484370804
28	0.11726870658824289	0.8827312934117572	0.05162481686234749	0.9483751831376527
29	0.06292994586509333	0.9370700541349065	0.0647030165647115	0.9352969834352886
30	0.26342193866074176	0.7365780613392583	0.08250890568178526	0.9174910943182146
31	0.0953370708437666	0.9046629291562334	0.04487556888443123	0.9551244311155689
32	0.11731563659277787	0.8826843634072222	0.1744323775033578	0.8255676224966422
33	0.8218113382758448	0.17818866172415515	0.0421653362593855	0.9578346637406145
34	0.056937074990344526	0.9430629250096553	0.16084579288097395	0.8391542071190261
35	0.06315794855494392	0.9368420514450562	0.06393864552539702	0.9360613544746028
36	0.030895550555290544	0.9691044494447094	0.04787702898352257	0.9521229710164775
37	0.2390522896580305	0.7609477103419695	0.3081845429510051	0.6918154570489949
38	0.1356603006975748	0.8643396993024253	0.07394131586996283	0.9260586841300372
39	0.07376869563361586	0.9262313043663842	0.16348937819313905	0.836510621806861
40	0.11727417942276522	0.8827258205772349	0.07007312941799641	0.9299268705820036
41	0.7221552880672361	0.2778447119327641	0.4083769951997311	0.5916230048002689
42	0.05423840718824539	0.9457615928117545	0.09946801307510503	0.900531986924895
43	0.05287868538960399	0.9471213146103961	0.044750235719797506	0.9552497642802024
44	0.06958662234494346	0.9304133776550565	0.07210154863375473	0.9278984513662452
45	0.048441721927770645	0.9515582780722295	0.04535387774226579	0.9546461222577343
46	0.8859200837929186	0.11407991620708127	0.9089593371175257	0.09104066288247448
47	0.06577472765974841	0.9342252723402515	0.602332093567687	0.39766790643231303
48	0.11723751067593138	0.8827624893240686	0.8710399457638442	0.1289600542361558
49	0.04324038505833608	0.956759614941664	0.24111480701698165	0.7588851929830182
50	0.20812145831665937	0.7918785416833405	0.040661796350909774	0.9593382036490902
51	0.06059344381000699	0.939406556189993	0.07263972103377583	0.9273602789662241
52	0.9749446307849856	0.025055369215014434	0.04186159821859092	0.9581384017814091
53	0.07226633865996615	0.9277336613400338	0.11004275268916082	0.8899572473108391
54	0.06455551398621348	0.9354444860137864	0.5418260525227934	0.45817394747720663
55	0.17165191937004629	0.8283480806299538	0.0482418797891165	0.9517581202108836
56	0.7999690815245375	0.20003091847546237	0.05106244467123004	0.9489375553287699
57	0.9329758556282308	0.06702414437176915	0.8410945162324177	0.15890548376758235
58	0.26953374862975926	0.7304662513702408	0.8931798625467867	0.10682013745321338
59	0.44029192660695854	0.5597080733930416	0.08103189876607622	0.9189681012339237
60	0.2956549998260247	0.7043450001739753	0.0614764968514971	0.9385235031485027
61	0.0763005550298265	0.9236994449701732	0.05309951217929701	0.9469004878207031
62	0.9099516657718567	0.09004833422814323	0.0771445914486083	0.9228554085513917
63	0.8988685164323222	0.10113148356767802	0.054162257560031624	0.9458377424399683
64	0.6442301117085201	0.35576988829147993	0.12441441200828167	0.8755855879917183
65	0.12669659580711257	0.8733034041928874	0.08810465136979928	0.9118953486302005
66	0.336450403875542	0.6635495961244579	0.9006387711528552	0.09936122884714467
67	0.8859010877659879	0.11409891223401197	0.14933255036536655	0.8506674496346335
68	0.07796772064349201	0.922032279356508	0.04534487564446084	0.954655124355539
69	0.15516729132811327	0.8448327086718868	0.09849340313238393	0.9015065968676164
70	0.07227057031104832	0.9277294296889517	0.11263555870266499	0.8873644412973349
71	0.062213166381612374	0.9377868336183878	0.17482635750475886	0.8251736424952412
72	0.13123623851387003	0.8687637614861301	0.8720240600413356	0.12797593995866444
73	0.05564904437632057	0.9443509556236794	0.16717714240266848	0.8328228575973317
74	0.11723703698187007	0.8827629630181301	0.7358065363794143	0.2641934636205858
75	0.04740978543205566	0.9525902145679443	0.9050085328219232	0.0949914671780766
76	0.08155069891398153	0.9184493010860185	0.27830370627862383	0.7216962937213761
77	0.801331124189342	0.19866887581065773	0.29802951415402745	0.7019704858459725
78	0.26803675124849674	0.7319632487515031	0.8216790179032917	0.17832098209670805
79	0.11730616548389074	0.8826938345161092	0.4354981440181945	0.5645018559818057
80	0.07688220493781896	0.9231177950621812	0.06379628584443181	0.936203714155568
81	0.9506762173294216	0.049323782670578444	0.1581115338190258	0.8418884661809741
82	0.0767764645593092	0.9232235354406907	0.14035582468946647	0.8596441753105337
83	0.280846755932299	0.719153244067701	0.9017371867327174	0.09826281326728246
84	0.9212114034426384	0.07878859655736167	0.08210542635137615	0.9178945736486238
85	0.028052896823033403	0.9719471031769666	0.16979695214291624	0.8302030478570837
86	0.057017725004306956	0.9429822749956931	0.04759078381291559	0.9524092161870844
87	0.9762513089824151	0.023748691017584787	0.09005564083473529	0.9099443591652646
88	0.04608106760523646	0.9539189323947636	0.051329783199010624	0.9486702168009895
89	0.7644984769648361	0.2355015230351639	0.06493833769553721	0.9350616623044631
90	0.15882499180260995	0.8411750081973902	0.15969788929669523	0.840302110703305
91	0.06557359155339844	0.9344264084466015	0.10726054216315442	0.8927394578368455
92	0.11055022366244743	0.8894497763375525	0.9393891132999154	0.06061088670008455
93	0.47535824991511616	0.5246417500848838	0.06354315326616708	0.9364568467338329
94	0.07659268211899355	0.9234073178810066	0.061152932154324255	0.9388470678456758
95	0.10702238809347472	0.8929776119065252	0.5122049785480363	0.48779502145196385
96	0.04781856602910233	0.9521814339708977	0.8253471564203225	0.1746528435796775
97	0.10040622355993456	0.8995937764400654	0.05680408052613579	0.9431959194738644
98	0.814138135512153	0.18586186448784692	0.543421558927336	0.45657844107266393
99	0.9514512739047495	0.04854872609525057	0.7137477418044452	0.28625225819555483
100	0.9701422185242736	0.02985778147572632	0.7515117631690169	0.24848823683098334
101	0.056358123811951266	0.9436418761880488	0.04547102999162251	0.9545289700083774
102	0.050061562760284936	0.949938437239715	0.34591573552385657	0.6540842644761437
103	0.9666668887441291	0.03333311125587102	0.46398658918980273	0.5360134108101973
104	0.2359988574653973	0.7640011425346026	0.7036089901765847	0.2963910098234156
105	0.08210310773585529	0.9178968922641446	0.953262994743862	0.04673700525613795
106	0.038612213947630654	0.9613877860523691	0.06395931061617956	0.9360406893838203
107	0.9452426696926365	0.05475733030736343	0.9457102053882421	0.05428979461175778
108	0.448201791623265	0.5517982083767349	0.9079584507755497	0.09204154922445043
109	0.6232333564890454	0.3767666435109547	0.05871329902674593	0.9412867009732541
110	0.9161120036957476	0.08388799630425244	0.08511338489644414	0.914886615103556
111	0.04101578496526971	0.9589842150347305	0.7732070986386762	0.2267929013613236
112	0.6635343719010572	0.3364656280989429	0.09344595713490526	0.9065540428650947
113	0.9429026137410906	0.05709738625890925	0.09074682517104722	0.909253174828953
114	0.052418333883453815	0.9475816661165459	0.0715383910844496	0.9284616089155506
115	0.07100921646715322	0.9289907835328469	0.8817541225521537	0.11824587744784634
116	0.11730132417574139	0.8826986758242584	0.10542175884112052	0.8945782411588793
117	0.07388749137166074	0.926112508628339	0.6939886240851153	0.3060113759148847
118	0.12203454197448929	0.8779654580255107	0.051045100487058154	0.9489548995129421
119	0.0422697301804516	0.9577302698195483	0.1372540217604757	0.8627459782395243
120	0.40569578447834276	0.5943042155216572	0.07370988060305508	0.9262901193969449
121	0.34090142865304635	0.6590985713469536	0.1289716763293807	0.8710283236706191
122	0.04511893643824385	0.9548810635617561	0.04173133413418057	0.9582686658658195
123	0.07606515985764652	0.9239348401423536	0.9022615404837276	0.0977384595162725
124	0.8589153381558458	0.14108466184415427	0.43898053372578316	0.5610194662742167
125	0.09762793868044263	0.9023720613195575	0.06540109601797714	0.9345989039820228
126	0.11725325092226513	0.8827467490777348	0.05357203048889941	0.9464279695111008
127	0.1951577775398112	0.804842222460189	0.2189712057729302	0.7810287942270698
128	0.7396927983581616	0.26030720164183846	0.2636120978305774	0.7363879021694226
129	0.15824912106539485	0.8417508789346053	0.05510766069614439	0.9448923393038557
130	0.9493860880579651	0.0506139119420349	0.03955306521419472	0.9604469347858053
131	0.3429294029615161	0.6570705970384838	0.07304518492461136	0.9269548150753886
132	0.6136831386969609	0.386316861303039	0.9386559054388091	0.06134409456119088
133	0.11574511757630172	0.8842548824236984	0.07522446217710621	0.9247755378228937
134	0.6882888034146152	0.3117111965853849	0.03678203657725175	0.9632179634227482
135	0.9387766304252597	0.06122336957474032	0.20178229822503224	0.7982177017749679
136	0.42557159698009256	0.5744284030199073	0.914513950595339	0.08548604940466106
137	0.9775003251815643	0.02249967481843581	0.16018695647620518	0.8398130435237949
138	0.294082720059163	0.7059172799408368	0.12752189284127538	0.8724781071587246
139	0.0739982933624469	0.9260017066375533	0.6072936637227155	0.3927063362772847
140	0.050490097202661316	0.9495099027973388	0.9220989952896425	0.07790100471035731
141	0.8383564248529171	0.161643575147083	0.20113562398660395	0.7988643760133963
142	0.0367659960328307	0.9632340039671693	0.05769714824374572	0.9423028517562544
143	0.07049438620428261	0.9295056137957174	0.6159989441716236	0.3840010558283765
144	0.06939998320513643	0.9306000167948636	0.14488659631641337	0.8551134036835867
145	0.12775131732455403	0.8722486826754461	0.05276038583767914	0.9472396141623208
146	0.07069863840083546	0.9293013615991647	0.23164614310146014	0.76835385689854
147	0.12175385337108911	0.8782461466289109	0.2696767983864852	0.7303232016135149
148	0.12972897528500618	0.8702710247149937	0.11045716590686933	0.8895428340931305
149	0.07582209032661089	0.9241779096733892	0.08467049754815352	0.9153295024518465
150	0.06586585246244112	0.9341341475375589	0.1402043153682651	0.859795684631735
151	0.1630988442196595	0.8369011557803406	0.3506772640969328	0.6493227359030673
152	0.242220746341728	0.7577792536582721	0.1066219337980971	0.8933780662019029
153	0.057563096342739366	0.9424369036572606	0.07456753452444684	0.9254324654755534
154	0.12906482853520213	0.870935171464798	0.08112306901640491	0.9188769309835951
155	0.8110999385215528	0.18890006147844718	0.06483409896530522	0.9351659010346947
156	0.117341844360619	0.8826581556393809	0.09025207803689347	0.9097479219631066
157	0.11740105729894504	0.882598942701055	0.03637158507279483	0.9636284149272053
158	0.05972828285975063	0.9402717171402494	0.8668144365372752	0.13318556346272487
159	0.23644963842103775	0.7635503615789622	0.3809612138745035	0.6190387861254965
160	0.07214511009982419	0.9278548899001757
161	0.7347230248794917	0.26527697512050846
162	0.8858788244803604	0.11412117551963977
163	0.8858760611055484	0.11412393889445151
164	0.8677873800688539	0.13221261993114608
165	0.11065639436344292	0.889343605636557
166	0.046700562286583175	0.9532994377134169
167	0.04700985087831714	0.9529901491216828
168	0.8566749674672001	0.1433250325327999
169	0.0646071873751804	0.9353928126248193
170	0.12852704655722982	0.8714729534427702
171	0.06353936025940149	0.9364606397405985
172	0.06173397487676363	0.9382660251232363
173	0.09774590176492508	0.9022540982350747
174	0.5667663696686607	0.4332336303313393
175	0.11734332596784555	0.8826566740321545
176	0.06231434258379302	0.937685657416207
177	0.8609166292511073	0.1390833707488927
178	0.9385190493975747	0.061480950602425324
179	0.04240788258960135	0.9575921174103985
180	0.20294651490235255	0.7970534850976476
181	0.10341671544978179	0.8965832845502183
182	0.25023277276086575	0.7497672272391342
183	0.08168583525383062	0.9183141647461697
184	0.9040194252625775	0.09598057473742246
185	0.10770520731326177	0.8922947926867382
186	0.24957290424044645	0.7504270957595537
187	0.11737268042928703	0.882627319570713
188	0.15725937041913982	0.8427406295808602
189	0.8858448501694071	0.11415514983059288
190	0.029183322578539988	0.9708166774214599
191	0.04646771842480541	0.9535322815751945
192	0.06979532414472092	0.930204675855279
193	0.06779955058279279	0.9322004494172071
194	0.15316054413816357	0.8468394558618364
195	0.3508284186865165	0.6491715813134836
196	0.07863930900275709	0.9213606909972429
197	0.7336582239633338	0.26634177603666603
198	0.11642166372797613	0.8835783362720239
199	0.8859214372667282	0.11407856273327173
200	0.06726344612434552	0.9327365538756544
201	0.6811128125201776	0.3188871874798225
202	0.6490358674826259	0.3509641325173742
203	0.09976231743918608	0.9002376825608139
204	0.760095756826464	0.23990424317353612
205	0.877455603640072	0.12254439635992788
206	0.5301812505262138	0.46981874947378627
207	0.7220974145046282	0.2779025854953716
208	0.0875457826733351	0.9124542173266649
209	0.0669315350096782	0.9330684649903217
210	0.1293290565855403	0.8706709434144597
211	0.7583368822701811	0.24166311772981897
212	0.9580235429609127	0.04197645703908728
213	0.8303469270375153	0.16965307296248466
214	0.7042313383190091	0.29576866168099064
215	0.9397880346574766	0.060211965342523335
216	0.11734314170150663	0.8826568582984932
217	0.3438843735777938	0.6561156264222062
218	0.09892106769263193	0.9010789323073681
219	0.07963148347760253	0.9203685165223976
220	0.052465589699102165	0.9475344103008979
221	0.04872464788644774	0.9512753521135523
222	0.08585819573735652	0.9141418042626435
223	0.11729659824525608	0.882703401754744
224	0.1453371625843882	0.8546628374156121
225	0.06238370705896186	0.9376162929410382
226	0.07000912501104725	0.9299908749889525
227	0.11723169701811958	0.8827683029818804
228	0.13508906013540822	0.8649109398645919
229	0.06144568591333817	0.9385543140866619
230	0.11731192129586474	0.8826880787041353
231	0.11734314512069469	0.8826568548793053
232	0.0693016607764811	0.9306983392235189
233	0.21175444918658526	0.7882455508134147
234	0.0454296627178596	0.9545703372821404
235	0.940606051780305	0.05939394821969522
236	0.04995551510194651	0.9500444848980536
237	0.1172616382233434	0.8827383617766568
