# Supplementary material for: Interpretable prediction of stroke prognosis: SHAP for SVM and nomogram for logistic regression
Source: Front Neurol. 2025 Mar 4;16:1522868. doi: 10.3389/fneur.2025.1522868 (PMC11913711; doi:10.3389/fneur.2025.1522868)
Supplement: Supplementary file 4 [file Data_Sheet_1.zip › Source Data/Dataset/μ╡ïΦ»òΘ¢åσƒ║τ║┐μò░μì«Φí¿.csv]

	0	1	p.overall
	N=53	N=107
Age	67.7 (12.9)	68.3 (11.7)	0.762
Gender	0.70 (0.46)	0.75 (0.44)	0.518
Hypertension	0.53 (0.50)	0.76 (0.43)	0.004
Hyperlipemia	0.25 (0.43)	0.34 (0.47)	0.228
Hyperuricemia	0.17 (0.38)	0.19 (0.39)	0.791
Hypoproteinemia	0.21 (0.41)	0.12 (0.33)	0.186
Hyperhomocysteinemia	0.55 (0.50)	0.65 (0.48)	0.201
Diabetes	0.30 (0.46)	0.60 (0.49)	<0.001
SmokingHistory	0.23 (0.42)	0.63 (0.49)	<0.001
DrinkingHistory	0.06 (0.23)	0.14 (0.35)	0.074
Stroke	0.34 (0.48)	0.42 (0.51)	0.328
AF	0.06 (0.23)	0.07 (0.26)	0.658
AS	0.34 (0.48)	0.76 (0.43)	<0.001
Hemadostenosis	0.25 (0.43)	0.56 (0.50)	<0.001
WBC	7.14 [6.05;9.43]	6.71 [5.30;8.09]	0.076
RDW	12.9 [11.6;15.5]	14.4 [12.8;16.4]	0.108
PDW	18.3 [16.4;19.5]	19.7 [16.6;22.7]	0.006
NEU	5.22 [4.25;7.57]	4.74 [3.44;6.12]	0.048
LYM	1.54 [1.05;2.19]	1.63 [1.25;2.20]	0.351
MON	0.44 [0.36;0.56]	0.44 [0.35;0.63]	0.9
RBC	4.65 [4.31;4.93]	4.55 [4.22;4.85]	0.294
Hb	143 [134;153]	143 [130;152]	0.433
HCT	0.44 [0.40;0.48]	0.44 [0.40;1.31]	0.808
PLT	180 [156;216]	182 [141;213]	0.477
TBIL	17.2 [14.0;23.7]	17.4 [13.1;23.0]	0.526
Alb	39.6 [35.7;42.7]	39.9 [37.0;42.2]	0.646
Glb	22.6 [19.3;27.8]	22.5 [20.1;27.0]	0.793
ALT	17.0 [12.0;22.0]	16.0 [11.0;21.5]	0.986
AST	18.0 [16.0;23.0]	18.0 [16.0;23.0]	0.863
AST.ALT	1.80 [1.06;2.38]	1.69 [1.08;2.16]	0.663
Urea	5.31 [5.06;5.85]	5.34 [4.36;6.10]	0.66
Cr	68.5 [57.4;78.0]	65.8 [56.3;76.1]	0.41
UA	321 [272;393]	315 [270;374]	0.666
TC	4.41 (1.14)	4.43 (1.29)	0.908
TG	1.15 [0.76;1.50]	1.33 [0.99;1.94]	0.022
ApoAI	1.32 [1.10;1.94]	1.32 [1.15;1.67]	0.997
HDL	1.16 [0.99;1.32]	1.09 [0.94;1.31]	0.469
LDL	2.56 [1.85;3.06]	2.42 [1.70;3.20]	0.649
Glu	6.74 [5.33;7.86]	5.87 [5.18;7.44]	0.154
HCY	20.0 [14.2;31.8]	18.3 [13.2;29.3]	0.463
K	3.90 [3.62;4.30]	4.09 [3.80;4.30]	0.305
Na	141 [138;143]	141 [140;143]	0.272
Cl	106 [104;107]	106 [103;108]	0.634
Ca	2.23 [2.13;2.34]	2.27 [2.14;2.36]	0.612
P	0.96 (0.21)	0.99 (0.20)	0.335
PT	10.6 [10.1;11.3]	10.7 [10.2;11.3]	0.816
INR	0.93 [0.88;1.02]	0.95 [0.90;0.99]	0.628
APTT	25.7 [23.9;29.8]	26.0 [23.6;29.9]	0.846
TT	16.7 [15.6;17.8]	16.5 [15.3;18.0]	0.818
FIB	2.61 [2.19;3.20]	2.78 [2.28;3.30]	0.64
DD	0.55 [0.22;1.23]	0.38 [0.22;0.68]	0.126
FDP	1.65 [1.00;3.70]	1.36 [1.00;2.00]	0.096
EF	59.0 [55.0;64.0]	58.0 [55.0;65.0]	0.939
HR	76.0 [70.0;87.0]	75.0 [65.5;83.0]	0.149
SBP	151 (23.7)	146 (19.3)	0.214
DBP	89.2 (14.3)	84.8 (12.3)	0.059
BMI	23.7 [21.2;25.4]	22.9 [21.7;24.6]	0.295
GNRI	62.8 [57.6;68.2]	63.4 [59.3;67.1]	0.662
NLR	3.41 [2.16;5.99]	2.62 [1.90;3.50]	0.04
MLR	0.28 [0.20;0.44]	0.27 [0.19;0.38]	0.55
SII	582 [396;1108]	438 [272;630]	0.004
PLR	128 [93.8;155]	100 [69.9;156]	0.047
TOAST:			0.545
0	3 (5.66%)	9 (8.41%)
1	41 (77.4%)	74 (69.2%)
2	9 (17.0%)	20 (18.7%)
3	0 (0.00%)	4 (3.74%)
KWST	1.00 [1.00;1.00]	1.00 [1.00;1.00]	0.11
BI	65.0 [65.0;90.0]	65.0 [55.0;65.0]	<0.001
NHISS	2.00 [1.00;3.00]	3.00 [3.00;5.00]	<0.001
CONUT	2.00 [1.00;4.00]	2.00 [1.00;3.00]	0.186
