# Supplementary material for: Interpretable prediction of stroke prognosis: SHAP for SVM and nomogram for logistic regression
Source: Front Neurol. 2025 Mar 4;16:1522868. doi: 10.3389/fneur.2025.1522868 (PMC11913711; doi:10.3389/fneur.2025.1522868)
Supplement: Supplementary file 4 [file Data_Sheet_1.zip › Source Data/Dataset/μ╡ïΦ»òΘ¢åτö¿Σ║Äσêùτ║┐σ¢╛τÜä.csv]

label	Hypertension	Diabetes	SmokingHistory	AS	PDW	ApoAI	KWST	BI	NHISS
0	0	1	1	0	16.3	1.41	1	65	3
1	0	0	0	0	15.8	167.2	1	65	5
0	0	0	0	0	15.9	1.13	1	65	3
1	1	0	0	1	21.87	1.36	4	45	9
0	1	1	0	0	19.9	1.67	1	95	1
1	1	0	1	1	12.3	1.23	1	70	1
1	1	1	1	0	24.34	1.36	1	55	3
1	1	0	1	1	21.2	1.34	1	65	4
0	0	1	0	0	20.57	1.16	1	65	4
0	1	0	0	0	18.4	1.83	1	100	1
1	1	1	1	1	25.9	1.16	1	55	5
1	1	1	1	1	15.7	1.43	1	70	2
1	1	1	0	1	22.71	1.31	1	30	13
0	1	0	0	0	18.3	1.08	2	100	1
0	1	0	1	1	16.7	236.6	1	55	2
1	0	0	1	1	15.6	1.21	1	65	2
0	0	1	0	0	23.4	1.98	1	65	3
1	0	1	1	0	19.72	0.96	1	65	1
1	1	1	0	1	17.1	478.8	1	60	3
0	0	0	0	1	19.76	1.98	4	65	2
1	1	1	1	1	16.4	0.89	1	65	2
1	1	1	0	1	16.4	370.5	1	65	3
0	1	0	0	0	19.49	1.48	1	80	1
1	1	1	1	1	25.58	0.79	1	60	3
1	1	0	1	1	24.31	1.42	0	55	5
0	1	0	0	1	15.7	1.27	1	65	2
0	0	1	1	1	16.2	235.3	1	79	1
1	1	0	0	1	16.6	1.45	2	65	2
1	1	1	1	1	25.3	1.4	1	65	2
1	0	1	0	1	22.9	1.09	1	30	14
1	1	0	1	1	19.9	1.13	1	65	1
1	1	1	1	1	27.2	194.1	1	70	1
1	1	0	0	1	16.3	239.5	2	35	14
1	1	0	1	1	22.23	1.78	1	45	7
1	1	1	0	0	18.42	1.3	1	50	7
1	1	0	1	0	23.01	1.43	1	50	5
1	0	1	0	1	21.82	0.8	0	35	3
0	0	1	0	1	18.76	1.1	1	65	3
1	1	0	1	1	16.7	1.98	1	55	1
0	1	1	1	0	16	0.99	2	65	3
1	1	1	1	1	18.91	1.28	1	55	4
1	1	0	0	1	19.38	1.34	1	60	3
1	1	1	1	1	16	29.6	1	65	1
1	1	1	0	1	23.92	1.32	1	65	3
1	1	1	0	1	26.4	1.53	1	65	0
1	0	0	1	1	22.83	1.22	1	65	3
0	0	0	0	0	19.64	1.94	1	100	0
1	1	0	0	1	16.3	61.7	1	65	3
0	0	0	0	0	17.9	61.4	1	65	1
0	0	0	1	0	16.3	1.11	2	65	5
1	0	1	1	0	25.2	1.54	0	55	4
1	1	0	1	0	20.89	1.31	1	45	9
1	1	1	1	1	28.1	1.31	1	50	8
1	0	1	1	1	18.33	1.34	1	75	3
0	1	1	0	1	16.8	1.12	1	65	3
1	1	1	0	1	16.4	142.1	1	65	5
1	1	1	1	1	24.3	1.37	1	50	4
0	1	1	0	0	16.6	1.26	1	90	1
0	1	0	0	0	20.08	0.98	1	100	1
1	1	1	1	0	21.1	2.17	1	60	3
1	1	1	1	0	22.4	1.3	1	50	5
1	1	1	1	1	12.4	1.11	0	55	5
1	1	0	1	0	18.89	0.98	1	55	3
1	0	1	1	1	22.68	1.02	1	55	5
0	1	0	1	0	20.4	1.41	1	65	3
1	1	1	1	0	21.34	1.43	1	65	3
0	1	0	0	0	19.52	1.85	2	90	1
1	0	0	0	1	16.6	263.5	1	65	3
1	1	1	1	1	26.4	1.39	1	65	3
1	1	1	1	1	16.7	1.45	1	50	8
0	1	1	1	1	16.2	324.7	1	65	1
1	0	0	1	0	17.56	1.25	1	65	3
1	1	0	0	0	16.7	234.5	1	90	1
0	1	0	1	1	16.2	324.5	1	65	1
0	0	0	0	0	19.23	1.04	1	60	3
0	0	0	0	0	16.2	0.98	1	60	1
1	0	0	0	1	21.94	3.59	1	65	3
1	1	0	0	1	16.2	488.5	1	55	8
0	1	0	0	1	16.1	1.25	1	70	2
1	1	1	0	1	16.7	263.5	1	65	3
1	0	1	0	1	26.2	121.5	1	70	1
1	1	1	0	1	16.2	1.54	1	65	3
1	1	0	1	1	16.3	1.78	1	65	5
0	0	0	0	1	18.3	1.32	1	95	1
1	1	1	1	1	16.6	1.56	1	65	2
1	1	1	0	1	16.1	624.5	1	55	6
1	1	1	1	1	21.62	1.11	1	50	6
1	1	1	0	0	25.65	1.43	1	65	3
1	1	1	1	1	24.04	0.94	0	65	4
1		0	1	1	22.78	0.91	1	55	4
1	0	1	0	1	16.6	1.36	1	55	1
1	1	1	1	1	16.7	1.23	1	65	3
0	0	0	0	1	16.5	474.5	1	100	1
1	1	1	0	1	21.14	1.28	4	55	7
1	1	1	1	1	19.35	0.85	1	65	2
1	1	0	0	1	16	0.99	1	66	4
0	1	0	0	0	18.63	0.97	1	65	4
1	1	1	0	1	16.7	564.3	2	55	12
1	1	0	0	1	16.5	235.6	1	70	3
0	1	0	0	1	17.85	1.05	1	65	3
1	1	0	0	0	16.3	1.78	1	60	3
1	1	1	1	1	12.4	1.08	1	55	4
0	1	1	0	1	21.5	0.98	1	90	1
1	0	0	0	1	19.87	1.09	1	65	3
0	1	0	0	0	22.2	1.26	1	75	2
0	1	0	0	0	16.6	1.63	3	100	1
1	0	0	1	1	20.08	1.29	1	65	5
0	0	0	0	0	16.8	536.5	1	100	1
0	0	0	0	0	19.04	1.11	0	90	1
1	1	1	1	1	18.72	0.85	0	65	5
1	0	1	0	1	19.66	1.24	5	55	6
0	1	1	0	0	16.2	456.5	1	90	1
1	1	0	1	1	17.67	1.3	1	60	5
1	1	1	1	1	17.7	0.96	1	65	3
1	1	0	1	1	17	1.08	1	55	5
0	1	1	0	0	16.4	1.65	1	100	1
1	1	1	1	0	19.24	0.9	1	60	3
0	0	1	0	0	16.6	1.2	1	75	3
1	1	0	1	1	22.3	1.22	1	65	4
1	0	0	1	0	16	1.23	1	65	4
1	1	1	0	0	19.78	0.85	0	30	11
1	1	0	1	0	19.67	1.29	4	65	3
1	1	1	1	1	27.1	1.08	1	65	5
0	0	0	0	0	20.86	1.04	1	100	1
0	0	0	0	0	23.24	1.11	1	55	3
1	1	1	1	0	22.7	1.54	1	55	5
1	1	1	1	1	16.3	304.2	1	65	4
0	1	1	1	1	15.9	199.6	1	100	1
0	1	0	0	1	22.06	1.52	1	65	3
1	1	0	1	1	26.78	1.45	1	30	17
1	1	1	0	1	18.74	1.23	1	55	3
1	1	1	1	1	19.22	1.34	1	65	4
0	1	0	0	0	16.4	2.04	1	65	0
1	0	0	1	1	19.89	1.03	1	65	3
1	0	0	1	1	26.5	1.36	1	75	3
0	1	1	0	1	17.9	75.7	1	55	3
0	1	0	0	0	16	1.331	1	70	3
0	0	0	1	0	18.67	1.31	1	65	3
1	1	1	1	0	18.46	1.03	1	55	3
1	1	0	0	0	21.6	1.23	1	65	3
0	0	0	0	0	18.37	0.99	4	80	2
0	1	0	1	0	17.33	1.34	1	80	4
1	1	1	1	1	28.45	1.2	2	55	5
0	0	0	0	0	21.48	1.1	2	65	3
1	1	1	0	1	19.8	61.4	1	65	4
1	0	0	1	1	22.1	0.99	1	65	3
1	1	1	0	1	16.1	299.1	2	55	7
1	1	0	0	0	156.5	1.26	1	55	3
1	1	1	1	1	21.34	1.26	1	95	0
1	1	1	1	0	19.95	1.36	1	65	4
1	1	0	1	1	15.57	1.11	1	75	3
0	0	0	0	1	19.11	0.97	1	55	2
1	0	0	1	1	18.66	1.56	1	65	1
1	1	1	0	1	16.4	563.5	1	65	3
0	0	0	1	1	19.52	1.38	1	65	3
1	0	1	1	1	21.7	1.13	3	70	1
1	0	1	0	1	18.2	1.82	1	55	3
1	1	1	1	0	27.7	1.18	0	55	5
0	0	0	0	0	18.78	1.08	1	65	3
1	0	0	1	0	17.85	1.31	1	55	4
