# Supplementary material for: Interpretable prediction of stroke prognosis: SHAP for SVM and nomogram for logistic regression
Source: Front Neurol. 2025 Mar 4;16:1522868. doi: 10.3389/fneur.2025.1522868 (PMC11913711; doi:10.3389/fneur.2025.1522868)
Supplement: Supplementary file 4 [file Data_Sheet_1.zip › Source Data/Dataset/XGBClassifierτÜäΘóäμ╡ïμaéτÄç.csv]

	训练集预测为0的概率	训练集为1的概率	验证集预测为0的概率	验证集为1的概率
0	0.07676196	0.92323804	0.2368527	0.7631473
1	0.09669995	0.90330005	0.07918686	0.92081314
2	0.83877224	0.16122778	0.83592075	0.16407925
3	0.07676196	0.92323804	0.099004984	0.900995
4	0.11280179	0.8871982	0.71266824	0.28733176
5	0.07918686	0.92081314	0.07676196	0.92323804
6	0.07918686	0.92081314	0.07676196	0.92323804
7	0.766052	0.233948	0.07676196	0.92323804
8	0.83592075	0.16407925	0.59109485	0.40890518
9	0.83877224	0.16122778	0.766052	0.233948
10	0.2885579	0.7114421	0.07676196	0.92323804
11	0.09639549	0.9036045	0.43815428	0.5618457
12	0.07676196	0.92323804	0.07918686	0.92081314
13	0.27071828	0.7292817	0.6084709	0.39152908
14	0.11123663	0.88876337	0.25432646	0.74567354
15	0.8002646	0.19973542	0.5955417	0.40445825
16	0.12394458	0.8760554	0.099004984	0.900995
17	0.07676196	0.92323804	0.19061261	0.8093874
18	0.1446113	0.8553887	0.07918686	0.92081314
19	0.8002646	0.19973542	0.60648394	0.39351603
20	0.07676196	0.92323804	0.07676196	0.92323804
21	0.099004984	0.900995	0.58163244	0.41836756
22	0.4188252	0.5811748	0.3639114	0.6360886
23	0.83877224	0.16122778	0.07676196	0.92323804
24	0.80724764	0.19275239	0.10839409	0.8916059
25	0.4772758	0.5227242	0.7017623	0.29823765
26	0.07676196	0.92323804	0.34626168	0.6537383
27	0.099004984	0.900995	0.099004984	0.900995
28	0.1508956	0.8491044	0.10839409	0.8916059
29	0.17248797	0.827512	0.07918686	0.92081314
30	0.27553934	0.72446066	0.16001993	0.83998007
31	0.17548048	0.8245195	0.07676196	0.92323804
32	0.31098664	0.68901336	0.6010997	0.39890027
33	0.75027496	0.24972504	0.10839409	0.8916059
34	0.07676196	0.92323804	0.60556614	0.39443386
35	0.09639549	0.9036045	0.07676196	0.92323804
36	0.10839409	0.8916059	0.07918686	0.92081314
37	0.5955417	0.40445825	0.68206465	0.31793538
38	0.25432646	0.74567354	0.19751728	0.8024827
39	0.21064222	0.7893578	0.26563358	0.7343664
40	0.07918686	0.92081314	0.12660515	0.87339485
41	0.53618705	0.46381295	0.558816	0.44118398
42	0.08219904	0.91780096	0.4115337	0.5884663
43	0.07676196	0.92323804	0.099004984	0.900995
44	0.07676196	0.92323804	0.099004984	0.900995
45	0.07676196	0.92323804	0.07676196	0.92323804
46	0.70708764	0.29291236	0.8055212	0.1944788
47	0.08821142	0.9117886	0.43070304	0.56929696
48	0.13839293	0.8616071	0.60556614	0.39443386
49	0.07676196	0.92323804	0.27530253	0.7246975
50	0.22930276	0.77069724	0.07676196	0.92323804
51	0.07676196	0.92323804	0.09669995	0.90330005
52	0.83877224	0.16122778	0.07676196	0.92323804
53	0.07918686	0.92081314	0.092767656	0.90723234
54	0.07676196	0.92323804	0.7017623	0.29823765
55	0.21793997	0.78206	0.07918686	0.92081314
56	0.7874824	0.21251759	0.08219904	0.91780096
57	0.83877224	0.16122778	0.83592075	0.16407925
58	0.12813997	0.87186	0.6368631	0.36313686
59	0.4818861	0.5181139	0.13505298	0.864947
60	0.1508956	0.8491044	0.07676196	0.92323804
61	0.13299721	0.8670028	0.08219904	0.91780096
62	0.6761794	0.32382056	0.07676196	0.92323804
63	0.6120235	0.38797653	0.07676196	0.92323804
64	0.099004984	0.900995	0.19855696	0.80144304
65	0.58432066	0.4156793	0.07676196	0.92323804
66	0.73139054	0.26860946	0.76478034	0.23521964
67	0.6543026	0.34569743	0.07918686	0.92081314
68	0.122125745	0.87787426	0.07676196	0.92323804
69	0.3120098	0.6879902	0.13836735	0.86163265
70	0.21884495	0.78115505	0.2703458	0.7296542
71	0.07676196	0.92323804	0.25806528	0.7419347
72	0.17093313	0.8290669	0.5686956	0.4313044
73	0.08219904	0.91780096	0.20529008	0.7947099
74	0.19855696	0.80144304	0.62426764	0.37573236
75	0.07676196	0.92323804	0.83592075	0.16407925
76	0.07676196	0.92323804	0.099004984	0.900995
77	0.83877224	0.16122778	0.331931	0.668069
78	0.17929989	0.8207001	0.7017623	0.29823765
79	0.07918686	0.92081314	0.83877224	0.16122778
80	0.08821142	0.9117886	0.12813997	0.87186
81	0.8002646	0.19973542	0.22930276	0.77069724
82	0.166381	0.833619	0.3639878	0.6360122
83	0.07918686	0.92081314	0.6761794	0.32382056
84	0.675116	0.324884	0.1446113	0.8553887
85	0.07676196	0.92323804	0.60610914	0.39389083
86	0.07676196	0.92323804	0.07676196	0.92323804
87	0.7445172	0.25548282	0.07918686	0.92081314
88	0.07676196	0.92323804	0.08219904	0.91780096
89	0.4188252	0.5811748	0.124418795	0.8755812
90	0.33586693	0.6641331	0.41145033	0.5885497
91	0.07676196	0.92323804	0.13836735	0.86163265
92	0.23260206	0.76739794	0.80977094	0.19022904
93	0.17929989	0.8207001	0.07918686	0.92081314
94	0.09639549	0.9036045	0.07676196	0.92323804
95	0.07676196	0.92323804	0.1508956	0.8491044
96	0.07676196	0.92323804	0.59875894	0.4012411
97	0.07676196	0.92323804	0.07918686	0.92081314
98	0.558816	0.44118398	0.558816	0.44118398
99	0.83877224	0.16122778	0.28102773	0.71897227
100	0.83877224	0.16122778	0.6713281	0.32867187
101	0.07676196	0.92323804	0.07676196	0.92323804
102	0.08219904	0.91780096	0.4188252	0.5811748
103	0.83877224	0.16122778	0.558816	0.44118398
104	0.7012639	0.29873613	0.099004984	0.900995
105	0.07918686	0.92081314	0.8467967	0.1532033
106	0.07676196	0.92323804	0.12660515	0.87339485
107	0.7017623	0.29823765	0.8440608	0.15593924
108	0.69894224	0.30105776	0.5789798	0.4210202
109	0.83877224	0.16122778	0.07676196	0.92323804
110	0.80724764	0.19275239	0.1508956	0.8491044
111	0.07676196	0.92323804	0.83592075	0.16407925
112	0.4103713	0.5896287	0.11123663	0.88876337
113	0.8020047	0.19799533	0.092767656	0.90723234
114	0.08219904	0.91780096	0.124418795	0.8755812
115	0.10839409	0.8916059	0.8440608	0.15593924
116	0.07918686	0.92081314	0.17093313	0.8290669
117	0.07676196	0.92323804	0.83877224	0.16122778
118	0.56904364	0.43095633	0.08219904	0.91780096
119	0.07676196	0.92323804	0.17093313	0.8290669
120	0.74220896	0.25779104	0.4987285	0.5012715
121	0.83877224	0.16122778	0.17093313	0.8290669
122	0.07918686	0.92081314	0.07676196	0.92323804
123	0.15884244	0.84115756	0.80724764	0.19275239
124	0.8134383	0.18656169	0.07918686	0.92081314
125	0.15159619	0.8484038	0.10839409	0.8916059
126	0.15069228	0.8493077	0.07676196	0.92323804
127	0.07918686	0.92081314	0.43815428	0.5618457
128	0.7667637	0.23323628	0.099004984	0.900995
129	0.24328262	0.7567174	0.07676196	0.92323804
130	0.8467967	0.1532033	0.07918686	0.92081314
131	0.5955417	0.40445825	0.09639549	0.9036045
132	0.69897723	0.30102277	0.5536897	0.44631025
133	0.08219904	0.91780096	0.12660515	0.87339485
134	0.55380833	0.44619164	0.10839409	0.8916059
135	0.8467967	0.1532033	0.51586807	0.48413196
136	0.4188252	0.5811748	0.83592075	0.16407925
137	0.8467967	0.1532033	0.27173907	0.72826093
138	0.21630514	0.78369486	0.16501248	0.8349875
139	0.092767656	0.90723234	0.099004984	0.900995
140	0.07676196	0.92323804	0.23650879	0.7634912
141	0.8002646	0.19973542	0.25806528	0.7419347
142	0.07918686	0.92081314	0.07676196	0.92323804
143	0.09639549	0.9036045	0.12813997	0.87186
144	0.07676196	0.92323804	0.3117885	0.6882115
145	0.3117885	0.6882115	0.08219904	0.91780096
146	0.099004984	0.900995	0.6010997	0.39890027
147	0.07918686	0.92081314	0.099004984	0.900995
148	0.07918686	0.92081314	0.31098664	0.68901336
149	0.07676196	0.92323804	0.15752411	0.8424759
150	0.3070733	0.6929267	0.122125745	0.87787426
151	0.17204505	0.82795495	0.26731074	0.73268926
152	0.35346985	0.64653015	0.22406656	0.77593344
153	0.08821142	0.9117886	0.07918686	0.92081314
154	0.07918686	0.92081314	0.13299721	0.8670028
155	0.73556507	0.26443496	0.07676196	0.92323804
156	0.07918686	0.92081314	0.099004984	0.900995
157	0.12813997	0.87186	0.07676196	0.92323804
158	0.07676196	0.92323804	0.31813198	0.681868
159	0.4372875	0.5627125	0.3207205	0.6792795
160	0.08821142	0.9117886
161	0.6536695	0.3463305
162	0.83592075	0.16407925
163	0.77815926	0.22184077
164	0.7199178	0.2800822
165	0.3348925	0.6651075
166	0.07918686	0.92081314
167	0.099004984	0.900995
168	0.23650879	0.7634912
169	0.08219904	0.91780096
170	0.07918686	0.92081314
171	0.08219904	0.91780096
172	0.11362451	0.8863755
173	0.11123663	0.88876337
174	0.83877224	0.16122778
175	0.08821142	0.9117886
176	0.07676196	0.92323804
177	0.73556507	0.26443496
178	0.83877224	0.16122778
179	0.07676196	0.92323804
180	0.5789798	0.4210202
181	0.07676196	0.92323804
182	0.22930276	0.77069724
183	0.07676196	0.92323804
184	0.7411473	0.2588527
185	0.1619423	0.8380577
186	0.07918686	0.92081314
187	0.31098664	0.68901336
188	0.07918686	0.92081314
189	0.8467967	0.1532033
190	0.07676196	0.92323804
191	0.08219904	0.91780096
192	0.122125745	0.87787426
193	0.08821142	0.9117886
194	0.07918686	0.92081314
195	0.26072353	0.73927647
196	0.07676196	0.92323804
197	0.5536897	0.44631025
198	0.13836735	0.86163265
199	0.7536278	0.24637224
200	0.07676196	0.92323804
201	0.6891844	0.31081557
202	0.40708005	0.59291995
203	0.07918686	0.92081314
204	0.73556507	0.26443496
205	0.40583843	0.59416157
206	0.12813997	0.87186
207	0.31757826	0.68242174
208	0.092767656	0.90723234
209	0.13904178	0.8609582
210	0.58163244	0.41836756
211	0.8002646	0.19973542
212	0.8467967	0.1532033
213	0.4188252	0.5811748
214	0.4188252	0.5811748
215	0.83592075	0.16407925
216	0.18586963	0.81413037
217	0.6966455	0.30335447
218	0.25226718	0.7477328
219	0.07676196	0.92323804
220	0.07676196	0.92323804
221	0.07676196	0.92323804
222	0.07918686	0.92081314
223	0.34626168	0.6537383
224	0.08219904	0.91780096
225	0.07918686	0.92081314
226	0.07676196	0.92323804
227	0.07918686	0.92081314
228	0.35351914	0.64648086
229	0.08821142	0.9117886
230	0.099004984	0.900995
231	0.07676196	0.92323804
232	0.08821142	0.9117886
233	0.52518046	0.47481957
234	0.07676196	0.92323804
235	0.83877224	0.16122778
236	0.07676196	0.92323804
237	0.07676196	0.92323804
