# Supplementary material for: Interpretable prediction of stroke prognosis: SHAP for SVM and nomogram for logistic regression
Source: Front Neurol. 2025 Mar 4;16:1522868. doi: 10.3389/fneur.2025.1522868 (PMC11913711; doi:10.3389/fneur.2025.1522868)
Supplement: Supplementary file 4 [file Data_Sheet_1.zip › Source Data/Dataset/LogisticRegressionτÜäΘóäμ╡ïμaéτÄç.csv]

	训练集预测为0的概率	训练集为1的概率	验证集预测为0的概率	验证集为1的概率
0	0.020566006453777486	0.9794339935462225	0.13778877981063176	0.8622112201893682
1	0.016721799659166536	0.9832782003408335	0.5038235865045114	0.4961764134954886
2	0.7636029211847214	0.2363970788152786	0.7970923803083195	0.20290761969168045
3	0.06603167424728795	0.933968325752712	0.24276866987037693	0.7572313301296231
4	0.1677364729747125	0.8322635270252875	0.6459170486890942	0.35408295131090584
5	0.45406341059549093	0.5459365894045091	0.10919028284663279	0.8908097171533672
6	0.1034932924698595	0.8965067075301405	0.03574839808072161	0.9642516019192784
7	0.861593802858867	0.138406197141133	0.08243705227974707	0.9175629477202529
8	0.8170876786991201	0.18291232130087984	0.35466307018648957	0.6453369298135104
9	0.5934544039622167	0.40654559603778323	0.8617550843910646	0.13824491560893534
10	0.3475605117433035	0.6524394882566965	0.011549293951383266	0.9884507060486167
11	0.049558847160576125	0.9504411528394239	0.0948778183080613	0.9051221816919387
12	0.009788216845913356	0.9902117831540866	0.04872443181189068	0.9512755681881093
13	0.16740792584730257	0.8325920741526974	0.8735495809804921	0.1264504190195079
14	0.16768348910313458	0.8323165108968654	0.15970111873299175	0.8402988812670082
15	0.5568206008897727	0.44317939911022725	0.23084645887977073	0.7691535411202293
16	0.09230492708245797	0.907695072917542	0.2699108625448817	0.7300891374551183
17	0.0946718746248204	0.9053281253751796	0.08909001502802238	0.9109099849719776
18	0.0529297875839454	0.9470702124160546	0.16439496537586062	0.8356050346241394
19	0.5934541372203708	0.40654586277962923	0.5117085966095755	0.48829140339042454
20	0.029431149029732318	0.9705688509702677	0.03573023442480239	0.9642697655751976
21	0.335339735161289	0.664660264838711	0.2791603316822019	0.7208396683177981
22	0.6751515102081469	0.3248484897918531	0.7495311693286902	0.25046883067130976
23	0.6548306513536262	0.3451693486463738	0.01641666417165577	0.9835833358283442
24	0.7271350802452543	0.2728649197547457	0.043942874130702636	0.9560571258692974
25	0.4686336489385191	0.5313663510614809	0.7088049700720598	0.29119502992794016
26	0.07053224699926564	0.9294677530007344	0.12000792777487845	0.8799920722251215
27	0.5054963868295015	0.4945036131704985	0.4449362753302125	0.5550637246697875
28	0.21613087223412075	0.7838691277658792	0.020526479529388908	0.9794735204706111
29	0.0927077699899933	0.9072922300100067	0.04593386863552962	0.9540661313644704
30	0.34930829748411363	0.6506917025158864	0.13480773158453407	0.8651922684154659
31	0.08603152181148932	0.9139684781885107	0.016001610162136526	0.9839983898378635
32	0.17645406385333717	0.8235459361466628	0.26753587556416747	0.7324641244358325
33	0.6934336056427357	0.30656639435726435	0.04075103604323538	0.9592489639567646
34	0.04062808881916968	0.9593719111808303	0.3076964165145396	0.6923035834854604
35	0.09858592007342093	0.9014140799265791	0.08408192545501791	0.9159180745449821
36	0.04235824722858739	0.9576417527714126	0.10068035175771528	0.8993196482422847
37	0.34907322103305927	0.6509267789669407	0.3058788113176394	0.6941211886823606
38	0.19520258193319118	0.8047974180668088	0.10382353612082384	0.8961764638791762
39	0.07692690099412813	0.9230730990058719	0.1457209167961776	0.8542790832038224
40	0.16796790532223993	0.8320320946777601	0.03277755088740397	0.967222449112596
41	0.6512503623236003	0.3487496376763996	0.4952689766302004	0.5047310233697996
42	0.0956030223083354	0.9043969776916646	0.07419397593678612	0.9258060240632139
43	0.08032320590659281	0.9196767940934072	0.1321009151058724	0.8678990848941276
44	0.02355341552710588	0.9764465844728941	0.12136322346593598	0.878636776534064
45	0.017155907839257023	0.982844092160743	0.07896646212963565	0.9210335378703643
46	0.7466680102429815	0.2533319897570185	0.855885736030604	0.14411426396939603
47	0.024058386031171386	0.9759416139688286	0.5351098992058183	0.4648901007941817
48	0.0756615284678327	0.9243384715321673	0.7479009770455001	0.25209902295449993
49	0.012223471767741412	0.9877765282322586	0.31474454441756206	0.685255455582438
50	0.3127545399775127	0.6872454600224873	0.02428343683004186	0.9757165631699581
51	0.031945937941868396	0.9680540620581316	0.05005498130494235	0.9499450186950577
52	0.9148121468221891	0.08518785317781088	0.005662570374359799	0.9943374296256402
53	0.1230426155779557	0.8769573844220443	0.07457968459291942	0.9254203154070806
54	0.03130879858084401	0.968691201419156	0.42306460570069904	0.576935394299301
55	0.3647364924399794	0.6352635075600206	0.12292563462291017	0.8770743653770898
56	0.6270964322067988	0.3729035677932012	0.01503982525282832	0.9849601747471717
57	0.8040772938715898	0.19592270612841023	0.7152065548880948	0.28479344511190513
58	0.4172326284268344	0.5827673715731656	0.8326718715954898	0.16732812840451017
59	0.5051628121963957	0.4948371878036043	0.06119605768935721	0.9388039423106428
60	0.36388381678212234	0.6361161832178777	0.03420281666771019	0.9657971833322898
61	0.0453161185675085	0.9546838814324915	0.02093405407652671	0.9790659459234733
62	0.773410126558822	0.22658987344117792	0.11510518499176747	0.8848948150082325
63	0.7720666516546877	0.22793334834531226	0.02003825245544677	0.9799617475445532
64	0.562459229783987	0.43754077021601295	0.18808668588293231	0.8119133141170677
65	0.2235319777221917	0.7764680222778083	0.06931562725279761	0.9306843727472024
66	0.3339528608475546	0.6660471391524454	0.8202579545352712	0.1797420454647288
67	0.7480030256008523	0.25199697439914776	0.3370053528688566	0.6629946471311434
68	0.12348931958968346	0.8765106804103165	0.01584894549107574	0.9841510545089243
69	0.22519232630711938	0.7748076736928806	0.04161943517887945	0.9583805648211206
70	0.05225862974614903	0.947741370253851	0.08673065160811921	0.9132693483918808
71	0.0303541054874511	0.9696458945125489	0.28135999044866933	0.7186400095513307
72	0.21599694090534882	0.7840030590946512	0.8023446271474798	0.19765537285252022
73	0.0288561087347754	0.9711438912652246	0.23340069492213789	0.7665993050778621
74	0.17907778018348608	0.8209222198165139	0.6426472011139075	0.35735279888609256
75	0.014700493076201249	0.9852995069237988	0.7736454960891814	0.2263545039108186
76	0.06684728464760037	0.9331527153523996	0.42360823603194	0.57639176396806
77	0.7299438832326351	0.27005611676736485	0.38189600983750105	0.618103990162499
78	0.2970853597664441	0.7029146402335559	0.6994783440089518	0.30052165599104813
79	0.23390408726922862	0.7660959127307714	0.3836303369316266	0.6163696630683734
80	0.11562253297535341	0.8843774670246466	0.1296893495414989	0.8703106504585011
81	0.8531706912743439	0.14682930872565617	0.26969228022006053	0.7303077197799395
82	0.039826694238243476	0.9601733057617565	0.18936083823772487	0.8106391617622751
83	0.3803918278268812	0.6196081721731188	0.7650914034641156	0.23490859653588433
84	0.8722065285785497	0.12779347142145028	0.05177270765459563	0.9482272923454044
85	0.038907872206683125	0.9610921277933169	0.25828641799103447	0.7417135820089655
86	0.026475085574699797	0.9735249144253002	0.013531099213517028	0.986468900786483
87	0.9493624987759381	0.05063750122406183	0.20270970674902933	0.7972902932509707
88	0.07524121479499013	0.9247587852050099	0.02209569816100454	0.9779043018389955
89	0.5986173717354997	0.40138262826450033	0.060437081522444425	0.9395629184775556
90	0.19389471180668572	0.8061052881933143	0.2658850163373879	0.7341149836626121
91	0.047354319413603574	0.9526456805863964	0.07379948792969471	0.9262005120703053
92	0.0584265551818931	0.9415734448181069	0.8257974233433579	0.1742025766566421
93	0.5281457143360582	0.47185428566394183	0.1422493920904534	0.8577506079095466
94	0.054170917185251355	0.9458290828147486	0.03300998031358293	0.9669900196864171
95	0.03610059196623505	0.963899408033765	0.5362164669936238	0.46378353300637615
96	0.01543978677988922	0.9845602132201108	0.7011018746472389	0.29889812535276106
97	0.15533234789301986	0.8446676521069801	0.10307752119362978	0.8969224788063702
98	0.6824106581401369	0.3175893418598631	0.5509986746082778	0.44900132539172216
99	0.8396146463416793	0.1603853536583207	0.5921148497393938	0.4078851502606062
100	0.8693234783590803	0.1306765216409197	0.6396304562187094	0.36036954378129055
101	0.018205318692778416	0.9817946813072216	0.013232553482400267	0.9867674465175997
102	0.08740805582952094	0.9125919441704791	0.36187521369214337	0.6381247863078566
103	0.89180405329212	0.10819594670788005	0.5199774952052296	0.48002250479477043
104	0.4029412792607815	0.5970587207392185	0.645905722873318	0.354094277126682
105	0.20138939470001094	0.7986106052999891	0.9133819972802423	0.08661800271975775
106	0.013192336391904314	0.9868076636080957	0.09898993244962506	0.9010100675503749
107	0.8761508356161347	0.12384916438386531	0.894481986197187	0.10551801380281298
108	0.5073845393579346	0.4926154606420654	0.8281616992110912	0.1718383007889088
109	0.5591414265290224	0.44085857347097757	0.02955226445761827	0.9704477355423817
110	0.837693271714785	0.16230672828521497	0.17683284270969846	0.8231671572903015
111	0.01862038346540762	0.9813796165345924	0.7145712691027734	0.28542873089722665
112	0.6153711643687462	0.38462883563125383	0.14019400889786937	0.8598059911021306
113	0.822982072357532	0.17701792764246807	0.060932275938765046	0.939067724061235
114	0.021399956245799823	0.9786000437542002	0.07000329675598382	0.9299967032440162
115	0.04071472405874832	0.9592852759412517	0.7711118501229088	0.2288881498770912
116	0.29989273128774585	0.7001072687122541	0.08223166759702838	0.9177683324029716
117	0.05031734283731881	0.9496826571626812	0.6030469471933844	0.3969530528066157
118	0.1537996367774388	0.8462003632225612	0.08723628732396416	0.9127637126760358
119	0.014246638792179911	0.9857533612078201	0.2094332153319136	0.7905667846680864
120	0.3406557228157431	0.6593442771842569	0.1434712489905453	0.8565287510094547
121	0.3930444354597148	0.6069555645402852	0.2011715148460722	0.7988284851539278
122	0.13893430709727728	0.8610656929027227	0.011970949488514404	0.9880290505114856
123	0.03399691181687314	0.9660030881831269	0.8187327840720533	0.18126721592794665
124	0.7397230592567975	0.2602769407432025	0.4405855989690204	0.5594144010309796
125	0.0721659555912827	0.9278340444087173	0.03764562728189169	0.9623543727181083
126	0.10010137096339011	0.8998986290366099	0.028420716112568245	0.9715792838874318
127	0.3723150572928724	0.6276849427071276	0.1978105314954054	0.8021894685045946
128	0.619306444841822	0.38069355515817804	0.41799473951913446	0.5820052604808655
129	0.22875125342852187	0.7712487465714781	0.008532620457826434	0.9914673795421736
130	0.9059863119974306	0.09401368800256936	0.1208570295702397	0.8791429704297603
131	0.3992957166882567	0.6007042833117433	0.046373838010985935	0.9536261619890141
132	0.49179532164198425	0.5082046783580157	0.8087638085846302	0.19123619141536988
133	0.008874518894187111	0.9911254811058129	0.12700353885472748	0.8729964611452725
134	0.6041266542256778	0.39587334577432226	0.05635839588475977	0.9436416041152402
135	0.8190998463989392	0.1809001536010608	0.2825155449083815	0.7174844550916185
136	0.39417924533579196	0.605820754664208	0.8063500644520731	0.1936499355479269
137	0.9103522810435046	0.08964771895649536	0.24357726845546535	0.7564227315445347
138	0.42298291093180607	0.5770170890681939	0.08827260969309925	0.9117273903069008
139	0.04835923006939036	0.9516407699306096	0.5914273829981154	0.4085726170018846
140	0.012837159775705542	0.9871628402242945	0.7937647582372738	0.20623524176272626
141	0.7119458562437087	0.28805414375629135	0.37809233204772064	0.6219076679522794
142	0.07951835469575863	0.9204816453042414	0.008056976121992632	0.9919430238780074
143	0.03541506762556168	0.9645849323744383	0.5685160870277544	0.4314839129722457
144	0.025295744781971274	0.9747042552180287	0.24647560113092948	0.7535243988690705
145	0.2549988352607241	0.7450011647392759	0.08623883451870662	0.9137611654812934
146	0.22334726685199824	0.7766527331480018	0.25120372983350114	0.7487962701664989
147	0.3105396492537632	0.6894603507462368	0.36528539757176015	0.6347146024282398
148	0.3056593032872341	0.6943406967127659	0.07969830786199461	0.9203016921380054
149	0.05629662989053874	0.9437033701094613	0.07226310890177945	0.9277368910982206
150	0.041984559852391024	0.958015440147609	0.15998070383155372	0.8400192961684463
151	0.2916165165809049	0.7083834834190951	0.46340833187617725	0.5365916681238228
152	0.3360879094965893	0.6639120905034107	0.15975071673893504	0.840249283261065
153	0.07823404332934669	0.9217659566706533	0.19095513265469788	0.8090448673453021
154	0.2246535744173337	0.7753464255826663	0.12861098964910933	0.8713890103508907
155	0.6939635373710985	0.3060364626289015	0.041762645248996755	0.9582373547510032
156	0.2336113746349181	0.7663886253650819	0.1779961073472982	0.8220038926527018
157	0.11790034061224197	0.882099659387758	0.016000692923053284	0.9839993070769467
158	0.09645480429550846	0.9035451957044915	0.7026356436920598	0.2973643563079403
159	0.3149236078974873	0.6850763921025127	0.21294270839560459	0.7870572916043954
160	0.044547274814784155	0.9554527251852158
161	0.6272458200925439	0.37275417990745613
162	0.763257749609258	0.236742250390742
163	0.7071559908576264	0.2928440091423736
164	0.7034755756464269	0.29652442435357307
165	0.21515711509771562	0.7848428849022844
166	0.13703886472823212	0.8629611352717679
167	0.05349235994943702	0.946507640050563
168	0.7356222530186376	0.26437774698136246
169	0.03314461025916515	0.9668553897408348
170	0.24401605299445894	0.7559839470055411
171	0.1068088194605985	0.8931911805394015
172	0.0370904148573491	0.9629095851426509
173	0.101572838987665	0.898427161012335
174	0.5367576844808222	0.4632423155191779
175	0.039723094159281325	0.9602769058407187
176	0.034022858282826474	0.9659771417171735
177	0.6938901019235787	0.3061098980764213
178	0.8751882856674933	0.1248117143325067
179	0.02899875637017657	0.9710012436298234
180	0.30432070962887126	0.6956792903711287
181	0.17576277358224834	0.8242372264177517
182	0.39946988797258365	0.6005301120274164
183	0.12323355553933202	0.876766444460668
184	0.7794286936762901	0.22057130632370991
185	0.0830707777023264	0.9169292222976736
186	0.31595623954313934	0.6840437604568607
187	0.06771667554314242	0.9322833244568576
188	0.3537294330314076	0.6462705669685924
189	0.7550512657530202	0.24494873424697988
190	0.040147836234697976	0.959852163765302
191	0.00669715425452444	0.9933028457454756
192	0.1155984248440538	0.8844015751559462
193	0.030784308869455157	0.9692156911305448
194	0.33588082724708523	0.6641191727529148
195	0.45924809807554134	0.5407519019244587
196	0.0702983311705746	0.9297016688294254
197	0.6485945769481233	0.3514054230518767
198	0.08882415708702707	0.9111758429129729
199	0.7514763516173542	0.24852364838264582
200	0.02884526664075515	0.9711547333592448
201	0.6202294211262716	0.37977057887372845
202	0.5808956135551795	0.41910438644482056
203	0.26692032689080447	0.7330796731091955
204	0.6608377596602161	0.3391622403397839
205	0.7513940643371173	0.2486059356628827
206	0.4682042143954066	0.5317957856045934
207	0.6200446368219908	0.37995536317800915
208	0.060250448194773765	0.9397495518052262
209	0.1565237251609879	0.8434762748390121
210	0.22743432816818165	0.7725656718318183
211	0.6617169651691244	0.3382830348308757
212	0.9125246895337378	0.08747531046626228
213	0.7643763568566444	0.23562364314335557
214	0.6137855797750359	0.3862144202249641
215	0.832423197859016	0.16757680214098408
216	0.15805083753573368	0.8419491624642663
217	0.4094841893917218	0.5905158106082782
218	0.15069831640275455	0.8493016835972454
219	0.147760804545514	0.852239195454486
220	0.020672048279473554	0.9793279517205264
221	0.06851471903554185	0.9314852809644582
222	0.18492886476346582	0.8150711352365342
223	0.08668320554646791	0.9133167944535321
224	0.20909623573021963	0.7909037642697804
225	0.14734614407785118	0.8526538559221488
226	0.05754809833208052	0.9424519016679195
227	0.30284003962401895	0.697159960375981
228	0.2201701483946611	0.7798298516053389
229	0.08769914364191567	0.9123008563580843
230	0.3017339528348588	0.6982660471651412
231	0.0026410153133773484	0.9973589846866227
232	0.08253408606308787	0.9174659139369121
233	0.3018481683485482	0.6981518316514518
234	0.011404640118497955	0.988595359881502
235	0.8038266923018582	0.19617330769814173
236	0.02613647570586708	0.9738635242941329
237	0.08958346690193353	0.9104165330980665
