# Supplementary material for: Interpretable prediction of stroke prognosis: SHAP for SVM and nomogram for logistic regression
Source: Front Neurol. 2025 Mar 4;16:1522868. doi: 10.3389/fneur.2025.1522868 (PMC11913711; doi:10.3389/fneur.2025.1522868)
Supplement: Supplementary file 4 [file Data_Sheet_1.zip › Source Data/Dataset/μ╡ïΦ»òΘ¢åτö¿Σ║ÄσñÜσ¢áτ┤áσêåμ₧ÉτÜä.csv]

label	Hypertension	Hyperlipemia	Hyperhomocysteinemia	Diabetes	SmokingHistory	DrinkingHistory	Stroke	AS	RDW	PDW	TBIL	ApoAI	APTT	DD	FDP	KWST	BI	NHISS
0	0	1	1	1	1	0	0	0	12.9	16.3	14	1.41	26.94	0.21	0.44	1	65	3
1	0	0	0	0	0	0	0	0	14.6	15.8	17.2	167.2	53.57	0.56	1.89	1	65	5
0	0	0	0	0	0	0	1	0	13.8	15.9	17.2	1.13	27	0.48	2.3	1	65	3
1	1	1	1	0	0	0	0	1	10.4	21.87	34.5	1.36	25.7	0.38	2.2	4	45	9
0	1	0	0	1	0	0	1	0	18.2	19.9	35.8	1.67	25.3	5.45	15.4	1	95	1
1	1	0	0	0	1	0	1	1	9	12.3	19.9	1.23	0.3	95	175	1	70	1
1	1	0	0	1	1	0	1	0	14.5	24.34	45.1	1.36	29.8	0.36	1.1	1	55	3
1	1	1	1	0	1	0	1	1	17.4	21.2	26.3	1.34	25.9	0.89	1.6	1	65	4
0	0	0	0	1	0	0	0	0	15.4	20.57	35.9	1.16	30	0.29	1.5	1	65	4
0	1	0	0	0	0	0	1	0	15.4	18.4	19.8	1.83	25.3	0.22	1	1	100	1
1	1	0	1	1	1	0	1	1	16.5	25.9	21.4	1.16	22.1	0.13	0.5	1	55	5
1	1	0	1	1	1	0	1	1	17.8	15.7	8	1.43	23.6	0.54	4.1	1	70	2
1	1	1	0	1	0	0	1	1	12.1	22.71	17.7	1.31	26.3	0.57	1.5	1	30	13
0	1	0	0	0	0	0	0	0	12.8	18.3	14.6	1.08	1.5	102	172	2	100	1
0	1	0	0	0	1	0	0	1	12.9	16.7	9.98	236.6	27.3	1.23	0.96	1	55	2
1	0	0	1	0	1	0	0	1	17.6	15.6	20.4	1.21	24	0.59	1.2	1	65	2
0	0	0	0	1	0	0	0	0	12.8	23.4	23.5	1.98	22.7	0.29	2.7	1	65	3
1	0	0	0	1	1	0	0	0	17.4	19.72	11.2	0.96	26.3	0.23	0.7	1	65	1
1	1	0	0	1	0	0	0	1	13.7	17.1	17.6	478.8	24.36	1.35	1.361	1	60	3
0	0	0	1	0	0	0	0	1	11.4	19.76	9.6	1.98	24.6	3.47	11.6	4	65	2
1	1	1	1	1	1	0	0	1	13.3	16.4	14.7	0.89	23.3	0.21	0.7	1	65	2
1	1	0	0	1	0	0	0	1	13.3	16.4	24.5	370.5	3.79	0.747	1.36	1	65	3
0	1	1	1	0	0	0	0	0	11.1	19.49	15.6	1.48	23.7	0.44	1.7	1	80	1
1	1	0	1	1	1	0	0	1	10.2	25.58	36.4	0.79	30.7	0.22	0.9	1	60	3
1	1	0	1	0	1	0	0	1	12.2	24.31	23	1.42	25.2	1.45	5.6	0	55	5
0	1	1	1	0	0	0	1	1	15.8	15.7	29.6	1.27	26.2	0.19	1	1	65	2
0	0	1	0	1	1	0	0	1	12.5	16.2	20.6	235.3	30	0.21	0.92	1	79	1
1	1	0	1	0	0	0	0	1	13.6	16.6	23.5	1.45	25.7	0.19	1	2	65	2
1	1	0	1	1	1	1	1	1	13.4	25.3	20.5	1.4	31.6	0.55	1.5	1	65	2
1	0	1	1	1	0	0	1	1	13	22.9	18.3	1.09	28.4	0.41	1	1	30	14
1	1	0	1	0	1	0	0	1	21.57	19.9	21.9	1.13	23.5	3.02	9.2	1	65	1
1	1	0	0	1	1	0	0	1	14.7	27.2	9.4	194.1	32.68	0.36	1.33	1	70	1
1	1	0	0	0	0	0	0	1	13.4	16.3	13.5	239.5	27.1	1.23	1.89	2	35	14
1	1	0	1	0	1	0	0	1	19.9	22.23	8.4	1.78	21.6	0.22	0.3	1	45	7
1	1	1	0	1	0	0	0	0	10.7	18.42	26	1.3	22.3	0.11	0.7	1	50	7
1	1	0	0	0	1	0	1	0	13	23.01	12.3	1.43	25.5	0.1	0.7	1	50	5
1	0	0	0	1	0	0	0	1	15.3	21.82	17.3	0.8	31	5.75	18.4	0	35	3
0	0	1	1	1	0	0	1	1	15.5	18.76	17.8	1.1	31	1.05	3.1	1	65	3
1	1	1	1	0	1	0	0	1	13	16.7	15.2	1.98	23.1	0.26	3.2	1	55	1
0	1	0	0	1	1	1	0	0	12.8	16	13	0.99	26.3	0.71	3.7	2	65	3
1	1	1	1	1	1	0	1	1	10.8	18.91	12.2	1.28	25.2	0.1	1.2	1	55	4
1	1	0	1	0	0	0	0	1	12.1	19.38	24.8	1.34	18.8	0.32	1.2	1	60	3
1	1	0	1	1	1	0	0	1	12.8	16	6.7	29.6	30.48	0.45	1.36	1	65	1
1	1	1	1	1	0	0	0	1	16.3	23.92	23.1	1.32	25	0.38	0.4	1	65	3
1	1	0	0	1	0	0	1	1	14.6	26.4	19.9	1.53	24.4	0.24	1.3	1	65	0
1	0	0	1	0	1	0	1	1	14.4	22.83	14.1	1.22	26.9	0.4	1.2	1	65	3
0	0	0	1	0	0	0	0	0	15.5	19.64	21.6	1.94	26	0.84	3	1	100	0
1	1	0	0	0	0	0	1	1	14.8	16.3	19.4	61.7	22.2	0.48	2.3	1	65	3
0	0	0	1	0	0	0	0	0	12.8	17.9	25.9	61.4	30.35	0.55	1.33	1	65	1
0	0	0	1	0	1	0	0	0	12.8	16.3	29.9	1.11	35.4	0.16	0.8	2	65	5
1	0	1	1	1	1	0	0	0	17.7	25.2	15.6	1.54	57	0.16	1.7	0	55	4
1	1	0	1	0	1	0	1	0	16.7	20.89	28.2	1.31	26.1	1.25	5.8	1	45	9
1	1	1	1	1	1	0	1	1	17.3	28.1	13.2	1.31	24.6	0.46	1.5	1	50	8
1	0	0	1	1	1	0	1	1	9.9	18.33	12.9	1.34	30	0.15	1	1	75	3
0	1	0	0	1	0	0	1	1	13	16.8	54.6	1.12	23.4	1.7	6.5	1	65	3
1	1	0	0	1	0	0	0	1	14.4	16.4	14	142.1	32	0.78	1.39	1	65	5
1	1	0	1	1	1	1	1	1	18.3	24.3	19.8	1.37	25.8	0.79	2.7	1	50	4
0	1	0	0	1	0	0	1	0	18.2	16.6	15.1	1.26	24.5	0.27	0.7	1	90	1
0	1	0	1	0	0	0	0	0	11.6	20.08	16	0.98	26.4	0.92	3.2	1	100	1
1	1	0	0	1	1	1	1	0	15.4	21.1	11.4	2.17	25.1	0.34	0.5	1	60	3
1	1	1	1	1	1	0	1	0	17.5	22.4	15.5	1.3	27.2	0.2	0.6	1	50	5
1	1	1	1	1	1	1	0	1	18.7	12.4	14.9	1.11	28.7	0.26	1.3	0	55	5
1	1	1	1	0	1	0	0	0	14.49	18.89	11.2	0.98	10.5	0.07	0.1	1	55	3
1	0	0	0	1	1	0	1	1	15.4	22.68	13.1	1.02	27.5	0.11	0.7	1	55	5
0	1	0	1	0	1	0	0	0	10.7	20.4	14	1.41	26.94	0.21	0.44	1	65	3
1	1	0	1	1	1	0	1	0	19.6	21.34	21.4	1.43	26.2	0.31	1.6	1	65	3
0	1	1	1	0	0	0	0	0	11.9	19.52	23.7	1.85	25.6	2.77	10.4	2	90	1
1	0	0	0	0	0	0	0	1	11.7	16.6	11.5	263.5	24	0.26	6.3	1	65	3
1	1	0	1	1	1	0	1	1	13.1	26.4	24.1	1.39	24.3	0.22	0.5	1	65	3
1	1	0	0	1	1	0	0	1	14.1	16.7	24.3	1.45	27.9	1.19	3.9	1	50	8
0	1	0	0	1	1	0	0	1	13.3	16.2	13.4	324.7	2.59	1.23	1.15	1	65	1
1	0	0	0	0	1	0	0	0	10.32	17.56	15.8	1.25	19.9	0.98	2.7	1	65	3
1	1	0	1	0	0	0	0	0	13.2	16.7	11.6	234.5	21.6	0.3	1.56	1	90	1
0	1	0	1	0	1	1	0	1	12.9	16.2	29.9	324.5	21.7	0.56	1.23	1	65	1
0	0	0	0	0	0	0	0	0	10.4	19.23	19.8	1.04	24.8	0.59	2.9	1	60	3
0	0	1	1	0	0	0	0	0	13.5	16.2	14.3	0.98	25.7	0.1	0.9	1	60	1
1	0	0	1	0	0	0	0	1	17.77	21.94	27.3	3.59	22.5	0.56	1	1	65	3
1	1	0	1	0	0	0	1	1	15.1	16.2	14.4	488.5	33.4	0.26	1.91	1	55	8
0	1	0	0	0	0	0	0	1	12.2	16.1	19.1	1.25	21.2	0.23	1.32	1	70	2
1	1	0	1	1	0	0	1	1	13	16.7	21.5	263.5	21.2	0.45	0.11	1	65	3
1	0	0	0	1	0	0	0	1	12.9	26.2	16.6	121.5	38.8	1.29	1.22	1	70	1
1	1	0	0	1	0	0	0	1	14.6	16.2	10.5	1.54	33.6	0.28	2.2	1	65	3
1	1	0	1	0	1	0	0	1	13.9	16.3	26.9	1.78	26.3	0.72	2.7	1	65	5
0	0	1	0	0	0	0	0	1	11.3	18.3	27	1.32	23.4	0.42	1.5	1	95	1
1	1	1	1	1	1	0	1	1	12.7	16.6	19.3	1.56	26	0.39	1.1	1	65	2
1	1	0	1	1	0	0	0	1	13.6	16.1	18.8	624.5	15.9	0.25	1.56	1	55	6
1	1	1	1	1	1	1	1	1	15.4	21.62	13.7	1.11	26.1	0.11	0.6	1	50	6
1	1	1	1	1	0	1	1	0	15.6	25.65	19.2	1.43	34.1	0.19	1	1	65	3
1	1	1	1	1	1	1	0	1	11.5	24.04	23.8	0.94	29.9	0.34	2.1	0	65	4
1		0	0	0	1	0	1	1	17.9	22.78	19.8	0.91	25.7	0.75	1.8	1	55	4
1	0	1	1	1	0	0	0	1	12.8	16.6	24	1.36	17.2	0.41	1.9	1	55	1
1	1	1	1	1	1	0	0	1	14.4	16.7	15	1.23	27.3	0.34	2.7	1	65	3
0	0	0	0	0	0	0	0	1	18.1	16.5	10.6	474.5	32.3	1.326	1.26	1	100	1
1	1	1	1	1	0	0	0	1	14.45	21.14	8	1.28	25.5	0.21	1.5	4	55	7
1	1	0	0	1	1	0	1	1	17.4	19.35	25.8	0.85	26.5	0.47	1.2	1	65	2
1	1	0	1	0	0	0	0	1	13.4	16	16.8	0.99	23.9	0.14	0.2	1	66	4
0	1	0	1	0	0	0	0	0	9.9	18.63	23.3	0.97	23.1	3.36	12	1	65	4
1	1	0	1	1	0	0	0	1	13.4	16.7	10.7	564.3	21.21	0.57	1.23	2	55	12
1	1	1	1	0	0	0	0	1	13.2	16.5	21.3	235.6	31.36	1.26	1.11	1	70	3
0	1	0	1	0	0	0	1	1	9.7	17.85	13.2	1.05	29.8	0.4	0.5	1	65	3
1	1	0	1	0	0	0	0	0	16.4	16.3	19	1.78	26	0.19	0.7	1	60	3
1	1	1	1	1	1	1	1	1	19.7	12.4	12.2	1.08	27	0.54	1.5	1	55	4
0	1	0	0	1	0	0	0	1	17.2	21.5	26.4	0.98	30.5	0.59	2.2	1	90	1
1	0	0	0	0	0	0	0	1	11.4	19.87	33.3	1.09	25.9	0.18	1.2	1	65	3
0	1	0	1	0	0	0	0	0	11.6	22.2	24.5	1.26	24.7	0.14	0.2	1	75	2
0	1	0	0	0	0	0	0	0	15.9	16.6	40.4	1.63	30.4	38.77	86.1	3	100	1
1	0	1	1	0	1	0	0	1	11.4	20.08	13.3	1.29	24.5	0.42	2.9	1	65	5
0	0	0	0	0	0	0	0	0	12.3	16.8	15.4	536.5	34.3	0.87	1.65	1	100	1
0	0	0	0	0	0	0	0	0	9.6	19.04	16.9	1.11	29	4.31	15.5	0	90	1
1	1	1	1	1	1	1	1	1	17.6	18.72	16.2	0.85	26.9	0.29	1.6	0	65	5
1	0	1	0	1	0	0	0	1	17.5	19.66	14.7	1.24	23.4	0.22	1.9	5	55	6
0	1	0	1	1	0	0	0	0	13.6	16.2	13.7	456.5	23.9	1.2	4.76	1	90	1
1	1	0	1	0	1	0	1	1	15.4	17.67	15.4	1.3	33.1	0.35	1.6	1	60	5
1	1	0	1	1	1	0	0	1	19.03	17.7	9.2	0.96	25.4	0.67	2.7	1	65	3
1	1	0	0	0	1	0	1	1	17.2	17	9	1.08	28.15	0.71	2.44	1	55	5
0	1	0	1	1	0	0	1	0	17.4	16.4	15.2	1.65	24.3	0.18	1.37	1	100	1
1	1	0	1	1	1	1	1	0	14.5	19.24	11.6	0.9	27.3	0.26	0.7	1	60	3
0	0	1	0	1	0	0	1	0	15.2	16.6	17.5	1.2	23	0.2	0.7	1	75	3
1	1	0	1	0	1	0	1	1	13.1	22.3	25.6	1.22	30.1	0.69	2.4	1	65	4
1	0	1	0	0	1	0	0	0	12.2	16	21.1	1.23	21.6	2.17	7.6	1	65	4
1	1	0	1	1	0	0	0	0	17.4	19.78	22.5	0.85	26.9	0.29	1.6	0	30	11
1	1	1	1	0	1	0	0	0	15.5	19.67	13	1.29	23.4	7.4	19.8	4	65	3
1	1	1	1	1	1	1	1	1	14	27.1	18.2	1.08	30.2	0.35	1.2	1	65	5
0	0	0	1	0	0	0	1	0	17.6	20.86	19.5	1.04	27.7	0.28	0.5	1	100	1
0	0	0	1	0	0	0	1	0	11.5	23.24	15.5	1.11	24.3	0.23	0.7	1	55	3
1	1	0	0	1	1	0	1	0	15.9	22.7	10.1	1.54	22.6	0.41	1.2	1	55	5
1	1	0	1	1	1	1	0	1	12.7	16.3	18.2	304.2	21.5	1.11	1.23	1	65	4
0	1	1	0	1	1	1	1	1	15.9	15.9	12.1	199.6	22.64	1.23	2.56	1	100	1
0	1	0	1	0	0	0	0	1	17.8	22.06	28.4	1.52	25.6	0.19	1.3	1	65	3
1	1	0	1	0	1	0	1	1	13.1	26.78	23.2	1.45	31.5	0.25	0.6	1	30	17
1	1	1	1	1	0	0	0	1	10	18.74	12.3	1.23	30.5	0.88	1.5	1	55	3
1	1	0	1	1	1	0	0	1	17.4	19.22	16.2	1.34	25.1	0.23	1	1	65	4
0	1	0	1	0	0	0	1	0	14.6	16.4	12.4	2.04	22.9	3.07	8.8	1	65	0
1	0	0	0	0	1	0	1	1	17.1	19.89	28.6	1.03	28.7	1.74	6	1	65	3
1	0	0	0	0	1	0	1	1	14.5	26.5	14.6	1.36	25.7	0.57	1	1	75	3
0	1	1	1	1	0	0	0	1	13.8	17.9	29.3	75.7	32.4	0.26	5.66	1	55	3
0	1	0	0	0	0	0	0	0	15.4	16	16.7	1.331	30.4	0.7	2.6	1	70	3
0	0	0	0	0	1	0	1	0	18.2	18.67	16.2	1.31	29.9	0.19	2.6	1	65	3
1	1	0	1	1	1	0	1	0	17.4	18.46	33.3	1.03	30.8	0.19	1.6	1	55	3
1	1	0	1	0	0	0	0	0	15.9	21.6	26.6	1.23	23.8	0.12	0.5	1	65	3
0	0	0	1	0	0	0	1	0	11.2	18.37	9.2	0.99	32.3	2.22	11	4	80	2
0	1	0	1	0	1	0	1	0	12.8	17.33	19.7	1.34	24.7	0.21	0.6	1	80	4
1	1	1	1	1	1	1	2	1	11.5	28.45	14.4	1.2	28.6	0.5	1.9	2	55	5
0	0	0	1	0	0	0	0	0	182	21.48	3.48	1.1	25.4	0.59	2.1	2	65	3
1	1	1	0	1	0	0	0	1	12.5	19.8	25.9	61.4	22.4	0.59	1.23	1	65	4
1	0	0	1	0	1	0	0	1	14.8	22.1	14.9	0.99	28.5	0.42	1	1	65	3
1	1	1	0	1	0	0	1	1	11.9	16.1	11.3	299.1	30.97	0.64	1.26	2	55	7
1	1	0	1	0	0	1	0	0	16.7	156.5	24.4	1.26	36.6	0.28	0.9	1	55	3
1	1	0	0	1	1	0	0	1	11.2	21.34	4.4	1.26	34.1	0.14	0.6	1	95	0
1	1	1	1	1	1	0	0	0	10.7	19.95	24	1.36	23	1.24	4.23	1	65	4
1	1	0	1	0	1	0	0	1	12.3	15.57	17.4	1.11	25.5	0.14	0.7	1	75	3
0	0	1	1	0	0	0	0	1	10.2	19.11	3.9	0.97	26.6	0.37	1	1	55	2
1	0	1	0	0	1	0	1	1	12.8	18.66	8.3	1.56	22.1	3.43	11.2	1	65	1
1	1	0	1	1	0	0	0	1	15.5	16.4	8.4	563.5	30.48	0.56	0.56	1	65	3
0	0	0	1	0	1	0	0	1	10.3	19.52	17.3	1.38	22.6	0.21	1	1	65	3
1	0	0	0	1	1	0	0	1	14.1	21.7	21.2	1.13	31.1	0.21	0.2	3	70	1
1	0	0	0	1	0	0	0	1	11.3	18.2	24.5	1.82	17.9	0.15	1.34	1	55	3
1	1	1	1	1	1	1	0	0	15.9	27.7	18.4	1.18	26.7	1.58	5.6	0	55	5
0	0	1	1	0	0	0	1	0	17.7	18.78	12.1	1.08	25.8	0.85	3.7	1	65	3
1	0	0	1	0	1	0	0	0	11.4	17.85	14.1	1.31	35.5	0.33	1.7	1	55	4
