# Supplementary material for: Interpretable prediction of stroke prognosis: SHAP for SVM and nomogram for logistic regression
Source: Front Neurol. 2025 Mar 4;16:1522868. doi: 10.3389/fneur.2025.1522868 (PMC11913711; doi:10.3389/fneur.2025.1522868)
Supplement: Supplementary file 4 [file Data_Sheet_1.zip › Source Data/Dataset/μ¿íσ₧ïμ£Çτ╗êτ╗ôμ₧£.csv]

model_name	Accuracy	AUC	95% CI	Sensitivity	Specificity	PPV	NPV	Precision	Recall	F1	Threshold	Task
LR	0.8613445378151261	0.933824130879346	0.9017 - 0.9659	0.852760736196319	0.88	0.9391891828433163	0.7333333251851853	0.9391891828433163	0.852760736196319	0.893890672366911	0.6639120905034107	label-train
LR	0.825	0.9031916769529185	0.8569 - 0.9494	0.8317757009345794	0.8113207547169812	0.898989889909193	0.7049180212308521	0.898989889909193	0.8317757009345794	0.8640776657083609	0.7303077197799395	label-test
NaiveBayes	0.865546218487395	0.9348875255623725	0.9040 - 0.9658	0.8466257668711656	0.9066666666666666	0.9517241313674198	0.7311827878367443	0.9517241313674198	0.8466257668711656	0.8961038931944679	0.7651054631365206	label-train
NaiveBayes	0.7875	0.916064186210545	0.8754 - 0.9567	0.6822429906542056	1.0	0.9999999863013701	0.6091953952966047	0.9999999863013701	0.6822429906542056	0.8111111066049383	0.9785661223051836	label-test
SVM	0.8949579831932774	0.945276073619632	0.9172 - 0.9734	0.9079754601226994	0.8666666666666667	0.9367088548309567	0.8124999898437502	0.9367088548309567	0.9079754601226994	0.9221183771896624	0.7043450001739753	label-train
SVM	0.79375	0.9213542585081997	0.8820 - 0.9607	0.7009345794392523	0.9811320754716981	0.9868420922783936	0.6190476116780046	0.9868420922783936	0.7009345794392523	0.8196721266684583	0.8895428340931305	label-test
RandomForest	0.9705882352941176	0.9959918200408997	0.9914 - 1.0000	0.9570552147239264	1.0	0.9999999935897437	0.9146341351873887	0.9999999935897437	0.9570552147239264	0.9780564232662808	0.8	label-train
RandomForest	0.8	0.8353024157996825	0.7649 - 0.9057	0.8317757009345794	0.8297872340425532	0.8640776615138092	0.6842105143120962	0.8640776615138092	0.8317757009345794	0.8476190435827664	0.8	label-test
XGBoost	0.9537815126050421	0.9921472392638035	0.9855 - 0.9988	0.9631901840490797	0.9333333333333333	0.9691357964868161	0.921052619459834	0.9691357964868161	0.9631901840490797	0.9661538431810651	0.5896286964416504	label-train
XGBoost	0.80625	0.8673073532004938	0.8109 - 0.9237	0.7663551401869159	0.8867924528301887	0.931818171229339	0.6527777687114199	0.931818171229339	0.7663551401869159	0.8410256367126892	0.8024827241897583	label-test
AdaBoost	0.9243697478991597	0.9739468302658487	0.9583 - 0.9896	0.9447852760736196	0.88	0.944785270277391	0.8799999882666668	0.944785270277391	0.9447852760736196	0.9447852731755053	0.5091119207703395	label-train
AdaBoost	0.7375	0.8701287250925764	0.8143 - 0.9259	0.6355140186915887	0.9433962264150944	0.9577464653838527	0.5617977464966546	0.9577464653838527	0.6355140186915887	0.7640449395278375	0.5831660360584364	label-test
