# Supplementary material for: Interpretable prediction of stroke prognosis: SHAP for SVM and nomogram for logistic regression
Source: Front Neurol. 2025 Mar 4;16:1522868. doi: 10.3389/fneur.2025.1522868 (PMC11913711; doi:10.3389/fneur.2025.1522868)
Supplement: Supplementary file 4 [file Data_Sheet_1.zip › Source Data/Dataset/Φ«¡τ╗âΘ¢åτö¿Σ║ÄσñÜσ¢áτ┤áσêåμ₧ÉτÜä.csv]

label	Hypertension	Hyperlipemia	Hyperhomocysteinemia	Diabetes	SmokingHistory	DrinkingHistory	Stroke	AS	PDW	TBIL	ApoAI	APTT	DD	FDP	KWST	BI	NHISS
1	0	0	1	1	1	0	1	0	26.5	25	1.26	27.9	0.1	1.5	1	55	5
1	1	0	1	1	1	0	1	0	26.3	15	2.3	24.5	0.27	0.7	0	50	6
0	0	0	1	0	0	0	0	0	16.2	18.5	1.59	26.1	0.14	0.5	1	65	3
1	1	0	1	0	1	1	0	1	26.3	7	351.5	23.2	0.52	1.56	1	80	1
1	0	0	1	0	1	0	0	1	19.4	31.1	0.81	25.2	2.6	11.2	1	70	1
1	1	1	0	0	0	0	0	0	22.51	15.7	1.19	24.9	0.28	0.5	1	55	5
1	1	0	1	1	0	0	0	1	16.7	13.8	148.6	23.12	0.44	1.26	1	55	9
0	1	0	0	0	0	0	1	0	19.05	18.1	1.21	28.1	0.25	1.6	1	100	1
0	1	0	1	0	0	0	0	0	16.5	13.9	1.32	27.6	1.08	7.4	0	75	1
0	1	0	0	1	0	0	0	0	16.3	25.6	1.27	24.8	1	3.9	1	65	0
0	0	0	0	0	1	0	0	0	18.86	23.2	0.99	21.9	0.21	0.6	1	80	1
1	0	0	1	1	1	0	2	1	19.57	18.6	1.54	28.5	0.21	0.7	2	65	3
1	1	0	1	1	1	1	1	1	21.2	15.4	0.99	28.7	0.47	2.1	1	35	14
1	0	1	0	0	1	0	0	0	20.65	12.2	1.25	36.3	0.33	1.3	2	65	4
1	1	0	1	0	1	0	0	1	17.3	6.3	1.21	33.8	0.26	2.7	1	65	3
0	1	0	0	1	0	0	0	0	15.8	11.6	151.8	31.2	0.45	5.63	1	65	3
1	1	1	1	1	0	0	1	1	25.78	30.3	1.06	31.7	0.18	1.9	1	55	4
1	0	0	1	0	1	0	1	1	21.3	15.4	1.46	28	0.29	1.1	1	65	4
1	1	0	0	1	1	0	0	1	19.78	17.9	1.46	29	0.2	0.5	1	70	2
0	1	0	1	0	0	0	0	1	17	10.6	1.12	26.8	2.1	5.2	1	65	3
1	1	1	0	1	1	0	1	0	19.9	25.9	1.12	25.1	0.35	1.9	2	65	4
1	1	0	0	0	0	0	0	1	20.34	31.3	1.23	26.5	0.49	2.2	1	50	2
0	1	0	1	0	0	0	0	1	21.3	62.2	1.15	29.8	0.2	0.6	1	90	1
0	1	1	0	0	0	0	1	1	16.5	33.7	1.09	29.4	0.28	2.2	1	65	2
0	1	0	1	0	0	0	0	1	20.82	49.9	1.45	25.4	8.08	22.3	1	100	1
0	1	0	0	0	0	0	0	1	18.68	11	1.31	22.2	0.56	1.9	1	55	4
1	1	1	1	0	1	1	0	1	16.3	13.7	249.5	38.3	0.24	5.36	1	65	5
1	0	1	1	0	0	0	0	1	16.1	32.5	165.9	32.88	1.33	1.32	1	80	1
1	1	0	0	1	0	0	0	1	16.4	11.2	47	28.5	0.16	1.25	1	55	6
1	1	0	1	0	1	0	1	1	20.07	15	0.78	26	0.65	1.71	1	55	4
1	1	0	1	0	1	1	0	0	16.1	20	1.23	27	0.13	1.81	1	65	2
1	1	1	1	1	1	0	0	0	20.9	16.5	1.35	22.9	0.66	2.2	1	70	1
1	1	1	1	0	1	1	1	1	21.27	23.5	1.28	21.9	0.49	1.3	1	100	1
0	1	0	1	0	0	0	0	0	18.98	19.3	0.99	21.7	0.25	0.9	2	65	3
1	1	0	0	1	1	0	1	0	24.23	20.3	1.65	25.9	0.2	0.2	1	65	3
1	1	1	0	0	1	0	1	1	19.76	12.8	1.16	21.7	0.11	0.5	1	60	5
1	1	0	1	0	1	0	0	1	15.8	13.7	177.1	31.8	0.98	1.226	1	65	5
0	1	1	1	0	1	0	0	1	16.1	12.3	425	30.75	0.56	2.13	1	90	1
1	0	1	1	0	1	1	0	1	16.7	9.5	0.98	24.1	0.04	0	1	65	2
1	1	0	1	0	1	0	0	1	20.03	11.7	1.14	29.4	0.29	1	1	55	3
1	1	0	1	1	0	0	1	1	21.78	15.8	0.94	27.4	0.54	2.2	1	55	3
0	0	0	0	0	0	0	0	1	17.5	15.7	1.03	5.6	119	170	1	70	2
1	1	0	0	0	1	0	1	1	18.7	12.4	1.12	26.3	0.5	1.9	1	70	2
1	1	0	1	0	1	0	0	1	21.23	6.2	1.07	44.9	0.2	0.9	1	60	3
1	1	0	1	1	1	1	2	1	24.56	35.8	1.66	25.7	0.92	3.2	2	65	3
1	1	0	0	1	1	0	0	1	22.6	13.5	1.53	26.8	0.27	0.5	2	55	7
0	1	0	0	0	0	0	1	0	20.45	17.3	1.35	21	0.36	1	1	80	1
1	1	0	1	1	1	0	0	1	19.67	12.6	1.35	32	23.5	1.78	1	50	7
1	0	1	1	1	1	0	1	0	19.9	33.5	1.21	22.5	1.52	5.1	1	55	2
1	1	1	1	1	1	1	1	1	25.84	14.4	1.22	30.3	0.37	1.2	1	55	4
1	1	0	0	1	0	0	0	1	16.1	11.1	59.7	33.4	0.31	0.78	1	70	2
1	1	1	0	1	1	0	0	1	21.67	20.1	1.62	28.8	0.22	0.9	1	65	4
0	0	0	1	0	0	0	0	0	11	28.8	1.16	32.6	0.39	0.5	0	70	1
1	0	0	1	1	0	1	1	1	22.1	12.2	1.22	32.3	2	8.3	1	50	5
1	1	0	0	1	1	0	1	1	21.89	23.3	1.48	24.1	1.43	2.1	1	65	5
1	1	1	0	1	0	0	0	0	16.2	11.5	366.1	28.4	0.47	1.83	1	65	5
0	1	0	0	1	0	0	1	1	16.1	15.9	0.98	28.5	0.16	0.7	4	95	1
0	0	1	1	0	0	0	0	1	16.3	32.9	734.5	60.7	1.37	1.787	2	90	1
1	0	1	0	0	0	0	0	1	16.4	7.7	169.5	31.08	0.56	1.16	1	65	3
1	0	1	1	0	0	0	0	1	19.45	20.2	1.23	29.7	0.08	1.6	1	65	4
1	1	0	0	1	0	0	0	1	16.3	15.7	142.7	28.1	0.24	1.68	1	80	2
1	1	0	1	1	1	0	0	1	19.7	10	1.55	30.1	0.41	1.4	1	65	3
0	1	0	0	0	0	0	0	1	17.9	26.7	1.23	2.2	98	170	1	95	1
0	1	0	0	0	0	0	0	0	16.5	15.2	1.321	28.5	0.26	0.8	1	65	3
1	1	0	0	0	0	0	1	0	16.5	29.4	65.4	47.5	8.18	4.545	1	60	5
0	1	0	0	1	0	0	0	1	21	24.2	0.98	31.2	0.55	3.5	1	65	3
0	0	0	1	1	0	0	1	1	17.7	10.9	135.6	33.6	0.35	0.96	2	65	3
0	0	0	1	0	0	0	0	1	19.31	11.9	1.17	24.9	0.43	2.2	1	100	1
1	1	0	1	0	1	0	0	1	16.4	14.8	1.34	28.2	0.33	1.7	1	65	4
1	0	0	1	0	1	0	0	1	16.4	14	1.23	26.4	0.4	1.3	1	70	2
1	1	1	1	1	1	0	0	0	20.07	18.8	1.13	25.7	1.26	3.2	1	55	5
1	1	0	1	1	1	0	1	1	19.77	16.5	1.17	29.2	0.3	1	1	65	5
1	1	0	0	0	1	0	1	0	13.2	12.4	1.23	1.3	74	160	1	65	3
1	0	1	1	1	1	0	0	1	22.22	14.2	1.22	28.6	0.13	0.5	1	65	4
1	1	1	1	0	1	0	1	0	20.81	21.1	1.21	29.2	0.11	1.3	1	65	4
1	1	1	1	1	1	0	1	1	24.87	11.4	1.94	26.7	6.34	21.7	1	55	4
1	1	1	0	1	1	0	1	0	21.21	8.9	1.03	23	0.47	1	1	65	1
0	1	0	0	1	0	0	0	0	16.3	18.8	1.21	27.5	0.36	1.2	1	90	0
1	1	1	0	1	0	0	1	1	19.44	15.8	0.94	23.5	0.51	1.7	1	65	1
1	1	0	1	1	0	0	1	0	22.47	8.9	1.52	19.6	0.17	0.8	1	65	1
1	1	1	0	0	1	0	0	1	19.16	11.5	1.12	21.8	0.17	0.5	1	60	3
0	1	0	0	0	0	0	0	0	13.5	12.1	1.58	25.9	0.19	2.6	1	65	2
1	1	1	1	1	1	0	0	1	18	20.7	1.23	26.2	0.5	1	1	55	4
1	0	0	1	0	0	1	1	1	21.74	15.9	1.35	20.1	0.23	1.4	1	60	4
0	0	0	0	0	0	0	0	0	17.8	10.2	1.03	2.7	88	173	2	100	1
1	1	1	1	0	1	0	1	1	26.4	12.8	1	37.3	0.15	0.7	1	65	5
1	1	1	1	1	1	0	1	1	24.1	22.8	1.03	32.3	0.2	1.7	1	65	1
0	0	0	0	0	0	0	0	0	11.6	11.2	1.23	24.5	0.75	2.3	1	95	1
1	0	0	1	0	1	0	0	1	16.5	16.3	302.8	31.9	0.56	3.26	1	65	3
0	0	0	1	0	0	0	1	1	21.75	15.7	1.15	30.6	0.19	0.7	1	90	3
0	1	0	1	0	1	0	0	1	15.8	33.7	235.3	23.6	0.56	1.26	1	55	2
1	1	0	0	1	1	0	1	0	19.99	24.5	0.95	27.1	0.37	0.5	1	65	5
1	1	1	1	1	1	1	1	1	16.2	22.8	1.12	22.7	0.19	0.2	1	50	3
1	0	0	1	0	0	0	0	1	18.88	14.4	1.21	27.1	0.31	3.2	1	60	1
1	1	1	1	1	1	0	0	1	19.44	25.8	1.78	24.7	0.21	1.2	1	70	3
1	1	0	1	1	1	0	3	0	23.45	21.2	0.8	31	5.75	18.4	3	55	6
1	1	1	1	1	1	0	0	1	22.9	16.8	1.34	26.4	0.48	1.5	0	50	6
1	1	0	1	0	1	1	0	1	16.4	32.5	393.3	22.1	0.88	1.36	1	80	1
1	1	0	1	0	0	0	0	1	16.6	20.3	0.94	26.1	0.28	2.6	2	90	2
0	1	0	0	0	0	0	1	1	10.08	19.7	1.67	26.4	1.16	3.2	1	60	2
0	1	1	0	0	0	0	1	1	12.3	30.1	0.75	1.9	89	177	2	80	1
1	1	0	1	1	1	0	0	1	21.13	27	1.04	23.3	0.31	1.5	1	45	5
1	1	0	1	0	1	0	1	1	22.34	15.6	1.53	28.8	1.79	6.2	1	65	3
0	0	0	0	0	0	0	0	0	12.1	17.9	0.96	0.7	90	165	4	70	2
0	0	0	1	0	0	0	0	1	20.58	27.7	1.47	24.6	0.16	0.9	2	55	4
1	0	1	0	1	0	0	0	1	16.8	19.3	18.3	38.1	0.18	2.546	1	65	1
1	1	0	1	1	1	0	1	0	28.99	20.8	1.41	26.3	0.35	1.7	1	55	5
0	0	0	0	0	0	0	0	0	16.7	17.9	1.29	26.2	1.17	5.6	1	90	1
0	1	0	0	0	0	0	0	1	19.23	21.9	1.06	23.1	0.33	0.7	2	65	5
0	1	0	0	1	0	0	1	0	16.8	20.9	1.11	25.3	0.26	0.7	1	65	1
0	1	0	0	0	0	0	1	0	20.7	31	1.1	27.1	0.5	2.2	1	100	0
1	1	0	0	1	1	0	1	0	29.02	13.2	1.49	23.4	0.3	0.7	1	65	3
1	1	0	0	0	0	0	0	1	17.1	39.4	339.8	29.4	0.89	1.26	1	65	5
0	1	0	0	0	0	0	0	1	17.2	29.5	1.61	2.37	66	160	1	100	1
1	1	1	1	1	1	1	0	1	22.8	26.8	0.96	26.6	2.75	9.6	0	55	4
1	1	0	1	1	1	0	1	1	21.9	19	1.27	23	0.41	1.2	1	70	2
1	1	0	1	1	0	0	0	0	16.3	11.2	1311.1	29.4	0.16	1.39	1	65	5
1	0	0	1	1	1	0	0	1	17.93	12.8	0.99	25	0.16	0.5	1	80	1
0	0	0	0	0	1	1	0	1	16.9	17.3	237.6	21.8	0.56	0.941	1	55	2
1	1	1	1	1	1	1	0	1	25.4	21.7	1.18	27.1	0.2	1.3	0	65	7
0	0	0	1	1	0	0	1	1	16.2	20.2	1.18	24.3	0.5	1.9	1	65	8
0	0	0	0	1	0	0	0	1	16.2	22.1	1.67	24.74	0.44	1.47	1	65	3
1	1	0	0	1	0	0	0	1	16.7	11.2	324.5	33.14	0.56	1.265	1	65	3
1	1	0	1	1	1	0	1	1	19.5	7.8	1.07	27.6	0.51	2.2	1	55	5
0	1	0	0	0	0	0	0	0	17.5	21.8	1.64	24.4	0.2	0.7	1	65	2
1	1	1	1	1	1	0	0	1	17.7	26.9	1.53	26.5	0.31	0.5	1	65	1
1	1	0	1	1	1	0	0	1	16.6	11.9	223.5	23.9	0.49	1.11	1	80	1
1	1	0	1	0	0	0	0	1	16.3	19.5	183.3	21.74	0.56	1.23	1	65	5
0	1	0	0	0	0	0	1	0	20.75	19.1	1.52	27.7	0.6	3.8	1	65	4
1	0	0	0	0	1	0	1	1	15.6	14.7	1.23	24.7	0.16	1.1	1	65	3
0	0	0	0	0	0	0	0	0	16.4	17.5	1.45	28.4	0.36	1.4	1	100	1
0	1	1	1	0	1	0	0	0	13.9	18.1	0.99	25	0.39	2.64	1	60	2
0	0	0	1	0	0	0	1	0	20.58	14	1.85	25.6	2.77	10.4	1	35	0
1	1	0	1	1	1	0	1	1	21.13	51.1	1.12	22.3	0.45	1.7	1	30	17
0	1	0	1	1	0	0	1	0	20.44	9.5	1.13	30.4	4.41	15.3	1	100	2
0	1	1	1	0	0	0	0	1	16.8	18	1.78	32.3	0.6	2.2	1	100	1
0	0	1	1	1	0	0	0	1	22.06	25.6	0.98	24.8	0.78	1.4	1	100	1
0	0	0	0	0	0	0	0	1	12.3	26.1	1.08	2.3	78	159	2	100	1
1	1	1	1	0	0	0	0	1	21.04	12.2	0.98	31.5	0.79	5.1	1	65	4
1	1	1	1	1	1	0	0	1	18.59	18	1.01	57.3	0.23	0.7	1	65	3
1	1	1	1	1	1	1	1	1	24.9	36.4	1.51	28	0.19	0.9	0	50	6
0	1	0	0	0	0	0	0	1	15.5	12.1	1.06	28.4	0.34	1.9	1	70	2
1	0	1	1	1	0	0	1	1	18.9	7.4	1.8	16.7	0.16	0.2	1	55	4
1	1	0	1	1	1	0	0	1	19.43	15.4	1.23	27.2	0.4	0.7	1	55	4
1	1	0	1	1	1	0	1	0	23.45	46.4	1.07	46.3	0.12	0.2	1	45	8
1	1	0	1	1	0	0	0	1	19.2	19.3	0.99	26.3	0.19	2.2	1	65	3
1	1	0	0	1	0	0	0	0	16.5	21.4	293	30.46	0.78	1.11	1	65	3
1	1	0	1	0	0	0	0	1	22.23	10.8	2.73	22.8	0.3	1.2	1	55	5
1	1	0	1	1	0	0	0	0	21.61	12.6	1.35	24.2	0.39	1	1	65	4
1	0	1	0	1	1	0	1	0	22.1	15.3	1.32	23.3	0.38	1.7	1	65	4
0	0	1	1	1	1	1	0	1	20.43	15	0.99	26.7	0.12	1.4	3	65	2
1	1	0	0	0	1	0	0	0	18.16	12.4	1.34	26.3	0.28	1.1	1	70	2
1	1	1	1	1	0	0	0	1	17.74	9.4	1.21	24.7	0.98	2.1	1	65	2
1	0	0	1	0	1	0	0	1	20.24	8.1	1.34	25.1	1.05	2.9	1	55	5
1	1	0	1	1	0	0	0	1	16.9	16.2	133.8	12.3	0.49	1.46	1	80	3
0	0	1	0	0	0	0	0	0	19.28	20.8	1.47	34.4	0.98	3.9	2	65	2
1	1	0	0	1	0	0	0	1	16	12.3	1.24	26.1	0.18	1.3	2	70	2
1	0	0	0	1	0	0	0	1	15.9	10.9	501.5	40.4	2.33	1.11	2	55	6
1	1	1	1	0	1	0	0	1	18.39	14.2	1.18	25.3	1.14	5.8	1	70	3
1	0	1	1	1	0	0	0	1	17.9	20.9	1.45	31	1.14	4.4	1	65	4
1	1	0	1	1	1	0	0	1	19.34	8.6	1.98	28.9	0.22	1.6	1	65	4
0	0	1	1	0	0	0	0	0	18.37	19.5	1.27	26	0.19	0.2	1	55	5
0	0	1	1	0	0	0	0	1	12.3	14.5	1.23	22.8	0.28	1.4	1	60	2
0	1	0	0	0	0	0	1	1	20.82	12.3	1.23	23.5	0.43	2.1	1	100	1
0	1	0	1	0	0	0	1	0	18.93	18.4	1.09	22.3	0.54	1.7	1	65	3
1	0	1	1	1	0	0	0	1	20.33	14.5	1.17	34.8	0.07	0	1	60	3
1	1	0	1	1	0	0	0	1	25.2	10.1	1.29	2.7	90	155	1	70	1
1	1	1	1	1	0	1	1	1	27.6	41.3	1.32	32	0.15	0.2	1	50	8
1	0	1	0	0	0	0	0	0	15.7	16.8	235.3	29.8	0.14	0.72	1	70	2
1	1	0	1	1	1	0	1	1	22.2	22.8	0.9	34.8	0.64	3.5	1	65	3
1	1	0	1	1	0	0	1	0	22.5	19.3	1.16	27.8	0.13	0.7	1	55	4
1	1	0	0	0	1	0	1	1	11.2	32	1.32	1.5	65	165	2	65	4
1	1	0	0	1	1	0	0	1	19.42	13.2	1.23	26.3	0.1	0.5	1	65	4
1	1	1	0	0	1	0	0	1	16.4	20.8	256.6	27.3	1.32	14.6	1	45	5
0	0	0	0	1	0	0	1	0	16.4	18.4	1.2	29.7	0.55	2.2	1	65	3
1	1	1	1	1	1	0	1	1	19.7	99.6	1.82	32.5	0.31	1.6	1	50	5
1	1	0	1	1	1	0	1	1	21.34	27	1.04	23.2	0.31	1.51	1	65	3
0	1	0	1	0	0	0	1	0	19.68	24.7	1.02	32.6	0.35	0.8	1	65	2
0	0	0	0	0	0	0	0	0	16.6	43.6	1.05	24.3	0.23	1	0	90	2
1	1	0	1	0	1	0	0	1	22.79	18.7	1.16	26.8	0.18	0.7	1	40	10
0	0	1	1	1	0	0	0	1	18.72	13.3	0.89	24.4	1.53	4.5	1	65	2
1	1	0	0	0	1	0	0	0	15.9	7.2	58	22.1	0.59	1.11	1	70	1
1	1	0	0	0	0	0	0	1	15.9	12.6	830.7	30.46	1.36	2.36	1	50	6
1	1	0	1	0	1	0	1	0	17.5	14.7	0.76	26	0.62	1.7	1	60	4
0	0	0	1	0	0	1	0	1	18.6	48.6	1.08	22.5	6.74	20.5	1	95	1
1	0	1	0	1	1	0	0	1	15.3	17.6	1.11	0.6	83	170	1	70	2
1	1	0	1	0	0	1	1	0	23.45	12.3	1.28	25.4	0.14	1.2	1	45	8
1	1	1	0	1	1	0	0	0	26.3	7.7	1.25	29.3	0.25	0.9	0	100	2
1	0	1	1	1	0	0	0	0	18.2	6.5	1.78	29	0.31	2.2	2	70	2
0	0	0	0	1	0	0	1	0	16.6	32.1	1.78	26.9	1.14	2.2	1	95	1
1	1	0	1	0	1	0	1	1	27.2	25.7	1.19	30.2	0.15	0.2	1	65	3
1	1	1	1	1	1	1	1	1	29.96	36.7	1.45	40.9	0.33	1.6	1	55	5
1	1	0	0	0	1	0	1	1	16.4	12	1.09	28.61	0.46	1.62	1	65	3
1	1	0	0	1	1	0	1	1	20.1	17.9	1.26	24.5	0.6	3.5	1	55	5
1	0	0	0	1	0	0	0	0	23.1	12	1.54	0.9	74	158	0	75	1
0	0	1	1	0	0	0	0	1	21.11	19.9	1.23	23.6	0.22	1.1	1	65	2
1	1	0	1	1	1	0	0	0	16.5	13.5	0.89	26.7	1.13	6.1	1	70	3
1	0	0	1	0	0	0	0	1	16.5	12.4	0.98	26.7	1.21	4.2	2	65	2
1	1	0	1	1	1	0	0	1	16.2	14.4	0.8	31.2	0.21	0.2	1	70	3
0	1	1	1	0	0	0	0	1	16.2	19	1.23	11	0.19	1.3	1	95	9
1	0	0	0	1	1	0	1	1	18.3	18.3	1.43	34.1	1.17	7.1	1	55	3
0	1	0	0	0	0	1	0	1	14.9	8.8	1.45	26.4	0.08	0.5	3	55	4
1	1	0	0	1	0	0	1	0	16.1	9.7	255.6	28.7	0.38	3.33	1	70	4
1	0	0	1	0	0	0	0	1	15.7	14.8	23.2	31.5	0.52	0.89	2	55	11
0	0	0	0	0	0	0	0	0	19.4	18	1.18	24.7	0.36	2.6	1	65	4
1	1	1	0	0	0	0	0	0	18.6	13.9	0.76	40.9	2.88	10.4	1	70	1
1	0	0	0	0	0	0	1	0	22.3	16.4	1.49	23.5	0.23	1	1	55	5
1	1	0	1	0	0	0	0	0	16.7	15.6	1.34	32	0.07	0.7	1	55	1
1	1	1	1	1	1	0	0	1	18.1	28.6	1.03	28.7	1.74	6	1	65	3
1	1	0	1	1	0	0	0	1	14.1	15.4	1.12	39.46	1.31	5.2	1	55	5
0	1	0	0	1	0	0	0	1	19.36	19.7	0.99	25.6	0.48	1.9	5	55	3
0	1	0	0	0	0	0	0	1	16	11.5	1.56	24.2	0.19	1	5	65	2
0	0	0	1	0	0	0	0	0	15.9	19.5	0.81	31.3	3.84	10.3	1	100	1
1	1	0	0	0	0	0	0	0	16.3	42.5	238.9	21.19	1.32	1.26	1	90	3
1	0	0	1	0	0	0	0	1	16.1	20.4	314.7	30.38	0.12	1.26	1	90	2
0	1	1	0	0	0	0	0	0	16.5	15	1.24	28.6	0.4	1.5	0	75	0
1	1	0	0	0	1	0	1	1	21.1	66.5	0.99	1.6	110	162	1	70	1
0	0	0	1	0	0	0	1	1	20.25	3.1	0.99	21.7	0.19	0.2	1	55	4
1	1	1	1	0	1	0	1	1	18.46	33.3	1.34	29.7	0.31	1.7	1	60	2
1	1	0	0	0	1	1	0	0	22.1	13.7	1.12	25.3	0.78	1.32	1	65	3
1	0	0	1	1	1	0	1	1	25.21	9.6	1.72	27.7	0.23	1.9	1	65	1
1	1	0	0	0	1	0	1	1	17.32	5.32	1.23	28.8	0.32	0.8	1	55	5
1	1	0	0	1	0	0	0	1	15.9	15.6	124.3	31.21	0.45	0.78	1	65	4
1	1	1	0	1	1	0	1	1	16.4	17.8	1.19	29	0.14	0.7	1	65	1
1	0	0	0	0	1	0	0	0	16.5	23.7	1.12	24.2	0.29	0.8	1	70	1
1	1	0	1	1	0	0	0	1	15.7	16.7	336.4	33.35	1.21	1.26	1	55	5
1	1	0	0	1	1	0	0	0	15.9	26.2	254.4	30.7	0.13	0.53	1	65	4
1	1	0	1	0	0	0	0	1	16.1	8.2	256.3	21.45	0.56	1.18	1	55	6
0	0	1	0	0	1	0	1	0	19.79	18.9	1.13	37.3	1.84	8.1	1	65	3
1	1	1	1	0	1	0	1	1	20.37	31.5	1.53	29.1	0.15	0.5	1	55	5
1	1	0	0	0	0	0	0	1	16.4	38.7	67.6	26.8	0.25	0.3	1	55	7
1	1	1	1	1	1	0	1	1	26.2	26.1	2.15	25	0.5	1.7	1	30	21
1	1	0	1	0	1	1	0	1	16.2	9.96	156.6	29.5	7.7	11.3	1	50	5
0	0	1	1	0	1	0	0	0	16.7	16.8	1.12	23.9	0.22	0.5	1	65	3
1	1	0	1	1	1	0	1	1	25.67	35.2	1.03	30.4	0.16	0.7	1	50	5
0	1	0	0	0	0	0	1	0	16.4	21.8	1.2	24.5	0.28	2.1	1	65	1
1	1	0	0	1	1	0	0	1	18.3	13	1.32	20.4	0.28	3.4	1	65	3
1	1	0	0	0	1	1	4	0	25.3	18.1	1.46	34.1	0.28	2.2	4	55	3
