# Supplementary material for: Interpretable prediction of stroke prognosis: SHAP for SVM and nomogram for logistic regression
Source: Front Neurol. 2025 Mar 4;16:1522868. doi: 10.3389/fneur.2025.1522868 (PMC11913711; doi:10.3389/fneur.2025.1522868)
Supplement: Supplementary file 4 [file Data_Sheet_1.zip › Source Data/Dataset/Φ«¡τ╗âΘ¢åτö¿Σ║Äσêùτ║┐σ¢╛τÜäτÜä.csv]

label	Hypertension	Diabetes	SmokingHistory	PDW	KWST	BI	NHISS
1	0	1	1	26.5	1	55	5
1	1	1	1	26.3	0	50	6
0	0	0	0	16.2	1	65	3
1	1	0	1	26.3	1	80	1
1	0	0	1	19.4	1	70	1
1	1	0	0	22.51	1	55	5
1	1	1	0	16.7	1	55	9
0	1	0	0	19.05	1	100	1
0	1	0	0	16.5	0	75	1
0	1	1	0	16.3	1	65	0
0	0	0	1	18.86	1	80	1
1	0	1	1	19.57	2	65	3
1	1	1	1	21.2	1	35	14
1	0	0	1	20.65	2	65	4
1	1	0	1	17.3	1	65	3
0	1	1	0	15.8	1	65	3
1	1	1	0	25.78	1	55	4
1	0	0	1	21.3	1	65	4
1	1	1	1	19.78	1	70	2
0	1	0	0	17	1	65	3
1	1	1	1	19.9	2	65	4
1	1	0	0	20.34	1	50	2
0	1	0	0	21.3	1	90	1
0	1	0	0	16.5	1	65	2
0	1	0	0	20.82	1	100	1
0	1	0	0	18.68	1	55	4
1	1	0	1	16.3	1	65	5
1	0	0	0	16.1	1	80	1
1	1	1	0	16.4	1	55	6
1	1	0	1	20.07	1	55	4
1	1	0	1	16.1	1	65	2
1	1	1	1	20.9	1	70	1
1	1	0	1	21.27	1	100	1
0	1	0	0	18.98	2	65	3
1	1	1	1	24.23	1	65	3
1	1	0	1	19.76	1	60	5
1	1	0	1	15.8	1	65	5
0	1	0	1	16.1	1	90	1
1	0	0	1	16.7	1	65	2
1	1	0	1	20.03	1	55	3
1	1	1	0	21.78	1	55	3
0	0	0	0	17.5	1	70	2
1	1	0	1	18.7	1	70	2
1	1	0	1	21.23	1	60	3
1	1	1	1	24.56	2	65	3
1	1	1	1	22.6	2	55	7
0	1	0	0	20.45	1	80	1
1	1	1	1	19.67	1	50	7
1	0	1	1	19.9	1	55	2
1	1	1	1	25.84	1	55	4
1	1	1	0	16.1	1	70	2
1	1	1	1	21.67	1	65	4
0	0	0	0	11	0	70	1
1	0	1	0	22.1	1	50	5
1	1	1	1	21.89	1	65	5
1	1	1	0	16.2	1	65	5
0	1	1	0	16.1	4	95	1
0	0	0	0	16.3	2	90	1
1	0	0	0	16.4	1	65	3
1	0	0	0	19.45	1	65	4
1	1	1	0	16.3	1	80	2
1	1	1	1	19.7	1	65	3
0	1	0	0	17.9	1	95	1
0	1	0	0	16.5	1	65	3
1	1	0	0	16.5	1	60	5
0	1	1	0	21	1	65	3
0	0	1	0	17.7	2	65	3
0	0	0	0	19.31	1	100	1
1	1	0	1	16.4	1	65	4
1	0	0	1	16.4	1	70	2
1	1	1	1	20.07	1	55	5
1	1	1	1	19.77	1	65	5
1	1	0	1	13.2	1	65	3
1	0	1	1	22.22	1	65	4
1	1	0	1	20.81	1	65	4
1	1	1	1	24.87	1	55	4
1	1	1	1	21.21	1	65	1
0	1	1	0	16.3	1	90	0
1	1	1	0	19.44	1	65	1
1	1	1	0	22.47	1	65	1
1	1	0	1	19.16	1	60	3
0	1	0	0	13.5	1	65	2
1	1	1	1	18	1	55	4
1	0	0	0	21.74	1	60	4
0	0	0	0	17.8	2	100	1
1	1	0	1	26.4	1	65	5
1	1	1	1	24.1	1	65	1
0	0	0	0	11.6	1	95	1
1	0	0	1	16.5	1	65	3
0	0	0	0	21.75	1	90	3
0	1	0	1	15.8	1	55	2
1	1	1	1	19.99	1	65	5
1	1	1	1	16.2	1	50	3
1	0	0	0	18.88	1	60	1
1	1	1	1	19.44	1	70	3
1	1	1	1	23.45	3	55	6
1	1	1	1	22.9	0	50	6
1	1	0	1	16.4	1	80	1
1	1	0	0	16.6	2	90	2
0	1	0	0	10.08	1	60	2
0	1	0	0	12.3	2	80	1
1	1	1	1	21.13	1	45	5
1	1	0	1	22.34	1	65	3
0	0	0	0	12.1	4	70	2
0	0	0	0	20.58	2	55	4
1	0	1	0	16.8	1	65	1
1	1	1	1	28.99	1	55	5
0	0	0	0	16.7	1	90	1
0	1	0	0	19.23	2	65	5
0	1	1	0	16.8	1	65	1
0	1	0	0	20.7	1	100	0
1	1	1	1	29.02	1	65	3
1	1	0	0	17.1	1	65	5
0	1	0	0	17.2	1	100	1
1	1	1	1	22.8	0	55	4
1	1	1	1	21.9	1	70	2
1	1	1	0	16.3	1	65	5
1	0	1	1	17.93	1	80	1
0	0	0	1	16.9	1	55	2
1	1	1	1	25.4	0	65	7
0	0	1	0	16.2	1	65	8
0	0	1	0	16.2	1	65	3
1	1	1	0	16.7	1	65	3
1	1	1	1	19.5	1	55	5
0	1	0	0	17.5	1	65	2
1	1	1	1	17.7	1	65	1
1	1	1	1	16.6	1	80	1
1	1	0	0	16.3	1	65	5
0	1	0	0	20.75	1	65	4
1	0	0	1	15.6	1	65	3
0	0	0	0	16.4	1	100	1
0	1	0	1	13.9	1	60	2
0	0	0	0	20.58	1	35	0
1	1	1	1	21.13	1	30	17
0	1	1	0	20.44	1	100	2
0	1	0	0	16.8	1	100	1
0	0	1	0	22.06	1	100	1
0	0	0	0	12.3	2	100	1
1	1	0	0	21.04	1	65	4
1	1	1	1	18.59	1	65	3
1	1	1	1	24.9	0	50	6
0	1	0	0	15.5	1	70	2
1	0	1	0	18.9	1	55	4
1	1	1	1	19.43	1	55	4
1	1	1	1	23.45	1	45	8
1	1	1	0	19.2	1	65	3
1	1	1	0	16.5	1	65	3
1	1	0	0	22.23	1	55	5
1	1	1	0	21.61	1	65	4
1	0	1	1	22.1	1	65	4
0	0	1	1	20.43	3	65	2
1	1	0	1	18.16	1	70	2
1	1	1	0	17.74	1	65	2
1	0	0	1	20.24	1	55	5
1	1	1	0	16.9	1	80	3
0	0	0	0	19.28	2	65	2
1	1	1	0	16	2	70	2
1	0	1	0	15.9	2	55	6
1	1	0	1	18.39	1	70	3
1	0	1	0	17.9	1	65	4
1	1	1	1	19.34	1	65	4
0	0	0	0	18.37	1	55	5
0	0	0	0	12.3	1	60	2
0	1	0	0	20.82	1	100	1
0	1	0	0	18.93	1	65	3
1	0	1	0	20.33	1	60	3
1	1	1	0	25.2	1	70	1
1	1	1	0	27.6	1	50	8
1	0	0	0	15.7	1	70	2
1	1	1	1	22.2	1	65	3
1	1	1	0	22.5	1	55	4
1	1	0	1	11.2	2	65	4
1	1	1	1	19.42	1	65	4
1	1	0	1	16.4	1	45	5
0	0	1	0	16.4	1	65	3
1	1	1	1	19.7	1	50	5
1	1	1	1	21.34	1	65	3
0	1	0	0	19.68	1	65	2
0	0	0	0	16.6	0	90	2
1	1	0	1	22.79	1	40	10
0	0	1	0	18.72	1	65	2
1	1	0	1	15.9	1	70	1
1	1	0	0	15.9	1	50	6
1	1	0	1	17.5	1	60	4
0	0	0	0	18.6	1	95	1
1	0	1	1	15.3	1	70	2
1	1	0	0	23.45	1	45	8
1	1	1	1	26.3	0	100	2
1	0	1	0	18.2	2	70	2
0	0	1	0	16.6	1	95	1
1	1	0	1	27.2	1	65	3
1	1	1	1	29.96	1	55	5
1	1	0	1	16.4	1	65	3
1	1	1	1	20.1	1	55	5
1	0	1	0	23.1	0	75	1
0	0	0	0	21.11	1	65	2
1	1	1	1	16.5	1	70	3
1	0	0	0	16.5	2	65	2
1	1	1	1	16.2	1	70	3
0	1	0	0	16.2	1	95	9
1	0	1	1	18.3	1	55	3
0	1	0	0	14.9	3	55	4
1	1	1	0	16.1	1	70	4
1	0	0	0	15.7	2	55	11
0	0	0	0	19.4	1	65	4
1	1	0	0	18.6	1	70	1
1	0	0	0	22.3	1	55	5
1	1	0	0	16.7	1	55	1
1	1	1	1	18.1	1	65	3
1	1	1	0	14.1	1	55	5
0	1	1	0	19.36	5	55	3
0	1	0	0	16	5	65	2
0	0	0	0	15.9	1	100	1
1	1	0	0	16.3	1	90	3
1	0	0	0	16.1	1	90	2
0	1	0	0	16.5	0	75	0
1	1	0	1	21.1	1	70	1
0	0	0	0	20.25	1	55	4
1	1	0	1	18.46	1	60	2
1	1	0	1	22.1	1	65	3
1	0	1	1	25.21	1	65	1
1	1	0	1	17.32	1	55	5
1	1	1	0	15.9	1	65	4
1	1	1	1	16.4	1	65	1
1	0	0	1	16.5	1	70	1
1	1	1	0	15.7	1	55	5
1	1	1	1	15.9	1	65	4
1	1	0	0	16.1	1	55	6
0	0	0	1	19.79	1	65	3
1	1	0	1	20.37	1	55	5
1	1	0	0	16.4	1	55	7
1	1	1	1	26.2	1	30	21
1	1	0	1	16.2	1	50	5
0	0	0	1	16.7	1	65	3
1	1	1	1	25.67	1	50	5
0	1	0	0	16.4	1	65	1
1	1	1	1	18.3	1	65	3
1	1	0	1	25.3	4	55	3
