# Supplementary material for: Interpretable prediction of stroke prognosis: SHAP for SVM and nomogram for logistic regression
Source: Front Neurol. 2025 Mar 4;16:1522868. doi: 10.3389/fneur.2025.1522868 (PMC11913711; doi:10.3389/fneur.2025.1522868)
Supplement: Supplementary file 4 [file Data_Sheet_1.zip › Source Data/Dataset/train.csv]

label	Diabetes	SmokingHistory	Stroke	AS	PDW	TBIL	TG	PLR	BI	NHISS
1	1	1	0.25	0	0.825955734	0.226943005	0.141674333	0.308186425	0.357142857	0.238095238
1	1	1	0.25	0	0.815895372	0.123316062	0.178472861	0.385023721	0.285714286	0.285714286
0	0	0	0	0	0.307847082	0.159585492	0.30174793	0.252342779	0.5	0.142857143
1	0	1	0	1	0.815895372	0.040414508	0.099356026	0.241073337	0.714285714	0.047619048
1	0	1	0	1	0.468812877	0.29015544	0.07175713	0.222882483	0.571428571	0.047619048
1	0	0	0	0	0.625251509	0.130569948	0.070837167	0.12371715	0.357142857	0.238095238
1	1	0	0	1	0.634808853	0.110880829	0.073597056	0.184492194	0.357142857	0.428571429
0	0	0	0.25	0	0.451207243	0.155440415	0.127874885	0.268214501	1	0.047619048
0	0	0	0	0	0.322937626	0.111917098	0.241950322	0.394668573	0.642857143	0.047619048
0	1	0	0	0	0.312877264	0.233160622	0.074517019	0.079541748	0.5	0
0	0	1	0	0	0.441649899	0.208290155	0.058877645	0.785340104	0.714285714	0.047619048
1	1	1	0.5	1	0.477364185	0.160621762	0.193192272	0.154277382	0.5	0.142857143
1	1	1	0.25	1	0.559356137	0.12746114	0.081876725	0.305001675	0.071428571	0.666666667
1	0	1	0	0	0.531690141	0.094300518	0.182152714	0.143711812	0.5	0.19047619
1	0	1	0	1	0.363179074	0.033160622	0.085556578	0.003177195	0.5	0.142857143
0	1	0	0	0	0.287726358	0.088082902	0.100275989	0.237533009	0.5	0.142857143
1	1	0	0.25	1	0.789738431	0.281865285	0.070837167	0.37096096	0.357142857	0.19047619
1	0	1	0.25	1	0.564386318	0.12746114	0.109475621	0.13782519	0.5	0.19047619
1	1	1	0	1	0.487927565	0.153367876	0.133394664	0.231054427	0.571428571	0.095238095
0	0	0	0	1	0.348088531	0.077720207	0.249310028	0.061727877	0.5	0.142857143
1	1	1	0.25	0	0.795774648	0.23626943	0.250229991	0.170699907	0.5	0.19047619
1	0	0	0	1	0.616700201	0.292227979	0.050597976	0.121525363	0.285714286	0.095238095
0	0	0	0	1	0.564386318	0.612435233	0.037718491	0.158912938	0.857142857	0.047619048
0	0	0	0.25	1	0.322937626	0.317098446	0.330266789	0.216163929	0.5	0.095238095
0	0	0	0	1	0.540241449	0.484974093	0.113155474	0.068977552	1	0.047619048
0	0	0	0	1	0.432595573	0.081865285	0.047838086	0.185923202	0.357142857	0.19047619
1	0	1	0	1	0.614688129	0.10984456	0.18951242	0.251312777	0.5	0.238095238
1	0	0	0	1	0.634808853	0.304663212	0.201471941	0.246874506	0.714285714	0.047619048
1	1	0	0	1	0.413480885	0.083937824	0.147194112	0.177437125	0.357142857	0.285714286
1	0	1	0.25	1	0.502515091	0.123316062	0.049678013	0.056956743	0.357142857	0.19047619
1	0	1	0	0	0.302816901	0.175129534	0.058877645	0.186779136	0.5	0.095238095
1	1	1	0	0	0.544265594	0.138860104	0.082796688	0.226265418	0.571428571	0.047619048
1	0	1	0.25	1	0.663480885	0.211398964	0.215271389	0.08727127	1	0.047619048
0	0	0	0	0	0.447686117	0.167875648	0.060717571	0.595474184	0.5	0.142857143
1	1	1	0.25	0	0.711770624	0.178238342	0.208831647	0.167696331	0.5	0.142857143
1	0	1	0.25	1	0.486921529	0.100518135	0.161913523	0.162074959	0.428571429	0.238095238
1	0	1	0	1	0.790744467	0.10984456	0.059797608	0.278625817	0.5	0.238095238
0	0	1	0	1	0.302816901	0.095336788	0.113155474	0.233855549	0.857142857	0.047619048
1	0	1	0	1	0.332997988	0.066321244	0.062557498	0.229501436	0.5	0.095238095
1	0	1	0	1	0.550804829	0.089119171	0.121435143	0.537795835	0.357142857	0.142857143
1	1	0	0.25	1	0.588531187	0.131606218	0.035878565	0.079472952	0.357142857	0.142857143
0	0	0	0	1	0.373239437	0.130569948	0.000919963	0.742774345	0.571428571	0.095238095
1	0	1	0.25	1	0.634808853	0.096373057	0.046918123	0.015680019	0.571428571	0.095238095
1	0	1	0	1	0.560865191	0.032124352	0.156393744	0.073088402	0.428571429	0.142857143
1	1	1	0.5	1	0.728370221	0.338860104	0.178472861	0.120508403	0.5	0.142857143
1	1	1	0	1	0.629778672	0.107772021	0.133394664	0.12959744	0.357142857	0.333333333
0	0	0	0.25	0	0.521629779	0.147150259	0.099356026	0.307502932	0.714285714	0.047619048
1	1	1	0	1	0.482394366	0.098445596	0.192272309	0.365066599	0.285714286	0.333333333
1	1	1	0.25	0	0.493963783	0.315025907	0.081876725	0.28934931	0.357142857	0.095238095
1	1	1	0.25	1	0.792756539	0.117098446	0.147194112	0.13818413	0.357142857	0.19047619
1	1	0	0	1	0.453722334	0.082901554	0.075436983	0.254660286	0.571428571	0.095238095
1	1	1	0	1	0.582997988	0.176165803	0.073597056	0.027116766	0.5	0.19047619
0	0	0	0	0	0.046277666	0.266321244	0.246550138	0.195198221	0.571428571	0.047619048
1	1	0	0.25	1	0.604627767	0.094300518	0.154553818	0.0834068	0.285714286	0.238095238
1	1	1	0.25	1	0.594064386	0.209326425	0.066237351	0.097020541	0.5	0.238095238
1	1	0	0	0	0.458752515	0.087046632	0.294388224	0.144371834	0.5	0.238095238
0	1	0	0.25	1	0.302816901	0.132642487	0.034958602	0.16845477	0.928571429	0.047619048
0	0	0	0	1	0.312877264	0.30880829	0.135234591	0.300894124	0.857142857	0.047619048
1	0	0	0	1	0.569416499	0.047668394	0.139834407	0.388356317	0.5	0.142857143
1	0	0	0	1	0.471327968	0.177202073	0.099356026	0.275685219	0.5	0.19047619
1	1	0	0	1	0.463782696	0.130569948	0.106715731	0.095075757	0.714285714	0.095238095
1	1	1	0	1	0.483903421	0.071502591	0.034958602	0.019501547	0.5	0.142857143
0	0	0	0	1	0.393360161	0.244559585	0.152713891	0.110897802	0.928571429	0.047619048
0	0	0	0	0	0.322937626	0.125388601	0.054277829	0.199535326	0.5	0.142857143
1	0	0	0.25	0	0.57444668	0.27253886	0.032198712	0.141255065	0.428571429	0.238095238
0	1	0	0	1	0.549295775	0.21865285	0.086476541	0.022497643	0.5	0.142857143
0	1	0	0.25	1	0.383299799	0.080829016	0.098436063	0.24997531	0.5	0.142857143
0	0	0	0	1	0.464285714	0.09119171	0.069917203	0.25224123	1	0.047619048
1	0	1	0	1	0.468812877	0.121243523	0.053357866	0.189003142	0.5	0.19047619
1	0	1	0	1	0.317907445	0.112953368	0.107635695	0.252266077	0.571428571	0.095238095
1	1	1	0	0	0.502515091	0.162694301	0.260349586	0.160153123	0.357142857	0.238095238
1	1	1	0.25	1	0.588028169	0.138860104	0.112235511	0.092072747	0.5	0.238095238
1	0	1	0.25	0	0.458752515	0.096373057	0.268629255	0.114230842	0.5	0.142857143
1	1	1	0	1	0.610663984	0.115025907	0.045078197	0.244851118	0.5	0.19047619
1	0	1	0.25	0	0.539738431	0.186528497	0.149954002	0.239651169	0.5	0.19047619
1	1	1	0.25	1	0.743963783	0.086010363	0.076356946	0.241060433	0.357142857	0.19047619
1	1	1	0.25	0	0.559859155	0.060103627	0.308187672	0.023067192	0.5	0.047619048
0	1	0	0	0	0.312877264	0.162694301	0.091076357	0.608711205	0.857142857	0
1	1	0	0.25	1	0.47082495	0.131606218	0.105795768	0.287826378	0.5	0.047619048
1	1	0	0.25	0	0.623239437	0.060103627	1	0.193082342	0.5	0.047619048
1	0	1	0	1	0.456740443	0.087046632	0.107635695	0.172696341	0.428571429	0.142857143
0	0	0	0	0	0.172032193	0.093264249	0.084636615	0.154294219	0.5	0.095238095
1	1	1	0	1	0.443661972	0.18238342	0.055197792	0.100865909	0.357142857	0.19047619
1	0	0	0.25	1	0.586519115	0.132642487	0.136154554	0.178720465	0.428571429	0.19047619
0	0	0	0	0	0.38832998	0.07357513	0.196872125	0.107749617	1	0.047619048
1	0	1	0.25	1	0.820925553	0.100518135	0.129714811	0.213966867	0.5	0.238095238
1	1	1	0.25	1	0.705231388	0.204145078	0.087396504	0.262649721	0.5	0.047619048
0	0	0	0	0	0.076458753	0.083937824	0.042318307	0.116888962	0.928571429	0.047619048
1	0	1	0	1	0.624748491	0.136787565	0.220791168	0.155293622	0.5	0.142857143
0	0	0	0.25	1	0.587022133	0.130569948	0.008279669	0.202916195	0.857142857	0.142857143
0	0	1	0	1	0.287726358	0.317098446	0.09199632	0.162848003	0.357142857	0.095238095
1	1	1	0.25	0	0.649396378	0.221761658	0.129714811	0.143624762	0.5	0.238095238
1	1	1	0.25	1	0.307847082	0.204145078	0.155473781	0.108578574	0.285714286	0.142857143
1	0	0	0	1	0.442655936	0.117098446	0.122355106	0.197713013	0.428571429	0.047619048
1	1	1	0	1	0.47082495	0.235233161	0.164673413	0.13217578	0.571428571	0.142857143
1	1	1	0.75	0	0.672535211	0.187564767	0.085556578	0.113337479	0.357142857	0.285714286
1	1	1	0	1	0.644869215	0.141968912	0.124195032	0.153259626	0.285714286	0.285714286
1	0	1	0	1	0.569416499	0.304663212	0.104875805	0.328912	0.714285714	0.047619048
1	0	0	0	1	0.478873239	0.178238342	0.063477461	0.119842276	0.857142857	0.095238095
0	0	0	0.25	1	0	0.172020725	0.097516099	0.168571111	0.428571429	0.095238095
0	0	0	0.25	1	0.11167002	0.279792746	0.103955842	0.44854988	0.714285714	0.047619048
1	1	1	0	1	0.55583501	0.247668394	0.356025759	0.170493821	0.214285714	0.238095238
1	0	1	0.25	1	0.616700201	0.129533679	0.032198712	0.122884296	0.5	0.142857143
0	0	0	0	0	0.101609658	0.153367876	0.18399264	0.127553973	0.571428571	0.095238095
0	0	0	0	1	0.528169014	0.25492228	0.085556578	0.144002743	0.357142857	0.19047619
1	1	0	0	1	0.589537223	0.167875648	0.264949402	0.157531017	0.5	0.047619048
1	1	1	0.25	0	0.951207243	0.183419689	0.151793928	0.275755091	0.357142857	0.238095238
0	0	0	0	0	0.332997988	0.153367876	0.04599816	0.160558081	0.857142857	0.047619048
0	0	0	0	1	0.460261569	0.194818653	0.061637534	0.268247235	0.5	0.238095238
0	1	0	0.25	0	0.338028169	0.184455959	0.144434223	0.166892414	0.5	0.047619048
0	0	0	0.25	0	0.534205231	0.289119171	0.162833487	0.18382699	1	0
1	1	1	0.25	0	0.952716298	0.104663212	0.097516099	0.139911531	0.5	0.142857143
1	0	0	0	1	0.353118712	0.376165803	0.06899724	0.157471366	0.5	0.238095238
0	0	0	0	1	0.358148893	0.27357513	0.055197792	0.210540866	1	0.047619048
1	1	1	0	1	0.639839034	0.245595855	0.054277829	0.132493869	0.357142857	0.19047619
1	1	1	0.25	1	0.594567404	0.164766839	0.061637534	0.112648643	0.571428571	0.095238095
1	1	0	0	0	0.564386318	0.083937824	0.149034039	0.22603479	0.5	0.238095238
1	1	1	0	1	0.596076459	0.100518135	0.076356946	0.192713966	0.714285714	0.047619048
0	0	1	0	1	0.34305835	0.147150259	0.130634775	0.262202636	0.357142857	0.095238095
1	1	1	0	1	0.770623742	0.192746114	0.149034039	0.292542042	0.5	0.333333333
0	1	0	0.25	1	0.307847082	0.177202073	0.095676173	0.178417258	0.5	0.380952381
0	1	0	0	1	0.307847082	0.196891192	0.097516099	0.162396291	0.5	0.142857143
1	1	0	0	1	0.685110664	0.083937824	0.215271389	0.254879638	0.5	0.142857143
1	1	1	0.25	1	0.473843058	0.048704663	0.057957682	0.173719229	0.357142857	0.238095238
0	0	0	0	0	0.373239437	0.193782383	0.241030359	0.095191048	0.5	0.095238095
1	1	1	0	1	0.383299799	0.246632124	0.113155474	0.133078946	0.5	0.047619048
1	1	1	0	1	0.378269618	0.09119171	0.069917203	0.198521504	0.714285714	0.047619048
1	0	0	0	1	0.614688129	0.169948187	0.090156394	0.198537393	0.5	0.238095238
0	0	0	0.25	0	0.536720322	0.165803109	0.095676173	0.138637219	0.5	0.19047619
1	0	1	0.25	1	0.277665996	0.120207254	0.083716651	0.274921526	0.5	0.142857143
0	0	0	0	0	0.317907445	0.149222798	0.04323827	0.117178939	1	0.047619048
0	0	1	0	0	0.192152918	0.155440415	0.114075437	0.189512606	0.428571429	0.095238095
0	0	0	0.25	0	0.528169014	0.112953368	0.018399264	0.093492233	0.071428571	0
1	1	1	0.25	1	0.55583501	0.497409326	0.042318307	0.224350937	0	0.80952381
0	1	0	0.25	0	0.521126761	0.066321244	0.126954922	0.270797785	1	0.095238095
0	0	0	0	1	0.338028169	0.154404145	0.142594296	0.084501834	1	0.047619048
0	1	0	0	1	0.602615694	0.233160622	0.139834407	0.132561416	1	0.047619048
0	0	0	0	1	0.11167002	0.238341969	0.147194112	0.143094508	1	0.047619048
1	0	0	0	1	0.551307847	0.094300518	0.154553818	0.531702441	0.5	0.19047619
1	1	1	0	1	0.42806841	0.154404145	0.381784729	0.16203213	0.5	0.142857143
1	1	1	0.25	1	0.745472837	0.34507772	0.09199632	0.106339875	0.285714286	0.285714286
0	0	0	0	1	0.272635815	0.093264249	0.084636615	0.237599903	0.571428571	0.095238095
1	1	0	0.25	1	0.795774648	0.044559585	0.146274149	0.186752598	0.357142857	0.19047619
1	1	1	0	1	0.470321932	0.12746114	0.069917203	0.101712827	0.357142857	0.19047619
1	1	1	0.25	0	0.672535211	0.448704663	0.113155474	0.199164114	0.214285714	0.380952381
1	1	0	0	1	0.458752515	0.167875648	0.335786569	0.187105594	0.5	0.142857143
1	1	0	0	0	0.725352113	0.189637306	0.159153634	0.254145285	0.5	0.142857143
1	0	0	0	1	0.611167002	0.079792746	0.063477461	0.128510687	0.357142857	0.238095238
1	1	0	0	0	0.579979879	0.098445596	0.107635695	0.284272868	0.5	0.19047619
1	1	1	0.25	0	0.604627767	0.12642487	0.09475621	0.253206255	0.5	0.19047619
0	1	1	0	1	0.520623742	0.123316062	0.107635695	0.16845477	0.5	0.095238095
1	0	1	0	0	0.406438632	0.096373057	0.068077277	0.018000177	0.571428571	0.095238095
1	1	0	0	1	0.385311871	0.065284974	0.04599816	0.034015917	0.5	0.095238095
1	0	1	0	1	0.511066398	0.051813472	0.09475621	0.190573355	0.357142857	0.238095238
1	1	0	0	1	0.644869215	0.135751295	0.131554738	0.133200155	0.714285714	0.142857143
0	0	0	0	0	0.46277666	0.183419689	0.063477461	0.211131409	0.5	0.095238095
1	1	0	0	1	0.564386318	0.095336788	0.132474701	0.090129892	0.571428571	0.095238095
1	1	0	0	1	0.644869215	0.080829016	0.030358786	1	0.357142857	0.285714286
1	0	1	0	1	0.568913481	0.115025907	0.30450782	0.170129825	0.571428571	0.142857143
1	1	0	0	1	0.393360161	0.184455959	0.076356946	0.069088106	0.5	0.19047619
1	1	1	0	1	0.465794769	0.056994819	0.081876725	0.191466425	0.5	0.19047619
0	0	0	0	0	0.417002012	0.169948187	0.123275069	0.225047704	0.357142857	0.238095238
0	0	0	0	1	0.11167002	0.118134715	0.16099356	0.248299065	0.428571429	0.095238095
0	0	0	0.25	1	0.540241449	0.095336788	0.070837167	0.208919722	1	0.047619048
0	0	0	0.25	0	0.445171026	0.158549223	0.069917203	0.298168002	0.5	0.142857143
1	1	0	0	1	0.515593561	0.118134715	0.066237351	0.062152429	0.428571429	0.142857143
1	1	0	0	1	0.76056338	0.07253886	0.193192272	0.16582254	0.571428571	0.047619048
1	1	0	0.25	1	0.881287726	0.395854922	0.018399264	0.070418844	0.285714286	0.380952381
1	0	0	0	0	0.43360161	0.141968912	0.077276909	0.240033961	0.571428571	0.095238095
1	1	1	0.25	1	0.609657948	0.204145078	0.053357866	0.119132411	0.5	0.142857143
1	1	0	0.25	0	0.624748491	0.167875648	0.064397424	0.190164626	0.357142857	0.19047619
1	0	1	0.25	1	0.559356137	0.299481865	0.022079117	0.16809419	0.5	0.19047619
1	1	1	0	1	0.520120724	0.104663212	0.139834407	0.199929514	0.5	0.19047619
1	0	1	0	1	0.368209256	0.183419689	0.09199632	0.123027583	0.214285714	0.238095238
0	1	0	0.25	0	0.317907445	0.158549223	0.231830727	0.237453448	0.5	0.142857143
1	1	1	0.25	1	0.483903421	1	0.262189512	0.170878347	0.285714286	0.238095238
1	1	1	0.25	1	0.56639839	0.247668394	0.356025759	0.170493821	0.5	0.142857143
0	0	0	0.25	0	0.482897384	0.223834197	0.073597056	0.432024066	0.5	0.095238095
0	0	0	0	0	0.327967807	0.419689119	0.240110396	0.19253967	0.857142857	0.095238095
1	0	1	0	1	0.639336016	0.161658031	0.090156394	0.233012467	0.142857143	0.476190476
0	1	0	0	1	0.434607646	0.105699482	0.040478381	0.146902286	0.5	0.095238095
1	0	1	0	0	0.594567404	0.042487047	0.173873045	0.195563872	0.571428571	0.047619048
1	0	0	0	1	0.443661972	0.098445596	0.078196872	0.180132783	0.285714286	0.285714286
1	0	1	0.25	0	0.624748491	0.120207254	0.129714811	0.216115384	0.428571429	0.19047619
0	0	0	0	1	0.428571429	0.471502591	0.032198712	0.015585094	0.928571429	0.047619048
1	1	1	0	1	0.358148893	0.150259067	0.042318307	0.206410415	0.571428571	0.095238095
1	0	0	0.25	0	0.672535211	0.095336788	0.16099356	0.090445059	0.214285714	0.380952381
1	1	1	0	0	0.815895372	0.047668394	0.123275069	0.471021151	1	0.095238095
1	1	0	0	0	0.559356137	0.035233161	0.239190432	0.214596204	0.571428571	0.095238095
0	1	0	0.25	0	0.327967807	0.300518135	0.088316467	0.162807441	0.928571429	0.047619048
1	0	1	0.25	1	0.861167002	0.234196891	0.123275069	0.201785772	0.5	0.142857143
1	1	1	0.25	1	1	0.348186528	0.036798528	0.151030152	0.357142857	0.238095238
1	0	1	0.25	1	0.519114688	0.092227979	0.04875805	0.279534855	0.5	0.142857143
1	1	1	0.25	1	0.504024145	0.153367876	0.16099356	0.304014589	0.357142857	0.238095238
1	1	0	0	0	0.654929577	0.092227979	0.154553818	0.14709086	0.642857143	0.047619048
0	0	0	0	1	0.554828974	0.174093264	0.119595216	0.509767196	0.5	0.095238095
1	1	1	0	0	0.57444668	0.107772021	0.069917203	0.204387763	0.571428571	0.142857143
1	0	0	0	1	0.322937626	0.096373057	0.065317387	0.14419248	0.5	0.095238095
1	1	1	0	1	0.307847082	0.117098446	0.100275989	0.021842683	0.571428571	0.142857143
0	0	0	0	1	0.307847082	0.164766839	0.034038638	0.081548045	0.928571429	0.428571429
1	1	1	0.25	1	0.564386318	0.157512953	0.089236431	0.005727876	0.357142857	0.142857143
0	0	0	0	1	0.242454728	0.059067358	0.090156394	0.014019094	0.357142857	0.19047619
1	1	0	0.25	0	0.302816901	0.068393782	0.040478381	0.463869176	0.571428571	0.19047619
1	0	0	0	1	0.584507042	0.121243523	0.061637534	0.219717439	0.357142857	0.523809524
0	0	0	0	0	0.468812877	0.154404145	0.085556578	0.210902665	0.5	0.19047619
1	0	0	0	0	0.428571429	0.111917098	0.031278749	0.476754651	0.571428571	0.047619048
1	0	0	0.25	0	0.614688129	0.137823834	0.153633855	0.411893544	0.357142857	0.238095238
1	0	0	0	0	0.483903421	0.129533679	0.123275069	0.172200635	0.357142857	0.047619048
1	1	1	0	1	0.403420523	0.264248705	0.16375345	0.073829001	0.5	0.142857143
1	1	0	0	1	0.554325956	0.12746114	0.120515179	0.088868536	0.357142857	0.238095238
0	1	0	0	1	0.466800805	0.172020725	0.04599816	0.137359103	0.357142857	0.142857143
0	0	0	0	1	0.29778672	0.087046632	0.116835327	0.167654921	0.5	0.095238095
0	0	0	0	0	0.292756539	0.169948187	0.080036799	0.214449517	1	0.047619048
1	0	0	0	0	0.564386318	0.408290155	0.04599816	0.48994571	0.857142857	0.142857143
1	0	0	0	1	0.554325956	0.179274611	0.161913523	0.180383263	0.857142857	0.095238095
0	0	0	0	0	0.322937626	0.123316062	0.139834407	0.376030164	0.642857143	0
1	0	1	0.25	1	0.554325956	0.656994819	0.059797608	0.299502196	0.571428571	0.047619048
0	0	0	0.25	1	0.511569416	0	0.02023919	0.207667609	0.357142857	0.19047619
1	0	1	0.25	1	0.421529175	0.312953368	0.152713891	0.214029069	0.428571429	0.095238095
1	0	1	0	0	0.604627767	0.10984456	0.092916283	0.02590309	0.5	0.142857143
1	1	1	0.25	1	0.761066398	0.067357513	0.093836247	0.29209711	0.5	0.047619048
1	0	1	0.25	1	0.565392354	0.023005181	0.089236431	0.218070493	0.357142857	0.238095238
1	1	0	0	1	0.594567404	0.129533679	0.06899724	0.127414941	0.5	0.19047619
1	1	1	0.25	1	0.317907445	0.152331606	0.18675253	0.133276375	0.5	0.047619048
1	0	1	0	0	0.57444668	0.213471503	0.024839006	0.308891956	0.571428571	0.047619048
1	1	0	0	1	0.584507042	0.140932642	0.067157314	0.15460093	0.357142857	0.238095238
1	1	1	0	0	0.594567404	0.239378238	0.110395584	0.133726322	0.5	0.19047619
1	0	0	0	1	0.604627767	0.052849741	0.052437902	0.283948346	0.357142857	0.285714286
0	0	1	0.25	0	0.488430584	0.16373057	0.063477461	0.164694442	0.5	0.142857143
1	0	1	0.25	1	0.517605634	0.294300518	0.122355106	0.236480736	0.357142857	0.238095238
1	0	0	0	1	0.61971831	0.368911917	0.138914443	0.336346314	0.357142857	0.333333333
1	1	1	0.25	1	0.810865191	0.238341969	0.078196872	0.122935352	0	1
1	0	1	0	1	0.458752515	0.071088083	0.09475621	0.238050918	0.285714286	0.238095238
0	0	1	0	0	0.332997988	0.141968912	0.153633855	0.126694005	0.5	0.142857143
1	1	1	0.25	1	0.784205231	0.332642487	0.172033119	0.168354303	0.285714286	0.238095238
0	0	0	0.25	0	0.317907445	0.193782383	0.088316467	0.124563287	0.5	0.047619048
1	1	1	0	1	0.616197183	0.102590674	0.323827047	0.101197435	0.5	0.142857143
1	0	1	1	0	0.765593561	0.155440415	0.067157314	0.14343193	0.357142857	0.142857143
