# Supplementary material for: Interpretable prediction of stroke prognosis: SHAP for SVM and nomogram for logistic regression
Source: Front Neurol. 2025 Mar 4;16:1522868. doi: 10.3389/fneur.2025.1522868 (PMC11913711; doi:10.3389/fneur.2025.1522868)
Supplement: Supplementary file 4 [file Data_Sheet_1.zip › Source Data/R/σêùτ║┐σ¢╛.R]

setwd("/Users/alex/Desktop/病理组学分类教学/5.R进行其他")
library(regplot)#列线图启动包
library(rms)#逻辑回归启动包

bc<-read.csv("训练集用于列线图的.csv",header = T, sep = ',')#读取我们的数据
bc$Hypertension <- factor(bc$Hypertension ,
                 levels = c(0,1),
                 labels = c("Positive", "Negative"))
bc$Diabetes <- factor(bc$SmokingHistory,
                   levels = c(0,1),
                   labels = c("Positive", "Negative"))
bc$AS <- factor(bc$AS,
                      levels = c(0,1),
                      labels = c("Positive", "Negative"))

bc$SmokingHistory <- factor(bc$SmokingHistory,
                levels = c(0,1),
                labels = c("Positive", "Negative"))

fit2 <- lrm(label ~.,
            data = bc,
            x=T,
            y=T)#拟合模型
###################
# 加载必要的库
library(regplot)
library(rms)

# 读取数据
bc <- read.csv("训练集用于列线图的.csv", header = TRUE, sep = ',')

# 确保列名正确，并转换为因子
bc$Hypertension <- factor(bc$Hypertension, levels = c(0, 1), labels = c("Negative", "Positive"))
bc$Diabetes <- factor(bc$Diabetes, levels = c(0, 1), labels = c("Negative", "Positive"))
bc$AS <- factor(bc$AS, levels = c(0, 1), labels = c("Negative", "Positive"))
bc$SmokingHistory <- factor(bc$SmokingHistory, levels = c(0, 1), labels = c("Negative", "Positive"))

# 拟合逻辑回归模型
fit2 <- lrm(label ~ ., data = bc, x = TRUE, y = TRUE)


##################
regplot(fit2,
        #observation = bc[70,], #用哪行观测，或者T F
        center = T, # 对齐变量
        subticks = F,
        droplines = T,#是否画竖线
        title = "RPM",
        points = T, # 截距项显示为0-100
        odds = F, # 是否显示OR值
        showP = T, # 是否显示变量的显著性标记
        #rank = "sd", # 根据sd给变量排序
        interval="confidence", # 展示可信区间
        clickable = T )#动态调整
dd <- datadist(bc)
options(datadist="dd")
nom <- nomogram(fit2, fun= function(x)1/(1+exp(-x)), # or fun=plogis
                lp=T, funlabel="Risk")
plot(nom)
+############################################################################

install.packages("DynNom")
library(DynNom)
fit2 <- glm(label ~.,
            data = bc,
            family = binomial)

DynNom(fit2,DNtitle = "nomogram",DNxlab = "probability")
