# Supplementary material for: Interpretable prediction of stroke prognosis: SHAP for SVM and nomogram for logistic regression
Source: Front Neurol. 2025 Mar 4;16:1522868. doi: 10.3389/fneur.2025.1522868 (PMC11913711; doi:10.3389/fneur.2025.1522868)
Supplement: Supplementary file 4 [file Data_Sheet_1.zip › Source Data/R/LASSO.R]

setwd("/Users/alex/Desktop/病理组学分类教学/5.R进行其他")
library(glmnet)
bc<-read.csv("相关系数.csv",sep=',',header=TRUE)#读取我们的文件
x <- as.matrix(bc[,2:22])#要多少列数据作为你的变量
y <- bc[,1]#要那列数据作为你的结局
fit <- glmnet(x,y,alpha=1,family="binomial")
plot(fit,xvar="lambda",label=F,lwd=2)
cvfit <- cv.glmnet(x,y,type.measure = "mse",alpha=1,family="binomial")#type.measure 可以是“mse”，就是最常见的lasso，”
plot(cvfit,xlab="Log lambda",lwd=3,sign.lambda=1)
print(cvfit)
bc=coef(cvfit,s=cvfit$lambda.min)#min第一根线，最小值 1se第二根线
bc
coef = coef(fit, s = cvfit$lambda.min) 
index = which(coef != 0) 
actCoef = coef[index] 
lassoGene = row.names(coef)[index] 
lassoGene

bc<-read.csv("相关系数.csv",sep=',',header=TRUE)#读取我们的文件
newdf<- bc[ ,colnames(bc) %in% lassoGene]
View(newdf)
write.csv(newdf,file = "LASSO筛选后.csv ")
