# Supplementary material for: Interpretable prediction of stroke prognosis: SHAP for SVM and nomogram for logistic regression
Source: Front Neurol. 2025 Mar 4;16:1522868. doi: 10.3389/fneur.2025.1522868 (PMC11913711; doi:10.3389/fneur.2025.1522868)
Supplement: Supplementary file 4 [file Data_Sheet_1.zip › Source Data/R/Σ╕┤σ║èσå│τ¡ûμ¢▓τ║┐.R]

library(rms)
library(rmda)
data<-read.csv("2.csv")
names(data)
model1<-decision_curve(label~x,
                       data=data,
                       family=binomial(link='logit'),
                       thresholds=seq(0,1,by=0.01),
                       confidence.intervals=0.95,
                       study.design='case-control',
                       population.prevalence=0.4)
model2<-decision_curve(label~PS,
                       data=data,
                       family=binomial(link='logit'),
                       thresholds=seq(0,1,by=0.01),
                       confidence.intervals=0.95,
                       study.design='case-control',
                       population.prevalence=0.4)
model3<-decision_curve(label~DLPS,
                       data=data,
                       family=binomial(link='logit'),
                       thresholds=seq(0,1,by=0.01),
                       confidence.intervals=0.95,
                       study.design='case-control',
                       population.prevalence=0.4)
model4<-decision_curve(label~DLRPM,
                       data=data,
                       family=binomial(link='logit'),
                       thresholds=seq(0,1,by=0.01),
                       confidence.intervals=0.95,
                       study.design='case-control',
                       population.prevalence=0.4)

List<-list(model1)#联合模型

plot_decision_curve(model1,
                    curve.names=c("x"),
                    xlim=c(0,1),
                    cost.benefit.axis=FALSE,
                    col=c("#e31a1c"),
                    confidence.intervals=FALSE,
                    standardize=F,
                    legend.position ="bottomleft",
                    lwd = 4,
                    bty="U")
