# Supplementary material for: Interpretable prediction of stroke prognosis: SHAP for SVM and nomogram for logistic regression
Source: Front Neurol. 2025 Mar 4;16:1522868. doi: 10.3389/fneur.2025.1522868 (PMC11913711; doi:10.3389/fneur.2025.1522868)
Supplement: Supplementary file 4 [file Data_Sheet_1.zip › Source Data/R/σñÜσ¢áτ┤á.R]

setwd("/Users/alex/Desktop/病理组学分类教学/5.R进行其他")
library(rms)
install.packages("checkmate")
library(checkmate)

bc1<-read.csv("训练集用于多因素分析的.csv",sep=',',header=TRUE)
bc2<-read.csv("测试集用于多因素分析的.csv",sep=',',header=TRUE)

fit.logit <- glm(label~., data=bc1, family=binomial()) 
summary(fit.logit)
exp(cbind("OR"=coef(fit.logit),confint(fit.logit)))

prob <- predict(fit.logit, bc2, type="response")
write.csv(prob,file = "2.csv ")
help(glm)
