# Supplementary material for: Interpretable prediction of stroke prognosis: SHAP for SVM and nomogram for logistic regression
Source: Front Neurol. 2025 Mar 4;16:1522868. doi: 10.3389/fneur.2025.1522868 (PMC11913711; doi:10.3389/fneur.2025.1522868)
Supplement: Supplementary file 4 [file Data_Sheet_1.zip › Source Data/R/ROC.R]

install.packages("pROC")
library(pROC)
bc<-read.csv("1.csv",sep=',',header=TRUE)

View(bc)
names(bc)
roc1<- roc(bc$label, bc$x)

roc2<- roc(bc$label, bc$PRS)
roc3<- roc(bc$label, bc$RS)
roc4<- roc(bc$label, bc$x)
roc5<- roc(bc$label, bc$x)
roc6<- roc(bc$label, bc$alb)
roc7<- roc(bc$label, bc$Dbil)
roc8<- roc(bc$label, bc$PRE_1)
roc9<- roc(bc$label, bc$PRE_2)

col=c("#1f78b4","#b2df8a","#a6cee3","#33a02c","#fb9a99","#fdbf6f","#e31a1c")

plot(roc1,col=c("#fdbf6f"),lwd=2,legacy.axes=T,xlim=c(1, 0),ylim=c(0,1),
     bty = "l",
     main="ROC Curves ",
     identity = TRUE,
     #auc.polygon=TRUE,
     #auc.polygon.col="#EEEEEE",
     grid.col=c("black", "black"),  # 设置两轴间隔线条的颜色
     # print.thres=TRUE, # 图像上输出最佳截断值
     #print.auc=TRUE,
     #identity.col="darkgrey",
     identity.lty=2,
     identity.lwd=3,cex.axis=1.2,cex.lab=1.2)


plot(roc2, add=TRUE, col=c("#a6cee3"),lwd=3)
plot(roc3, add=TRUE, col=c("#b2df8a"),lwd=3)
plot(roc4, add=TRUE, col=c("#e31a1c"),lwd=3)
plot(roc5, add=TRUE, col=c("red"),lwd=3)
plot(roc6, add=TRUE, col=c("orange"),lwd=2.5)
plot(roc7, add=TRUE, col=c("gray"),lwd=2.5)
plot(roc8, add=TRUE, col=c("red"),lwd=2.5)
plot(roc9, add=TRUE, col=c("pink"),lwd=2.5)
roc.test(roc1,method="delong")#德龙检验

ROC.result<-coords(roc1,"best",ret="all",transpose=FALSE)
ROC.result#各种指标的计算

auc_value <- auc(roc1)
print(auc_value)


ci.auc(roc1)#auc的95%置信区间
legend(0.6,0.4,
       bty = "n",   
       legend=c("Model:AUC",
                "LR:0.929"),
       text.col = c("black","#fdbf6f"),
       text.font = 3,
       box.lwd = 2,
       col=c('white',"#fdbf6f"),
       lwd=2.5,lty=1) 
-+---
  
