# Supplementary material for: Interpretable prediction of stroke prognosis: SHAP for SVM and nomogram for logistic regression
Source: Front Neurol. 2025 Mar 4;16:1522868. doi: 10.3389/fneur.2025.1522868 (PMC11913711; doi:10.3389/fneur.2025.1522868)
Supplement: Supplementary file 4 [file Data_Sheet_1.zip › Source Data/R/σìòσ¢áτ┤á.R]

setwd("/Users/alex/Desktop/病理组学分类教学/5.R进行其他")
library(foreign)
library(compareGroups)
library(glue)
bc <- read.csv("训练集用于单因素分析的.csv")
#View(bc)
names(bc)
data$Gender<-as.factor(data$Gender)
data$Hypertension<-as.factor(data$Hypertension)
data$Hyperlipemia<-as.factor(data$Hyperlipemia)
data$Hyperuricemia<-as.factor(data$Hyperuricemia)
data$Hypoproteinemia<-as.factor(data$Hypoproteinemia)
data$Hyperhomocysteinemia<-as.factor(data$Hyperhomocysteinemia)
data$Diabetes<-as.factor(data$Diabetes)
data$SmokingHistory<-as.factor(data$SmokingHistory)
data$DrinkingHistory<-as.factor(data$DrinkingHistory)
data$Stroke<-as.factor(data$Stroke)
data$AF<-as.factor(data$AF)
data$AS<-as.factor(data$AS)
data$Hemadostenosis<-as.factor(data$Hemadostenosis)
data$TOAST<-as.factor(data$TOAST)
data$KWST<-as.factor(data$KWST)
data$label<-as.factor(data$label)
data$CONUT<-as.factor(data$CONUT)
data$NHISS<-as.factor(data$NHISS)
data$BI<-as.factor(data$BI)


tab<-descrTable(label~ .,
                data = bc,
                method = c(WBC=NA, RDW=NA, PDW=NA, NEU=NA, LYM=NA, MON=NA, 
                           RBC=NA, Hb=NA, HCT=NA, PLT=NA,TBIL=NA, Alb=NA,
                           Glb=NA, ALT=NA, AST=NA, AST.ALT=NA, Urea=NA, Cr=NA, 
                           UA=NA, TC=NA,TG=NA, ApoAI=NA, HDL=NA, LDL=NA, Glu=NA,
                           HCY=NA, K=NA, Na=NA, Cl=NA, Ca=NA, P=NA, PT=NA, 
                           INR=NA, APTT=NA, TT=NA, FIB=NA, DD=NA, FDP=NA, EF=NA,
                           HR=NA, SBP=NA, DBP=NA, BMI=NA, GNRI=NA, NLR=NA, 
                           MLR=NA, SII=NA, PLR=NA, TOAST=NA, KWST=NA, BI=NA, 
                           NHISS=NA, CONUT=NA))##用中位数表示
export2csv(tab, file='训练集基线数据表啊啊.csv')
